# Supplementary material for: Dose-specific efficacy of adipose-derived mesenchymal stem cells in septic mice
Source: Stem Cell Res Ther. 2023 Feb 19;14:32. doi: 10.1186/s13287-023-03253-3 (PMC9940377; doi:10.1186/s13287-023-03253-3)
Supplement: Supplementary file 2 — Additional file 2: Table S1. Raw read counts of genes for RNA-Seq in PBMCs and liver. [file 13287_2023_3253_MOESM2_ESM.xlsx]

## Sheet: PBMCs
gene_id	PBMCs_CLP+Vehicle_1	PBMCs_CLP+Vehicle_2	PBMCs_CLP+Vehicle_3	PBMCs_CLP+Vehicle_4	PBMCs_CLP+ADSCs1_1	PBMCs_CLP+ADSCs1_2	PBMCs_CLP+ADSCs1_3	PBMCs_CLP+ADSCs1_4	PBMCs_CLP+ADSCs1_5	PBMCs_CLP+ADSCs2_1	PBMCs_CLP+ADSCs2_2	PBMCs_CLP+ADSCs2_3	PBMCs_CLP+ADSCs2_4	PBMCs_CLP+ADSCs4_1	PBMCs_CLP+ADSCs4_2	PBMCs_CLP+ADSCs4_3	PBMCs_CLP+ADSCs4_4	PBMCs_CLP+ADSCs4_5
ENSMUSG00000028180	1124	641	1172	1465	1012	1367	1181	2881	2430	1234	877	1684	1069	1191	1774	1367	2917	1919
ENSMUSG00000028182	0	4	8	4	0	4	0	9	4	12	2	0	0	5	0	4	0	4
ENSMUSG00000028185	0	0	0	4	8	0	0	0	16	0	5	0	0	4	0	4	0	0
ENSMUSG00000028184	183	516	670	377	463	143	108	705	691	290	272	134	562	443	532	625	934	449
ENSMUSG00000028187	1228	1621	1771	1786	1894	1540	1041	1656	1707	1845	1590	1027	1312	2021	1953	1380	2595	1794
ENSMUSG00000028186	0	5	25	4	4	0	0	4	4	0	0	4	9	4	15	262	125	42
ENSMUSG00000028189	1057	567	757	1101	820	1400	1071	899	799	862	535	1350	935	1012	733	487	710	1153
ENSMUSG00000028188	161	96	77	116	131	134	132	141	132	134	130	119	101	173	98	92	76	140
ENSMUSG00000100726	0	0	0	0	0	0	0	0	0	0	0	0	0	0	0	0	0	0
ENSMUSG00000107279	0	0	0	0	0	0	0	0	0	0	0	0	0	0	0	0	0	0
ENSMUSG00000111376	0	0	0	0	0	0	0	0	0	0	0	0	0	0	0	0	0	0
ENSMUSG00000100529	20	8	48	42	25	61	19	90	68	54	14	19	48	41	59	25	54	49
ENSMUSG00000035429	4	4	0	0	21	4	0	2	8	0	0	0	0	0	6	13	0	0
ENSMUSG00000035427	0	0	0	0	0	0	0	0	0	0	0	0	0	0	0	0	0	0
ENSMUSG00000035420	0	0	0	0	0	0	0	4	0	0	0	0	0	0	0	0	0	0
ENSMUSG00000070074	0	0	0	0	0	0	0	0	0	0	0	0	0	0	0	1	0	0
ENSMUSG00000020755	3306	3128	3431	2869	3935	2886	2475	3031	2655	3019	2418	2080	2929	3805	2873	2402	3127	3341
ENSMUSG00000070076	0	0	0	0	0	0	0	0	0	0	0	0	0	0	0	0	0	0
ENSMUSG00000070077	0	0	0	0	0	0	0	0	0	0	0	0	0	0	0	0	0	0
ENSMUSG00000070071	0	0	0	0	0	0	0	0	0	0	0	0	0	0	0	0	0	0
ENSMUSG00000020752	1484	595	746	1156	1036	1552	1594	1132	1233	1085	636	1176	993	1021	786	615	538	1481
ENSMUSG00000070073	0	0	0	0	0	0	0	0	0	0	0	0	0	0	0	0	0	0
ENSMUSG00000020758	362	184	316	543	86	305	170	119	39	75	173	244	191	131	12	55	29	66
ENSMUSG00000069833	81863	87245	105852	46253	84943	45413	115115	66933	79023	58833	53073	52805	59105	91028	50251	66937	43840	102392
ENSMUSG00000069830	106	35	113	124	93	147	102	364	226	181	50	250	179	90	218	81	149	165
ENSMUSG00000028238	15	4	12	25	0	0	8	8	34	17	4	10	25	0	19	27	7	10
ENSMUSG00000033862	239	132	209	280	192	208	225	263	422	283	104	286	330	237	352	116	381	295
ENSMUSG00000033863	10157	10340	11394	9836	11840	7072	10392	8372	8960	10223	7832	7220	7927	13867	9580	6624	13404	12230
ENSMUSG00000033860	4	19	19	0	4	0	0	24	0	4	0	0	4	0	4	1778	3098	1402
ENSMUSG00000069835	0	0	8	0	4	0	0	0	0	0	0	4	4	0	0	4	7	0
ENSMUSG00000028233	1411	1695	2047	1609	1691	1307	1043	1834	2002	1367	980	1058	1813	1849	1295	1370	1865	1609
ENSMUSG00000028232	420	675	987	781	782	523	443	976	739	459	537	539	839	642	657	782	692	621
ENSMUSG00000028236	0	0	0	0	0	0	0	0	0	0	0	0	0	0	0	0	0	0
ENSMUSG00000028234	30957	25861	35791	32420	30074	27022	18222	27956	33511	26520	24434	14944	34513	35124	26945	26559	27477	26983
ENSMUSG00000114974	0	0	0	0	0	0	0	0	0	0	0	0	0	0	0	0	0	0
ENSMUSG00000114975	0	0	0	0	0	0	0	0	0	0	0	0	0	0	0	0	0	0
ENSMUSG00000114976	0	0	0	0	0	0	0	0	0	0	0	0	0	0	0	0	0	0
ENSMUSG00000114977	4	16	4	0	4	0	0	4	0	4	23	2	0	0	0	2	8	0
ENSMUSG00000114970	0	0	0	0	0	0	0	0	0	0	0	0	0	0	0	0	0	0
ENSMUSG00000114971	0	0	0	0	0	0	0	0	0	0	0	0	0	0	0	0	0	0
ENSMUSG00000114972	0	0	0	0	0	0	0	0	0	0	0	0	0	0	0	0	0	0
ENSMUSG00000114973	0	0	0	0	0	0	0	0	0	0	0	0	0	0	0	0	0	0
ENSMUSG00000114978	0	0	0	0	0	0	0	0	0	0	0	0	0	0	0	0	0	0
ENSMUSG00000114979	0	0	0	0	0	0	0	0	0	0	0	0	0	0	0	0	0	0
ENSMUSG00000044537	0	0	0	0	0	0	0	0	0	0	0	0	0	0	0	0	0	0
ENSMUSG00000044534	8	19	10	0	0	7	0	20	5	4	12	7	12	0	0	17	0	0
ENSMUSG00000068122	0	0	0	0	0	0	0	0	0	0	0	0	0	0	0	0	0	0
ENSMUSG00000068120	931	1033	1237	1022	1083	887	693	1512	866	912	868	809	1211	922	711	935	919	1057
ENSMUSG00000068129	419	710	861	803	470	508	414	946	908	563	429	443	1177	688	464	732	471	706
ENSMUSG00000075165	0	0	0	0	0	0	0	0	0	0	0	0	0	0	0	0	0	0
ENSMUSG00000075164	0	0	0	0	0	0	0	0	0	0	0	0	0	0	0	0	0	0
ENSMUSG00000075167	0	0	0	0	0	0	0	0	0	0	0	0	0	0	0	0	0	0
ENSMUSG00000075166	0	0	0	0	0	0	0	0	0	0	0	0	0	0	0	0	0	0
ENSMUSG00000075161	0	0	0	0	0	0	0	0	0	0	0	0	0	0	0	0	0	0
ENSMUSG00000027400	0	0	0	0	0	0	0	0	0	0	0	0	0	0	0	0	0	0
ENSMUSG00000027403	0	0	0	0	0	0	0	0	0	0	0	0	0	0	0	0	0	0
ENSMUSG00000075162	0	0	0	0	0	0	0	0	0	0	0	0	0	0	0	0	0	0
ENSMUSG00000075169	0	0	0	0	0	0	0	0	0	0	0	0	0	0	0	0	0	0
ENSMUSG00000075168	0	0	0	0	0	0	0	0	0	0	0	0	0	0	0	0	0	0
ENSMUSG00000073730	0	0	0	0	0	0	0	0	0	0	0	0	0	0	0	0	0	0
ENSMUSG00000108431	0	0	0	0	0	0	0	0	0	0	0	0	0	0	0	0	0	0
ENSMUSG00000018209	28189	19920	26607	33000	28610	32290	26898	23996	18693	24064	19019	25312	20829	31340	19002	17113	18491	27840
ENSMUSG00000044288	0	0	0	0	0	0	0	0	0	4	0	0	4	0	0	0	8	0
ENSMUSG00000083761	3	8	18	21	11	12	10	17	12	15	4	6	4	11	4	7	23	29
ENSMUSG00000044285	23167	20072	24259	23219	20028	26424	19604	16179	11938	16655	18409	15752	19425	23212	15558	19205	12288	29001
ENSMUSG00000044286	0	0	0	0	0	0	0	0	0	0	0	0	0	0	0	0	0	0
ENSMUSG00000108435	58	24	115	57	84	34	32	41	45	84	39	41	12	59	45	45	25	18
ENSMUSG00000096282	0	0	0	0	0	0	0	0	0	0	0	0	0	0	0	0	0	0
ENSMUSG00000115352	0	0	0	0	0	0	0	0	0	0	0	0	0	0	0	0	0	0
ENSMUSG00000006958	0	0	0	0	0	0	0	0	0	0	0	0	0	0	0	0	0	0
ENSMUSG00000087577	0	0	0	0	0	0	0	0	0	0	0	0	0	0	0	0	0	0
ENSMUSG00000087575	0	0	0	8	0	8	0	0	0	0	0	0	0	0	0	0	0	0
ENSMUSG00000087574	12	0	4	8	8	0	12	20	12	0	4	8	0	0	0	23	16	4
ENSMUSG00000087571	0	0	0	0	0	0	0	0	0	0	0	0	0	0	0	0	0	0
ENSMUSG00000087570	0	0	0	0	0	0	0	0	0	0	0	0	0	0	0	0	0	0
ENSMUSG00000087579	0	0	0	0	0	0	0	0	0	0	0	0	0	0	0	4	0	0
ENSMUSG00000087578	10	21	9	17	7	29	8	4	15	17	11	12	14	20	9	20	0	10
ENSMUSG00000058568	0	0	0	0	0	0	0	0	0	0	0	0	0	0	0	0	0	0
ENSMUSG00000058569	7433	7195	11386	8191	10256	7681	6002	10793	12091	8004	5971	8656	11656	11523	10673	9423	10201	12893
ENSMUSG00000098011	0	0	0	0	0	0	0	0	0	0	0	0	0	0	0	0	0	0
ENSMUSG00000058567	0	3	0	0	0	3	2	2	0	5	3	4	0	0	3	4	0	13
ENSMUSG00000073862	0	0	0	0	0	0	0	0	0	0	0	0	0	0	0	0	0	0
ENSMUSG00000021583	4062	4094	6146	5919	5039	4837	4058	7439	5518	5616	4047	3986	6915	6684	3966	4925	4861	5408
ENSMUSG00000073860	0	0	0	0	0	0	0	0	0	0	0	0	0	0	0	0	0	0
ENSMUSG00000073867	4	12	15	17	17	15	15	12	27	37	23	12	8	23	29	23	19	22
ENSMUSG00000116538	3	0	0	0	0	0	0	0	2	0	0	0	0	0	4	0	0	0
ENSMUSG00000021585	28412	31085	31792	22404	29910	18928	33621	19044	21465	20908	18292	19581	20426	32451	16251	20792	19575	34154
ENSMUSG00000116536	0	5	11	3	0	4	2	0	2	4	0	9	7	11	4	4	4	13
ENSMUSG00000116537	0	0	0	0	0	0	0	0	0	0	0	0	0	0	0	0	0	0
ENSMUSG00000116534	15	2	10	4	12	3	0	0	11	8	8	3	14	13	4	8	17	21
ENSMUSG00000021589	36	15	75	28	32	23	22	6	20	28	15	26	21	11	12	28	8	22
ENSMUSG00000116532	0	0	0	3	0	0	0	0	0	0	0	0	0	0	0	0	0	0
ENSMUSG00000116533	0	0	0	0	0	0	0	0	0	0	0	0	0	0	0	0	0	0
ENSMUSG00000116530	0	0	0	0	0	0	0	0	0	0	0	0	0	0	0	0	0	0
ENSMUSG00000116531	0	0	0	0	0	0	0	0	0	0	0	0	0	0	0	0	0	0
ENSMUSG00000115350	0	0	0	0	0	0	0	0	0	0	0	0	0	0	0	0	0	0
ENSMUSG00000104900	6	2	1	4	7	4	1	5	2	7	3	4	5	10	5	6	5	5
ENSMUSG00000104901	0	0	0	0	0	0	0	0	0	0	0	0	0	0	0	0	0	0
ENSMUSG00000106513	0	0	0	0	0	0	0	0	0	0	0	0	0	0	0	0	0	0
ENSMUSG00000104902	0	0	0	0	0	0	0	0	0	0	0	0	0	0	0	0	0	0
ENSMUSG00000118555	0	2	0	0	4	2	0	0	0	0	0	0	0	0	0	0	0	0
ENSMUSG00000022085	8	15	9	13	17	4	0	13	6	0	0	0	0	12	8	0	12	13
ENSMUSG00000081343	0	0	0	0	0	0	0	0	0	0	0	0	2	0	0	0	0	4
ENSMUSG00000115357	0	0	0	0	0	0	0	0	0	0	0	0	0	0	0	0	3	0
ENSMUSG00000079034	0	0	0	0	0	0	0	0	0	0	0	0	0	0	0	0	0	0
ENSMUSG00000097264	0	0	0	0	0	0	0	0	0	0	0	0	0	0	0	0	0	0
ENSMUSG00000070075	0	0	0	0	0	0	0	0	0	0	0	0	0	0	0	0	0	0
ENSMUSG00000088342	0	0	0	0	0	0	0	0	0	0	0	0	0	0	0	0	0	0
ENSMUSG00000115356	0	0	0	0	0	0	0	0	0	0	0	0	0	0	0	0	2	0
ENSMUSG00000030889	4	17	0	5	0	0	0	0	0	0	0	0	0	4	0	0	4	0
ENSMUSG00000030888	515	487	680	612	608	685	588	560	617	495	387	436	654	550	418	680	780	953
ENSMUSG00000086190	0	0	0	0	0	0	0	0	0	0	0	0	0	0	0	0	0	0
ENSMUSG00000086191	220	136	191	413	49	284	114	172	15	122	102	167	71	95	15	34	45	74
ENSMUSG00000086196	0	12	23	0	3	0	0	0	14	0	0	3	6	8	0	27	4	0
ENSMUSG00000086197	0	0	0	0	0	0	0	0	0	0	0	0	0	0	0	0	0	0
ENSMUSG00000086194	0	0	0	0	0	0	0	0	0	0	0	0	0	0	0	0	0	0
ENSMUSG00000086195	0	0	0	0	0	0	0	0	0	0	0	0	0	0	0	0	1	0
ENSMUSG00000030881	840	489	814	727	765	655	436	851	1031	937	565	531	901	894	657	632	807	631
ENSMUSG00000026753	4907	3834	5442	4727	4695	4264	4111	5101	4612	4072	3093	4068	4400	4930	3775	3740	4272	4927
ENSMUSG00000026750	6663	7234	8009	6602	7145	6426	5626	8633	7273	6057	4503	5752	6890	7179	6239	6688	7240	9054
ENSMUSG00000026751	0	0	0	0	0	0	0	0	0	0	0	0	0	0	4	0	0	0
ENSMUSG00000030884	6585	5830	6819	6286	6318	6017	5124	7023	6470	5117	3940	5009	6060	6145	5287	5678	5607	6479
ENSMUSG00000026754	388	252	284	288	330	310	291	374	390	392	186	295	289	445	460	157	397	303
ENSMUSG00000026755	2149	1825	2203	2377	2123	2209	1639	2324	1988	2111	1300	1328	1573	2462	1836	1446	1807	2141
ENSMUSG00000059218	0	0	0	0	0	0	0	0	0	0	0	0	0	0	0	0	0	0
ENSMUSG00000070072	0	0	0	0	0	0	0	0	0	0	0	0	0	0	0	0	0	0
ENSMUSG00000093363	0	0	0	0	0	0	0	0	0	0	0	0	0	0	0	0	0	0
ENSMUSG00000059213	0	40	110	19	67	4	30	4	131	63	4	20	95	64	31	108	74	73
ENSMUSG00000115355	0	0	8	0	8	0	0	0	12	0	19	0	0	6	0	14	8	12
ENSMUSG00000074846	61	27	62	60	48	48	41	80	59	72	40	32	79	51	54	87	66	98
ENSMUSG00000093362	0	0	0	0	0	0	0	0	0	0	0	0	0	0	0	0	0	0
ENSMUSG00000075833	0	0	0	0	0	0	0	0	0	0	0	0	0	0	0	0	0	0
ENSMUSG00000075832	0	0	0	0	0	0	0	0	0	0	0	0	0	0	0	0	0	0
ENSMUSG00000075837	0	0	0	0	0	0	0	0	0	0	0	0	0	0	0	0	0	0
ENSMUSG00000070078	0	0	0	0	0	0	0	0	0	0	0	0	0	0	0	0	0	0
ENSMUSG00000115354	0	0	0	0	0	0	0	0	0	0	0	0	0	0	0	0	0	0
ENSMUSG00000090996	0	20	0	0	0	0	0	0	0	0	0	0	0	0	92	57	0	0
ENSMUSG00000086224	0	0	0	0	0	0	0	0	0	0	0	0	0	0	0	0	0	0
ENSMUSG00000086225	0	0	0	0	0	0	0	0	0	0	0	0	0	0	0	0	0	0
ENSMUSG00000086226	0	0	0	0	0	0	0	0	0	0	0	0	0	0	0	0	0	0
ENSMUSG00000086227	0	0	0	0	0	0	0	0	0	0	0	0	0	0	0	0	0	0
ENSMUSG00000086220	4	0	0	0	0	0	0	0	2	0	0	0	0	0	0	0	0	0
ENSMUSG00000086221	0	0	3	0	1	0	0	0	1	0	0	0	0	0	0	0	0	0
ENSMUSG00000086222	0	0	0	0	0	0	0	0	0	0	0	0	0	0	0	0	0	0
ENSMUSG00000083954	0	0	0	0	0	0	0	0	0	0	0	0	0	0	0	0	0	0
ENSMUSG00000086228	0	4	0	0	0	0	4	0	0	4	0	0	9	3	4	0	4	0
ENSMUSG00000003824	97	189	187	171	182	129	65	272	268	108	119	106	345	131	213	206	272	244
ENSMUSG00000081643	27	24	34	20	31	70	40	7	10	24	8	60	44	21	17	26	18	28
ENSMUSG00000081642	23	41	81	44	60	90	41	67	112	51	19	31	59	76	52	40	85	67
ENSMUSG00000081641	0	0	0	0	0	0	0	0	0	0	0	0	0	0	0	0	0	0
ENSMUSG00000081640	26	19	49	36	15	85	15	21	33	20	15	15	33	29	34	32	38	48
ENSMUSG00000081647	0	4	8	0	1	7	0	2	0	0	0	0	5	0	0	4	0	0
ENSMUSG00000081646	0	0	0	0	0	0	0	0	0	0	0	0	0	0	0	0	0	0
ENSMUSG00000081649	0	0	0	0	0	0	0	0	0	0	0	0	0	0	0	0	0	0
ENSMUSG00000081648	8	0	0	0	0	4	4	6	0	7	0	0	0	4	9	0	0	6
ENSMUSG00000094678	0	0	0	0	0	0	0	0	0	0	0	0	0	0	0	0	0	0
ENSMUSG00000085552	0	0	0	0	0	0	0	0	0	0	0	0	0	0	0	0	0	0
ENSMUSG00000085551	0	0	0	0	0	0	0	0	0	0	0	0	0	0	0	0	0	0
ENSMUSG00000085556	0	0	0	0	0	0	0	0	0	0	0	0	0	0	0	0	0	0
ENSMUSG00000085555	0	0	0	0	0	0	0	0	0	0	0	0	0	0	0	0	0	0
ENSMUSG00000004446	1248	790	1571	2433	1522	2194	1871	1285	797	1165	1106	1298	1150	1573	600	709	465	1535
ENSMUSG00000098550	1	1	0	1	1	1	1	1	1	1	1	1	1	1	0	1	1	1
ENSMUSG00000094672	0	0	0	0	0	0	0	0	0	0	0	0	0	0	0	0	0	0
ENSMUSG00000094673	0	0	0	0	0	0	0	0	0	0	0	0	0	0	0	0	0	0
ENSMUSG00000098555	0	0	0	0	0	0	0	0	0	0	0	0	0	0	0	0	0	0
ENSMUSG00000094675	0	0	0	0	0	0	0	0	0	0	0	0	0	0	0	0	0	0
ENSMUSG00000098557	22260	19630	31851	24302	22119	20779	19347	28888	40766	23893	14382	25535	31820	30151	28936	23761	31074	30448
ENSMUSG00000094677	0	0	0	0	0	0	0	0	0	0	0	0	0	0	0	0	0	0
ENSMUSG00000028937	1816	2246	3085	2762	2028	2361	986	2681	2445	1898	1723	2109	3311	2153	1545	2666	1847	2581
ENSMUSG00000108628	0	2	0	0	2	0	0	0	0	0	0	0	0	0	0	0	0	4
ENSMUSG00000089416	0	0	0	0	0	0	0	0	0	0	0	0	0	0	0	0	0	0
ENSMUSG00000089417	27	15	26	6	4	8	15	8	4	27	4	4	14	9	21	21	20	0
ENSMUSG00000089414	0	0	0	0	0	0	0	0	0	0	0	0	0	0	0	0	0	0
ENSMUSG00000089415	0	0	0	0	0	0	0	0	0	0	0	0	0	0	0	0	0	0
ENSMUSG00000089413	0	0	0	0	0	0	0	0	0	0	0	0	0	0	0	0	0	0
ENSMUSG00000089410	0	0	0	0	0	0	0	0	0	0	0	0	0	0	0	0	0	0
ENSMUSG00000047161	0	0	0	0	0	0	0	0	0	0	0	0	0	0	0	0	0	0
ENSMUSG00000077090	0	0	0	0	0	0	0	0	0	0	0	0	0	0	0	0	0	0
ENSMUSG00000077096	0	0	0	0	0	0	0	0	0	0	0	0	0	0	0	0	0	0
ENSMUSG00000089418	0	0	0	0	0	0	0	0	0	0	0	0	0	0	0	0	0	0
ENSMUSG00000085885	0	0	0	0	0	0	0	0	0	0	0	0	0	0	0	0	0	0
ENSMUSG00000085884	0	0	0	0	0	0	0	0	0	0	0	0	0	4	0	0	0	0
ENSMUSG00000085887	49	8	75	57	72	105	105	146	127	175	62	134	92	93	139	74	163	102
ENSMUSG00000085886	0	0	0	0	0	0	0	0	0	0	0	0	0	0	0	0	4	0
ENSMUSG00000085881	63	40	46	61	26	82	21	36	8	17	34	25	33	27	8	11	12	23
ENSMUSG00000085880	0	0	0	0	0	2	0	0	0	0	0	0	0	0	4	0	0	0
ENSMUSG00000085883	0	0	0	0	0	0	0	0	0	0	0	0	0	0	0	0	0	0
ENSMUSG00000085882	707	102	193	583	303	723	636	199	142	524	229	663	215	415	350	54	152	520
ENSMUSG00000085889	0	0	0	0	0	0	0	0	0	0	0	0	0	0	0	0	0	0
ENSMUSG00000085888	0	0	0	0	0	0	0	0	0	0	0	0	0	0	0	0	0	0
ENSMUSG00000029919	31	98	141	14	29	12	12	4	24	22	18	7	166	51	32	159	56	58
ENSMUSG00000029918	687	688	1050	899	885	831	555	965	932	871	635	822	934	1009	1026	744	965	1144
ENSMUSG00000083271	0	0	0	0	0	0	0	0	0	0	0	0	0	0	0	0	0	0
ENSMUSG00000029915	9257	6462	8577	6675	7085	7662	6313	9249	5549	4740	3026	5353	5876	5915	4876	3994	4112	6910
ENSMUSG00000029917	0	0	0	0	0	0	0	0	0	0	0	0	0	0	0	0	0	0
ENSMUSG00000029916	298	202	326	282	346	257	277	373	419	371	282	156	366	361	294	402	275	377
ENSMUSG00000029911	723	829	1124	881	944	850	675	1306	1031	902	558	587	826	768	648	679	994	919
ENSMUSG00000029910	613	653	925	469	1040	902	414	1491	948	634	477	342	789	476	830	830	605	737
ENSMUSG00000029913	8	25	28	10	17	21	9	13	38	9	8	8	12	8	4	19	29	20
ENSMUSG00000077549	3	5	3	0	2	4	0	0	7	4	1	3	4	6	4	2	10	3
ENSMUSG00000070527	8	12	8	4	4	0	8	0	8	0	4	0	4	4	8	23	22	0
ENSMUSG00000077545	0	0	0	0	0	0	0	0	1	0	0	0	0	0	0	0	0	0
ENSMUSG00000077547	0	0	0	0	0	0	0	0	0	0	0	0	0	0	1	0	0	0
ENSMUSG00000077546	0	0	0	0	0	0	0	0	0	0	0	0	0	0	0	0	0	0
ENSMUSG00000077541	0	0	0	0	0	0	0	0	0	0	0	0	0	0	0	0	0	0
ENSMUSG00000077543	0	0	0	0	0	0	0	0	0	0	0	0	0	0	0	0	0	0
ENSMUSG00000077542	0	0	0	0	0	0	0	0	0	0	0	0	0	0	0	0	0	0
ENSMUSG00000095108	0	0	0	0	0	0	0	0	0	0	0	0	0	0	0	0	0	0
ENSMUSG00000084682	0	0	0	0	0	0	0	0	0	0	0	0	0	0	0	0	0	0
ENSMUSG00000084683	0	0	0	0	0	0	0	0	0	0	0	0	0	0	0	0	0	0
ENSMUSG00000084684	0	0	0	0	0	0	0	0	0	0	0	0	0	0	0	0	0	0
ENSMUSG00000084686	0	2	0	0	3	0	0	0	6	0	0	0	3	0	4	0	3	0
ENSMUSG00000084688	0	0	0	0	0	0	0	0	0	0	0	0	0	0	0	0	0	0
ENSMUSG00000006179	660	177	191	375	252	606	504	246	159	428	277	727	224	338	289	81	144	548
ENSMUSG00000095103	0	0	0	0	0	0	0	0	0	0	0	0	0	0	0	0	0	0
ENSMUSG00000095102	0	0	0	0	0	0	0	0	0	0	0	0	0	0	0	0	0	0
ENSMUSG00000095105	34	4	23	16	28	49	16	99	22	59	29	51	31	72	19	15	42	36
ENSMUSG00000095104	0	0	0	0	0	0	0	0	0	0	0	0	0	0	0	0	0	0
ENSMUSG00000095107	0	0	0	0	0	0	0	0	0	0	0	0	0	0	0	0	0	0
ENSMUSG00000098083	0	0	0	0	0	0	0	0	0	0	0	0	0	0	0	0	0	0
ENSMUSG00000098082	0	0	0	0	0	0	0	0	0	0	0	0	0	0	0	0	0	0
ENSMUSG00000098081	0	0	0	0	0	0	0	0	0	0	0	0	0	0	0	0	0	0
ENSMUSG00000098080	35	13	5	16	13	28	7	17	16	4	9	9	22	7	13	15	7	30
ENSMUSG00000098087	0	0	0	0	0	0	0	0	0	0	0	0	0	0	0	0	0	4
ENSMUSG00000026848	1117	693	695	832	823	656	493	1201	684	788	850	964	771	1317	790	845	800	821
ENSMUSG00000098085	0	0	0	0	0	0	0	0	0	0	0	0	0	0	0	0	0	0
ENSMUSG00000098084	0	0	0	0	0	0	0	0	0	0	0	0	0	0	0	0	0	0
ENSMUSG00000043263	4494	12752	11416	6661	10904	5249	6161	25853	13401	5668	7793	3776	9977	7624	4052	13417	5966	7832
ENSMUSG00000043262	344	207	383	457	428	543	309	456	438	655	284	1030	369	580	802	268	620	438
ENSMUSG00000098089	0	0	0	0	0	0	0	0	0	0	0	0	0	0	0	0	0	0
ENSMUSG00000098088	0	0	0	0	0	0	0	0	0	0	0	0	0	0	0	0	0	0
ENSMUSG00000043267	0	0	0	0	0	0	0	0	0	0	0	0	0	0	0	0	0	0
ENSMUSG00000080590	0	0	0	0	0	0	0	0	0	0	0	0	0	0	0	0	0	0
ENSMUSG00000080592	0	0	0	0	0	0	0	0	0	0	0	0	0	0	0	0	0	0
ENSMUSG00000080594	0	0	0	0	0	0	0	0	0	0	0	0	0	0	0	0	0	0
ENSMUSG00000080595	0	0	0	0	0	0	0	0	0	0	0	0	0	0	0	0	0	0
ENSMUSG00000115110	0	0	0	0	0	0	0	0	0	0	0	0	0	0	0	0	0	0
ENSMUSG00000080597	0	0	0	0	0	0	0	0	0	0	0	0	0	0	0	0	0	0
ENSMUSG00000026047	153	109	165	173	110	73	111	281	302	201	80	210	244	192	215	153	254	155
ENSMUSG00000073245	0	0	0	0	0	0	0	0	0	0	0	0	0	0	0	0	0	0
ENSMUSG00000035279	0	8	0	6	28	4	0	0	12	0	12	0	0	5	4	4	1	0
ENSMUSG00000035278	1702	1035	1403	1643	1364	1649	1846	1935	1815	1739	986	1927	1900	1913	1637	939	1855	2402
ENSMUSG00000000125	4	0	0	0	0	0	0	8	12	0	0	0	0	0	0	8	0	4
ENSMUSG00000044533	36255	46077	48703	41033	44880	35023	23415	52542	45789	39947	36687	30495	53412	47600	39840	44668	41019	48680
ENSMUSG00000034435	12	16	4	15	21	2	15	23	0	13	8	2	4	8	18	12	18	16
ENSMUSG00000034437	307	493	635	359	530	347	353	477	384	365	318	263	489	395	321	459	296	571
ENSMUSG00000034430	1210	1050	1394	1657	1564	1084	1332	1103	1088	1288	982	1085	1435	1531	943	872	1013	1213
ENSMUSG00000083489	0	0	0	0	0	0	0	0	0	0	0	0	0	0	0	0	0	0
ENSMUSG00000083488	0	0	0	0	0	0	0	0	0	0	0	0	0	0	0	0	0	0
ENSMUSG00000083487	0	0	0	0	0	0	0	0	0	0	0	0	0	0	0	0	0	0
ENSMUSG00000083486	0	0	0	0	0	0	0	0	0	0	0	0	0	0	0	0	0	0
ENSMUSG00000083485	0	0	0	0	0	0	0	0	0	0	0	0	0	0	0	0	0	0
ENSMUSG00000083484	0	0	0	0	0	0	0	0	0	0	0	0	0	0	0	0	0	0
ENSMUSG00000034438	191	354	491	387	274	290	339	895	595	486	450	130	519	370	328	522	590	420
ENSMUSG00000083482	0	8	0	0	0	0	0	0	0	0	3	0	0	3	0	0	3	0
ENSMUSG00000083481	295	174	219	1146	120	938	139	212	407	420	333	159	734	83	531	476	124	693
ENSMUSG00000074011	0	0	0	0	0	0	0	0	0	0	0	0	0	0	0	0	0	0
ENSMUSG00000023057	0	0	0	0	0	0	0	0	0	0	0	0	0	0	0	15	8	0
ENSMUSG00000102912	33	19	34	12	33	19	20	16	10	22	19	3	17	15	33	13	57	13
ENSMUSG00000112988	0	0	0	0	0	0	0	0	0	0	0	0	0	0	0	0	0	0
ENSMUSG00000100628	0	0	0	0	0	0	0	0	0	0	0	0	0	0	0	0	0	0
ENSMUSG00000044538	0	0	0	0	0	0	0	0	0	0	0	0	0	0	0	0	0	0
ENSMUSG00000087908	0	0	0	0	0	0	0	0	0	0	0	0	0	0	0	0	0	0
ENSMUSG00000087909	0	0	0	0	0	0	0	0	0	0	0	0	0	0	0	0	0	0
ENSMUSG00000087904	0	0	0	0	0	0	0	0	0	0	0	0	0	0	0	0	0	0
ENSMUSG00000087905	0	0	0	0	0	0	0	0	0	0	0	0	0	0	0	0	0	0
ENSMUSG00000087902	0	0	0	0	0	0	0	0	0	0	0	0	0	0	0	0	0	0
ENSMUSG00000087903	0	0	0	0	0	0	0	0	0	0	0	0	0	0	0	0	0	0
ENSMUSG00000113490	0	0	0	0	0	0	0	0	0	0	0	0	0	0	0	0	0	0
ENSMUSG00000053914	13	12	20	7	8	0	8	23	23	12	23	0	4	33	21	19	59	19
ENSMUSG00000053916	0	0	188	0	197	4	0	90	124	77	183	58	0	226	3	179	4	131
ENSMUSG00000017723	4	0	0	0	0	0	0	12	0	0	4	0	0	4	6	21	5	0
ENSMUSG00000017721	5226	4565	5749	5301	5950	6083	4253	6076	5279	4668	3578	5010	5908	5310	5395	4797	4620	6275
ENSMUSG00000017720	0	0	0	0	0	0	2	3	3	0	0	0	6	2	4	0	0	0
ENSMUSG00000112981	0	0	0	0	0	0	0	0	0	0	0	0	0	0	1	0	5	0
ENSMUSG00000017724	0	8	17	0	31	8	0	23	6	4	15	0	0	12	25	35	8	27
ENSMUSG00000009356	0	0	0	0	0	0	0	0	0	0	0	0	0	0	0	0	0	0
ENSMUSG00000009350	2077	6854	11329	2700	4575	641	892	4963	5787	2132	1639	468	7834	1390	3639	6654	3818	3588
ENSMUSG00000110899	0	85	27	19	36	27	9	43	19	61	19	21	16	18	0	42	42	19
ENSMUSG00000095335	46	14	27	36	28	45	19	27	411	57	38	8	68	62	26	37	72	253
ENSMUSG00000015474	2050	1393	2235	1802	1783	2660	1122	2035	1867	1446	1181	2214	2328	1759	1348	1774	1484	2012
ENSMUSG00000011267	847	1190	848	597	759	445	722	261	360	422	601	414	484	897	398	606	329	839
ENSMUSG00000078816	191	113	84	44	120	57	188	16	50	28	56	8	35	104	58	110	34	78
ENSMUSG00000078817	1305	261	496	1445	797	1928	1577	582	351	641	431	835	473	1005	516	98	274	1016
ENSMUSG00000078815	8	0	4	4	0	4	0	0	0	0	0	0	0	0	0	0	0	0
ENSMUSG00000078812	27576	32149	32833	27241	28278	23795	25340	35008	31071	26140	21121	19412	36130	27144	24711	31206	31167	45864
ENSMUSG00000015478	1058	663	653	1097	606	1079	835	1168	1076	1202	412	1268	854	744	834	405	790	847
ENSMUSG00000078810	6602	6052	10523	17477	2888	11337	4078	4335	928	4284	5128	5713	6444	4855	1065	1075	1842	3335
ENSMUSG00000099758	0	0	0	0	0	0	0	0	0	0	0	0	0	0	0	0	0	0
ENSMUSG00000099759	32	7	18	4	0	13	18	0	0	10	37	0	45	18	23	18	8	28
ENSMUSG00000110894	0	0	0	0	0	0	0	0	0	0	0	0	0	0	0	0	0	0
ENSMUSG00000046323	0	0	0	8	0	0	0	0	0	0	0	0	14	0	8	0	0	0
ENSMUSG00000099750	0	0	0	0	0	0	0	0	0	0	0	0	0	0	0	0	0	0
ENSMUSG00000099751	0	0	0	0	0	0	0	0	0	0	0	0	0	0	0	0	0	0
ENSMUSG00000099752	0	0	0	0	0	8	0	4	0	0	0	0	0	0	0	0	0	0
ENSMUSG00000099753	0	0	0	0	0	0	0	0	0	0	0	0	0	0	0	0	0	0
ENSMUSG00000099754	0	0	0	0	0	0	0	0	0	0	0	0	0	0	0	0	0	0
ENSMUSG00000099755	0	0	0	0	0	0	0	0	0	0	0	0	0	0	0	0	0	0
ENSMUSG00000099756	0	0	0	0	0	0	0	0	0	0	0	0	0	0	0	0	0	0
ENSMUSG00000099757	1903	2359	3136	2315	3011	2800	1878	5073	4827	2779	1681	2470	3799	2771	2887	3058	2806	3110
ENSMUSG00000097004	86	52	19	71	79	56	115	8	91	108	44	165	83	77	131	6	71	79
ENSMUSG00000050296	0	0	0	0	0	0	0	0	0	0	0	0	0	0	0	0	0	0
ENSMUSG00000027405	1027	1710	2084	1244	1953	1004	1134	1661	2455	1751	1717	699	2166	2004	2246	2249	3109	2021
ENSMUSG00000050295	8	30	4	4	16	0	36	0	11	4	16	4	8	12	0	82	12	4
ENSMUSG00000093509	0	0	0	0	0	0	0	0	0	0	0	0	0	0	0	0	0	0
ENSMUSG00000027404	8068	8099	9297	7566	9413	7525	5450	11294	9811	8063	6197	7290	10282	9418	7901	9225	9306	9435
ENSMUSG00000093507	0	0	5	0	4	8	0	4	0	4	2	0	2	1	0	8	0	8
ENSMUSG00000093505	13	2	12	0	11	11	5	10	3	0	0	8	17	0	8	10	11	8
ENSMUSG00000093504	0	0	0	0	0	0	0	0	0	0	0	0	0	0	0	0	0	0
ENSMUSG00000093503	0	0	0	0	0	0	0	0	0	0	0	0	0	0	5	0	0	0
ENSMUSG00000093502	0	0	0	0	0	0	0	0	0	0	0	0	0	0	0	0	0	0
ENSMUSG00000050299	807	865	905	579	867	1249	593	821	777	617	412	453	721	1040	535	689	532	774
ENSMUSG00000027406	2768	2380	2844	2997	2983	2984	2175	4157	3734	3011	1906	2757	3053	3233	3617	2288	3734	3173
ENSMUSG00000097619	0	0	0	0	0	0	0	0	0	0	0	0	0	0	0	0	0	0
ENSMUSG00000097617	6	0	0	0	8	14	13	0	0	6	0	6	0	4	0	0	0	9
ENSMUSG00000097616	15	0	12	22	0	0	0	14	10	24	0	38	16	0	24	16	12	15
ENSMUSG00000097615	0	0	0	0	0	0	0	0	0	0	0	0	0	0	0	0	0	0
ENSMUSG00000097613	0	0	0	0	0	0	0	0	0	0	0	0	0	0	0	0	0	0
ENSMUSG00000097612	0	0	0	4	16	0	0	3	0	0	8	0	0	0	2	0	0	4
ENSMUSG00000100231	0	0	0	0	0	0	0	0	0	0	0	0	0	0	0	0	0	0
ENSMUSG00000075160	0	0	0	0	0	0	0	0	0	0	0	0	0	0	0	0	0	0
ENSMUSG00000075163	0	0	0	0	0	0	0	0	0	0	0	0	0	0	0	0	0	0
ENSMUSG00000112028	0	0	0	0	0	0	0	0	0	0	0	0	0	0	0	0	0	0
ENSMUSG00000041138	0	0	0	0	0	0	0	0	0	4	0	0	0	0	0	0	0	0
ENSMUSG00000112020	0	0	0	0	0	0	0	0	0	0	0	0	0	0	0	0	0	0
ENSMUSG00000000003	0	0	0	0	0	0	0	0	0	0	0	0	0	0	0	0	0	0
ENSMUSG00000041133	6122	4694	7318	8676	6495	7598	6224	10303	9015	8735	4994	8123	7600	7703	8204	5397	8588	8123
ENSMUSG00000112023	19077	16416	19195	12741	18460	13312	16514	18022	18329	14849	9853	10018	12973	19161	21835	15911	28410	18965
ENSMUSG00000112024	0	0	0	0	0	0	0	0	0	0	0	0	0	0	0	0	0	0
ENSMUSG00000041134	66	299	137	12	66	38	89	85	223	79	26	12	73	44	21	730	85	210
ENSMUSG00000112026	0	4	7	0	0	0	0	8	12	0	0	4	0	0	4	4	4	8
ENSMUSG00000112027	39	32	46	12	52	31	35	33	32	46	22	25	37	52	30	21	28	34
ENSMUSG00000027409	0	0	0	0	0	0	0	0	0	0	0	0	0	0	0	0	0	0
ENSMUSG00000016921	6854	7079	9881	7732	9244	7022	6017	9946	11696	9974	6749	6180	9008	9456	10825	7997	12012	9176
ENSMUSG00000027408	41	98	89	27	90	42	41	41	23	26	90	4	60	60	36	112	30	42
ENSMUSG00000037583	0	4	0	0	0	0	0	0	0	0	0	4	0	0	0	0	8	0
ENSMUSG00000064923	2	0	0	0	1	0	0	0	0	0	0	0	0	0	0	0	0	0
ENSMUSG00000014402	2402	2118	2489	2394	2364	2165	1819	3025	2822	2404	1520	2436	2266	2471	2487	2063	2882	2642
ENSMUSG00000058603	1567	1870	1675	1178	1151	1608	1178	1839	1950	1521	848	1154	1577	1502	1352	1257	2032	1891
ENSMUSG00000064927	0	0	0	0	0	0	0	0	0	0	3	0	0	0	2	0	0	0
ENSMUSG00000064926	0	0	0	0	0	0	0	0	0	0	0	0	0	0	0	0	0	0
ENSMUSG00000058607	0	0	0	0	0	0	0	2	0	0	0	2	0	2	0	0	2	0
ENSMUSG00000090346	0	0	0	0	0	0	0	0	0	0	0	0	0	0	0	0	0	0
ENSMUSG00000064928	0	0	0	0	0	0	0	0	0	0	0	0	0	0	0	0	0	0
ENSMUSG00000090341	0	0	0	0	0	0	0	0	0	0	0	0	0	0	0	0	0	0
ENSMUSG00000090342	0	0	0	0	0	0	0	0	0	0	0	0	0	0	0	0	0	0
ENSMUSG00000055401	1456	1707	2065	1384	1660	1358	1277	2047	1708	1154	1137	1354	2093	1713	1283	1836	1404	2140
ENSMUSG00000055403	0	0	0	0	0	0	0	0	0	0	0	0	0	0	0	0	0	0
ENSMUSG00000055407	95	160	258	57	112	58	90	67	80	82	75	117	273	162	57	207	64	254
ENSMUSG00000055408	0	0	0	0	0	0	0	0	0	0	0	0	0	0	0	0	0	0
ENSMUSG00000055409	0	0	0	0	0	0	0	0	0	0	0	0	0	0	0	0	0	0
ENSMUSG00000050439	0	23	11	0	4	8	0	8	4	8	0	0	8	0	4	4	8	8
ENSMUSG00000115559	0	0	0	0	0	0	0	0	0	0	0	0	0	0	0	0	0	0
ENSMUSG00000115558	0	0	0	0	0	0	0	0	0	0	0	0	0	0	0	0	0	0
ENSMUSG00000115551	0	0	0	0	0	0	0	0	0	0	0	0	0	0	0	0	0	0
ENSMUSG00000115550	0	0	0	0	0	0	0	0	0	0	0	0	0	0	0	0	0	0
ENSMUSG00000115553	0	0	0	0	0	0	0	0	0	0	0	0	0	0	0	0	0	0
ENSMUSG00000115552	0	0	0	0	0	0	0	0	0	0	0	0	0	0	0	0	0	0
ENSMUSG00000115555	0	0	0	0	0	0	0	0	0	2	0	0	0	0	0	0	0	0
ENSMUSG00000115554	0	0	0	0	0	0	0	0	0	0	0	0	0	0	0	0	0	0
ENSMUSG00000115557	0	0	0	0	0	0	0	0	0	0	0	0	0	0	0	0	0	0
ENSMUSG00000115556	0	0	0	0	0	0	0	0	0	0	0	0	0	0	0	0	0	0
ENSMUSG00000051527	0	0	0	0	0	0	0	0	0	0	0	0	0	4	0	0	0	0
ENSMUSG00000095562	106	415	715	1149	907	73	585	847	1195	361	1400	365	385	1661	943	1309	2517	663
ENSMUSG00000051528	0	0	0	0	0	0	0	0	0	0	0	0	0	0	0	0	0	0
ENSMUSG00000109165	6	0	2	0	0	4	2	4	0	0	0	0	3	4	1	10	4	4
ENSMUSG00000109164	0	0	4	0	0	0	0	0	0	0	0	0	0	0	0	0	0	0
ENSMUSG00000109167	27	6	2	12	0	4	10	4	0	0	0	11	4	0	19	0	4	10
ENSMUSG00000109166	0	0	0	0	0	0	0	0	0	0	0	0	0	0	0	0	0	0
ENSMUSG00000109161	0	0	0	0	0	0	0	0	0	0	0	0	0	0	0	0	0	0
ENSMUSG00000109160	2	166	8	262	44	197	44	46	17	80	85	42	63	60	8	8	32	29
ENSMUSG00000109163	0	0	0	0	0	0	0	0	0	0	0	0	0	0	0	0	0	0
ENSMUSG00000109162	0	0	0	0	0	0	0	0	0	0	0	0	0	0	0	0	0	0
ENSMUSG00000109169	0	0	0	0	0	0	0	0	0	0	0	0	0	0	0	0	0	0
ENSMUSG00000109168	17	0	9	9	6	15	5	14	10	12	5	9	12	5	5	0	5	0
ENSMUSG00000113863	0	0	0	0	0	0	0	0	0	0	0	0	0	7	0	0	0	0
ENSMUSG00000113862	0	0	0	0	0	0	0	0	0	0	0	0	0	0	0	0	0	0
ENSMUSG00000113861	11	16	30	13	31	24	13	15	14	18	10	25	15	23	16	16	8	30
ENSMUSG00000113860	0	0	0	0	0	0	0	0	0	0	0	0	0	0	0	0	0	0
ENSMUSG00000113867	0	0	0	0	0	0	0	0	0	0	0	0	0	0	0	0	0	0
ENSMUSG00000113866	0	0	0	0	0	0	0	0	0	0	0	0	0	0	0	0	0	0
ENSMUSG00000113865	4	0	2	2	2	0	0	4	0	0	0	1	2	0	0	0	3	2
ENSMUSG00000113864	0	0	0	0	0	0	0	0	0	0	0	0	0	0	4	0	0	0
ENSMUSG00000113869	0	0	0	0	0	0	0	0	0	0	0	0	0	0	0	0	0	0
ENSMUSG00000113868	0	0	0	0	0	0	0	0	0	0	0	0	0	0	0	0	0	0
ENSMUSG00000045678	0	0	0	0	0	0	0	0	0	0	0	0	0	0	0	0	0	0
ENSMUSG00000094995	0	0	2	0	0	0	0	0	0	3	0	0	3	0	0	0	4	0
ENSMUSG00000040771	919	840	1018	1125	1263	1150	779	1041	765	723	686	591	787	1100	738	615	790	1000
ENSMUSG00000094997	0	0	0	0	0	0	0	0	0	0	0	0	0	0	0	0	0	0
ENSMUSG00000115080	0	0	0	0	0	0	0	0	0	0	0	0	0	0	0	0	0	0
ENSMUSG00000040774	3682	3234	4043	3616	3769	3541	3190	7530	5834	3489	2843	4169	3254	4808	3313	3718	2321	3601
ENSMUSG00000115086	0	0	0	0	0	0	0	0	0	0	0	0	0	0	0	0	0	0
ENSMUSG00000094993	0	0	4	6	0	14	0	16	0	0	0	0	0	0	0	2	6	22
ENSMUSG00000100196	0	0	0	0	0	0	0	0	0	0	0	0	0	0	0	0	0	0
ENSMUSG00000115089	0	0	0	0	0	0	0	0	0	0	0	0	0	0	0	0	0	0
ENSMUSG00000115088	0	0	0	0	0	0	0	0	0	0	0	0	0	0	0	0	0	0
ENSMUSG00000094999	0	0	0	0	0	0	0	0	0	0	0	0	0	0	0	0	0	0
ENSMUSG00000094998	0	0	0	0	0	0	0	0	0	0	0	0	0	0	0	0	0	0
ENSMUSG00000111708	0	0	0	0	0	0	0	0	0	0	0	0	0	0	0	0	0	0
ENSMUSG00000111709	0	0	0	8	0	0	0	8	0	0	0	0	0	0	0	0	0	0
ENSMUSG00000001657	0	0	0	0	0	0	0	0	0	0	0	0	0	0	4	0	0	0
ENSMUSG00000056174	0	8	34	26	19	70	8	94	8	4	15	16	25	49	0	16	11	8
ENSMUSG00000109252	0	0	0	0	0	0	0	0	0	0	0	0	0	0	0	0	0	0
ENSMUSG00000111700	0	0	0	0	0	0	0	0	0	0	0	0	0	0	0	0	0	0
ENSMUSG00000100193	0	0	0	0	0	0	0	0	0	0	0	0	0	0	0	0	0	0
ENSMUSG00000111702	0	0	0	0	0	0	0	0	0	0	0	0	0	0	0	0	0	0
ENSMUSG00000111703	0	0	0	0	0	0	0	0	0	0	0	0	0	0	0	0	0	0
ENSMUSG00000111704	0	0	0	0	0	0	0	0	0	0	0	0	0	0	0	0	0	0
ENSMUSG00000113277	0	0	0	0	0	0	0	0	0	0	0	0	0	0	0	0	0	0
ENSMUSG00000064574	0	0	0	0	0	0	0	0	0	0	0	0	0	0	0	0	0	0
ENSMUSG00000100191	0	0	0	0	0	0	0	0	0	0	0	0	0	0	0	0	0	0
ENSMUSG00000103360	0	0	0	0	0	0	0	0	0	0	0	0	0	0	0	0	0	0
ENSMUSG00000109257	0	0	0	0	0	0	0	0	0	0	0	0	0	0	0	0	0	0
ENSMUSG00000100190	0	0	0	0	0	0	0	0	0	0	0	0	0	0	0	0	0	0
ENSMUSG00000109256	0	0	0	0	0	0	0	0	0	0	0	0	0	0	0	0	0	0
ENSMUSG00000105806	0	0	0	0	0	0	0	0	0	0	0	0	0	0	0	0	0	0
ENSMUSG00000105807	0	0	0	0	0	0	0	0	0	0	0	0	0	0	0	0	0	0
ENSMUSG00000105804	6	4	4	12	0	12	8	17	7	21	4	0	4	16	12	19	16	0
ENSMUSG00000103362	0	0	0	0	0	0	0	0	0	0	0	0	0	0	0	0	0	0
ENSMUSG00000105802	0	0	0	0	0	0	0	0	0	0	0	0	0	0	0	0	0	0
ENSMUSG00000105803	0	0	0	0	0	0	0	0	0	0	0	0	0	0	0	0	0	0
ENSMUSG00000105800	0	0	0	0	0	0	0	0	0	0	0	0	0	0	0	0	0	0
ENSMUSG00000105801	0	3	0	0	0	0	0	4	4	0	0	0	0	0	0	0	1	0
ENSMUSG00000057802	52	19	4	0	10	43	92	0	33	12	22	36	0	29	27	6	0	19
ENSMUSG00000064570	0	0	0	0	0	0	0	0	0	0	0	0	0	0	0	0	0	0
ENSMUSG00000057801	0	0	0	0	0	0	0	0	0	0	0	0	0	0	0	0	0	0
ENSMUSG00000105808	0	0	2	0	0	3	2	2	0	0	0	0	0	0	0	0	2	4
ENSMUSG00000105809	0	0	0	0	0	0	0	0	0	0	0	0	0	0	0	0	0	0
ENSMUSG00000012126	93	81	117	124	98	191	153	129	151	217	123	147	97	145	116	68	173	143
ENSMUSG00000012123	86	18	31	34	41	82	29	24	78	37	33	29	45	66	111	83	22	85
ENSMUSG00000025269	98	148	222	131	162	183	216	258	142	170	181	238	186	189	214	221	176	262
ENSMUSG00000025268	1293	1495	1619	4259	798	3141	928	1425	206	792	1434	1774	1743	1245	231	441	556	1237
ENSMUSG00000025266	1626	1672	2200	1906	1865	1534	1432	2141	1923	1734	1459	1123	1781	2055	1368	1613	1664	1743
ENSMUSG00000025265	3	17	7	0	26	0	4	12	3	0	0	4	0	16	14	0	8	8
ENSMUSG00000025264	481	804	950	816	774	561	356	765	726	636	700	309	908	918	643	782	1094	710
ENSMUSG00000109259	0	0	0	0	0	0	0	0	0	0	0	0	0	0	0	0	0	0
ENSMUSG00000025261	15524	13113	19595	17575	19441	16170	13200	23512	22602	20313	12924	12801	19249	20900	18545	15280	20298	17577
ENSMUSG00000025260	1797	1432	1736	2022	1963	2008	1384	2006	2039	1763	1094	2134	1857	1781	1797	1365	1491	2177
ENSMUSG00000094330	0	0	0	0	0	0	0	0	0	0	0	0	0	0	0	0	0	0
ENSMUSG00000091123	0	11	0	5	0	18	3	0	3	0	8	0	6	0	6	0	10	3
ENSMUSG00000091122	0	0	0	0	0	0	0	0	0	0	0	0	0	0	0	0	0	0
ENSMUSG00000094336	0	0	0	0	0	0	0	0	0	0	0	0	0	0	0	0	0	0
ENSMUSG00000094338	12	9	13	125	18	54	19	7	7	13	33	14	11	10	3	11	7	9
ENSMUSG00000088167	0	0	0	0	0	0	0	0	0	0	0	0	0	0	0	0	0	0
ENSMUSG00000091129	0	0	0	0	0	0	0	0	0	0	0	0	0	0	0	0	0	0
ENSMUSG00000065328	0	0	0	0	0	0	0	0	0	0	0	0	0	0	0	0	0	0
ENSMUSG00000065329	0	0	0	0	0	0	0	0	0	0	0	0	0	0	0	0	0	0
ENSMUSG00000065322	0	0	0	0	0	0	0	0	0	0	0	0	0	0	0	0	0	0
ENSMUSG00000060131	10727	6164	7248	9091	7752	10308	10678	9055	6020	7225	5206	9323	7191	8589	6904	4982	6223	9281
ENSMUSG00000065320	0	0	0	0	0	0	0	0	0	0	0	0	0	0	0	0	0	2
ENSMUSG00000065321	0	0	0	0	0	0	0	0	0	0	0	0	0	0	0	0	0	0
ENSMUSG00000065327	0	0	0	0	0	0	0	0	0	0	0	0	0	0	0	0	0	0
ENSMUSG00000109999	0	0	0	0	0	0	0	0	0	0	0	0	0	0	0	0	0	0
ENSMUSG00000047203	0	0	11	0	4	0	0	0	0	0	0	0	0	0	0	0	0	0
ENSMUSG00000047205	199	154	167	142	120	172	320	98	56	84	34	109	109	108	73	99	61	146
ENSMUSG00000047207	0	0	0	0	0	0	0	0	0	0	0	0	0	0	0	0	0	0
ENSMUSG00000088162	0	0	0	0	0	0	0	0	0	0	0	0	0	0	0	0	0	0
ENSMUSG00000031871	284	1034	806	117	387	176	370	552	1546	427	196	71	597	267	292	4217	539	975
ENSMUSG00000097979	41	63	36	34	25	28	74	51	57	31	21	41	45	43	63	39	40	69
ENSMUSG00000109995	0	0	0	0	0	0	0	0	0	0	0	0	0	0	0	0	0	0
ENSMUSG00000097972	0	0	0	0	0	0	0	0	0	0	0	0	0	0	0	0	0	0
ENSMUSG00000097973	13	9	12	3	10	8	8	4	11	13	4	15	4	16	8	5	12	10
ENSMUSG00000097970	0	0	0	0	0	0	0	0	0	0	0	0	0	0	0	0	0	0
ENSMUSG00000054079	1106	1316	1685	1364	1417	918	892	1369	1564	1272	1097	968	1479	1410	1444	1440	1637	1536
ENSMUSG00000097976	0	0	0	0	0	0	0	0	0	0	0	0	0	0	0	0	0	0
ENSMUSG00000067787	1609	660	1091	1239	1141	1513	1639	1924	1806	1492	984	1683	1376	1475	1605	1141	1238	2241
ENSMUSG00000097974	53	38	19	45	42	12	34	6	47	16	19	27	24	25	4	34	27	26
ENSMUSG00000097975	0	0	0	0	0	0	0	0	0	0	0	0	0	0	0	0	0	0
ENSMUSG00000102505	0	0	0	0	0	0	0	0	0	0	0	0	0	0	0	0	0	0
ENSMUSG00000109990	0	0	0	0	0	0	0	0	0	0	0	0	0	0	0	0	0	0
ENSMUSG00000053279	5873	3224	6385	8446	2288	3870	3419	1766	681	6067	5242	4494	4804	3713	3334	2409	1334	4538
ENSMUSG00000088168	0	0	0	0	0	0	0	0	0	0	0	0	0	0	0	0	0	0
ENSMUSG00000109839	0	0	0	0	0	0	0	0	0	0	0	0	0	0	0	0	0	0
ENSMUSG00000109838	0	0	0	0	0	0	0	0	0	0	0	0	0	0	0	0	0	0
ENSMUSG00000102500	0	0	0	0	0	0	0	0	0	0	0	0	0	0	0	0	0	0
ENSMUSG00000108022	0	0	0	0	0	0	0	0	0	0	0	0	0	0	0	0	0	0
ENSMUSG00000109833	0	0	0	0	0	0	0	0	0	0	0	0	0	0	0	0	0	0
ENSMUSG00000109832	0	0	0	0	0	0	0	0	0	0	0	0	0	0	0	0	0	0
ENSMUSG00000109831	0	0	0	0	0	6	0	0	0	0	0	0	0	0	0	0	0	4
ENSMUSG00000046490	0	0	0	0	0	0	0	0	0	0	8	0	0	0	0	0	0	0
ENSMUSG00000109837	0	0	0	0	0	0	0	0	0	0	0	0	0	0	0	0	0	0
ENSMUSG00000109835	0	0	0	0	0	0	0	0	0	0	0	0	0	0	0	0	0	0
ENSMUSG00000109834	0	0	0	0	0	0	0	0	0	0	0	0	0	0	0	0	0	0
ENSMUSG00000068324	39	23	45	26	88	52	39	31	32	25	29	24	43	58	121	54	36	58
ENSMUSG00000068327	0	0	0	0	4	0	0	0	0	0	0	0	0	0	0	0	0	0
ENSMUSG00000068323	0	0	0	0	0	8	0	0	0	0	0	4	0	0	0	0	7	0
ENSMUSG00000068329	729	356	523	611	441	1096	891	729	1138	1013	426	972	687	455	897	784	555	852
ENSMUSG00000068328	4448	3478	4233	5172	3968	5055	3811	5647	4818	4826	3385	5012	4894	4323	5183	3453	4932	5092
ENSMUSG00000110079	0	0	0	0	0	0	0	0	0	0	0	0	0	0	0	0	0	0
ENSMUSG00000110078	0	0	0	0	0	0	0	0	0	0	0	0	0	0	0	0	0	0
ENSMUSG00000106388	0	0	0	0	0	0	0	0	0	0	0	0	0	0	0	0	0	0
ENSMUSG00000106389	0	0	0	0	0	0	0	0	0	0	0	0	0	0	0	0	0	0
ENSMUSG00000106384	0	0	0	0	0	0	0	0	0	0	0	0	0	0	0	0	0	0
ENSMUSG00000110070	3	0	0	4	4	0	0	0	4	0	0	0	0	0	7	10	0	0
ENSMUSG00000110073	0	0	0	0	0	0	0	0	0	0	0	0	0	0	0	0	0	0
ENSMUSG00000110072	0	0	0	0	0	0	0	0	0	0	0	0	0	0	0	0	0	0
ENSMUSG00000106380	0	0	0	0	0	0	0	0	0	0	0	0	0	0	0	0	0	0
ENSMUSG00000106381	0	0	0	0	0	0	0	0	0	0	0	0	0	0	0	0	0	0
ENSMUSG00000106382	0	0	0	0	0	0	0	0	0	0	0	0	0	0	0	0	0	0
ENSMUSG00000106383	9	11	19	37	28	37	36	32	30	27	23	30	15	42	56	15	26	34
ENSMUSG00000099906	0	0	0	0	0	0	0	0	0	0	0	0	0	0	0	0	0	0
ENSMUSG00000064493	1	1	2	2	1	2	1	2	1	2	1	1	2	2	2	2	2	2
ENSMUSG00000064492	0	0	0	0	0	0	0	0	0	0	0	0	0	0	0	0	0	0
ENSMUSG00000064491	0	2	5	3	0	4	3	0	3	2	0	0	0	0	3	0	9	12
ENSMUSG00000063442	0	0	5	0	3	3	0	3	5	0	4	0	2	5	7	3	0	6
ENSMUSG00000063445	235	373	360	204	287	218	203	574	443	243	137	175	359	218	253	474	291	503
ENSMUSG00000064496	0	0	0	0	0	0	0	0	0	0	0	0	0	0	0	0	0	0
ENSMUSG00000064495	0	1	0	0	1	0	0	2	6	0	0	0	0	1	2	3	4	0
ENSMUSG00000063446	0	0	0	0	0	0	0	0	0	0	0	0	0	0	0	0	0	0
ENSMUSG00000076946	0	0	0	0	0	0	0	0	0	0	0	0	0	0	0	0	0	0
ENSMUSG00000076944	0	0	0	0	0	0	0	0	0	0	0	0	0	0	0	0	0	0
ENSMUSG00000076940	97	39	438	390	37	62	37	113	170	420	67	23	184	186	265	36	41	283
ENSMUSG00000076941	0	0	0	0	0	0	0	0	1	0	0	0	0	0	0	0	0	0
ENSMUSG00000070522	16	6	22	12	4	11	8	30	19	15	0	8	11	31	27	30	15	23
ENSMUSG00000076948	0	0	0	0	0	0	0	0	0	0	0	0	0	0	0	0	0	0
ENSMUSG00000076949	0	0	0	0	0	0	0	0	1	0	0	0	0	0	0	0	0	0
ENSMUSG00000100979	0	0	0	0	0	0	0	0	0	0	0	0	0	0	0	0	0	0
ENSMUSG00000100978	0	0	0	0	0	0	0	0	0	0	0	0	0	0	0	0	0	0
ENSMUSG00000066438	0	0	0	0	0	0	0	0	0	4	0	4	0	0	0	0	0	0
ENSMUSG00000100971	0	0	0	0	0	0	0	0	0	0	0	0	0	0	0	0	0	0
ENSMUSG00000100970	0	0	0	0	0	0	0	0	0	0	0	0	0	0	0	0	0	0
ENSMUSG00000100973	0	0	0	0	0	0	0	0	0	0	0	0	0	0	0	0	0	0
ENSMUSG00000100972	0	0	0	0	0	0	0	0	0	0	0	0	0	0	0	0	0	0
ENSMUSG00000100975	888	1056	1272	584	1140	633	905	780	537	614	670	584	706	1147	315	741	413	1078
ENSMUSG00000100974	0	0	0	0	0	0	0	0	0	0	0	0	0	0	0	0	0	0
ENSMUSG00000100977	0	0	0	0	0	0	0	0	0	0	0	0	0	0	0	0	0	0
ENSMUSG00000100976	0	0	0	0	0	0	0	0	0	0	0	0	0	0	0	0	0	0
ENSMUSG00000092474	0	0	0	0	0	0	0	0	0	0	0	0	0	0	0	0	0	0
ENSMUSG00000118167	0	0	0	0	0	0	0	0	0	0	0	0	0	0	0	0	0	0
ENSMUSG00000092476	0	0	0	0	0	0	0	0	0	0	0	0	0	0	0	0	0	0
ENSMUSG00000092477	0	0	0	0	0	0	0	0	0	0	0	0	0	0	0	0	0	0
ENSMUSG00000092470	22	53	25	45	82	77	0	38	69	56	65	35	12	48	80	82	89	39
ENSMUSG00000092471	0	0	0	0	0	0	0	0	0	0	0	0	0	0	0	0	0	4
ENSMUSG00000092472	0	0	0	0	0	0	0	0	0	0	0	0	0	0	0	0	0	0
ENSMUSG00000092473	0	0	0	0	0	0	0	0	0	0	0	0	0	0	0	0	0	0
ENSMUSG00000092313	0	0	0	0	0	0	0	0	0	0	0	0	0	0	0	0	0	0
ENSMUSG00000019932	0	0	0	0	0	0	0	0	0	0	0	0	0	0	0	0	0	0
ENSMUSG00000019933	0	0	0	0	0	0	0	0	0	0	0	0	2	0	0	0	0	0
ENSMUSG00000019935	8	0	0	0	0	0	10	0	0	4	0	0	4	0	0	19	4	4
ENSMUSG00000019936	0	0	0	0	0	0	0	0	0	0	0	0	0	0	0	0	0	0
ENSMUSG00000100888	0	0	0	0	0	0	0	0	0	0	0	0	0	0	0	0	0	0
ENSMUSG00000107596	0	0	2	0	3	2	4	2	0	0	0	13	2	10	4	0	12	4
ENSMUSG00000070469	206	30	34	256	51	173	103	19	12	83	64	49	41	92	1	0	0	89
ENSMUSG00000103779	17	45	37	30	57	31	14	62	74	47	61	4	26	41	75	79	143	40
ENSMUSG00000064145	6386	5988	7768	6852	7941	6685	4642	6678	5276	5380	4911	4683	6297	8027	5623	5533	8159	7245
ENSMUSG00000020346	1706	969	2897	4836	1391	3317	3070	1620	1715	1469	917	1321	2080	3722	2049	981	838	3374
ENSMUSG00000064147	3185	2042	3310	3366	2431	3847	2735	5102	3161	5410	1925	3013	2912	3154	4935	1507	5512	3098
ENSMUSG00000103775	0	0	0	0	0	0	0	0	0	0	0	0	0	0	0	0	0	0
ENSMUSG00000064141	65	54	86	138	120	147	68	123	65	102	89	55	99	111	134	46	121	125
ENSMUSG00000064140	0	0	0	0	0	0	0	0	0	0	0	0	0	0	0	0	0	0
ENSMUSG00000103770	0	0	0	0	0	0	0	0	0	0	0	0	0	0	0	0	0	0
ENSMUSG00000070460	0	0	0	0	0	0	0	0	0	0	0	0	0	0	0	0	0	0
ENSMUSG00000053490	0	0	0	0	0	0	0	0	0	0	0	0	4	0	0	0	0	0
ENSMUSG00000107595	0	0	0	0	0	0	0	0	0	0	0	0	0	0	0	0	0	0
ENSMUSG00000118161	49	68	122	94	90	166	84	118	136	70	91	65	101	80	89	109	173	190
ENSMUSG00000053499	0	0	0	0	0	0	0	0	0	0	0	0	0	0	0	0	0	0
ENSMUSG00000107593	0	0	0	0	0	0	0	0	0	0	0	0	0	0	0	0	0	0
ENSMUSG00000107479	0	0	0	0	0	0	0	0	0	0	0	0	0	0	0	0	0	0
ENSMUSG00000107590	0	0	0	0	0	0	0	0	0	0	0	0	0	0	0	0	0	0
ENSMUSG00000107475	0	0	0	0	0	0	0	0	0	0	0	0	0	0	0	0	0	0
ENSMUSG00000102643	0	0	0	0	0	0	0	0	0	0	0	0	0	0	0	0	0	0
ENSMUSG00000107477	8	10	5	10	2	5	8	0	0	3	11	0	2	0	8	12	5	7
ENSMUSG00000107476	249	182	285	273	232	230	208	365	379	327	148	148	124	280	287	217	310	205
ENSMUSG00000107471	0	0	0	0	0	0	0	0	0	0	0	0	0	0	0	0	0	0
ENSMUSG00000107470	90	178	243	149	151	176	124	230	218	179	165	240	198	179	157	176	271	258
ENSMUSG00000107473	0	0	0	0	0	0	0	0	0	0	0	0	0	0	0	0	0	0
ENSMUSG00000107472	0	0	0	0	0	0	0	0	0	0	0	0	0	0	0	0	5	0
ENSMUSG00000054728	12	12	8	0	4	0	7	0	8	0	4	8	4	0	0	23	4	4
ENSMUSG00000054723	406	291	423	589	427	417	356	442	462	582	378	261	412	548	252	406	270	327
ENSMUSG00000054720	4720	6136	7739	6713	5928	5787	4971	8472	6336	5220	4415	4983	6533	6451	4496	6071	6198	6072
ENSMUSG00000054727	0	0	0	0	0	0	0	0	0	0	0	0	0	0	0	0	0	0
ENSMUSG00000079806	0	0	0	0	0	0	0	0	0	0	0	0	0	0	0	0	0	0
ENSMUSG00000117939	8	10	11	3	2	21	3	8	18	15	4	4	10	15	4	6	9	25
ENSMUSG00000117938	0	0	0	0	0	0	0	0	0	0	0	0	0	0	0	0	0	0
ENSMUSG00000102642	0	0	0	0	0	0	0	0	0	0	0	0	0	0	0	0	0	0
ENSMUSG00000117935	142	104	138	231	77	159	55	174	121	138	103	115	122	84	100	74	74	110
ENSMUSG00000117934	0	0	0	0	0	0	0	0	0	0	0	0	0	0	0	0	0	0
ENSMUSG00000117937	0	0	2	0	0	0	0	0	0	0	0	0	0	0	0	0	0	0
ENSMUSG00000117936	0	0	0	0	0	0	0	0	0	0	0	0	0	0	0	0	0	0
ENSMUSG00000117931	0	0	0	0	0	0	0	0	0	0	0	0	0	0	0	0	0	0
ENSMUSG00000117930	0	0	0	0	0	0	0	0	0	0	0	0	0	0	0	0	0	0
ENSMUSG00000117933	0	0	0	2	1	0	0	0	0	2	1	0	0	0	0	0	0	0
ENSMUSG00000054622	22	4	0	2	0	0	0	0	4	5	0	4	10	0	10	2	1	11
ENSMUSG00000036744	4	0	0	0	0	0	8	6	0	0	0	0	0	0	0	0	4	0
ENSMUSG00000036745	68	127	57	120	32	96	71	44	49	49	12	88	59	38	12	85	38	98
ENSMUSG00000099253	0	0	0	0	0	3	0	0	0	0	0	0	0	0	0	0	0	0
ENSMUSG00000099252	0	0	0	0	0	0	0	0	0	0	0	0	0	0	0	0	0	0
ENSMUSG00000099255	0	0	0	0	0	0	0	0	0	0	0	0	0	0	0	0	0	0
ENSMUSG00000096202	0	0	0	0	0	0	0	0	0	0	0	0	0	0	0	0	0	0
ENSMUSG00000099257	0	0	0	0	0	0	0	0	0	0	0	0	0	0	0	0	0	0
ENSMUSG00000036743	9	23	7	8	6	8	0	38	60	20	11	26	57	27	28	18	35	36
ENSMUSG00000099259	0	0	1	1	1	1	1	1	1	1	1	0	1	1	1	0	1	1
ENSMUSG00000099258	0	0	0	0	0	0	0	0	0	0	0	1	0	0	1	0	0	0
ENSMUSG00000033510	0	0	0	0	0	0	0	0	2	0	0	0	0	0	0	0	0	0
ENSMUSG00000036748	2285	1892	2361	2278	2347	3026	1963	2535	2442	2469	1362	2669	2460	2434	2062	1815	1859	2672
ENSMUSG00000036749	0	0	0	0	0	0	0	0	0	0	0	0	0	0	0	0	0	0
ENSMUSG00000096209	0	0	0	0	0	0	0	0	0	0	0	0	0	0	0	0	0	0
ENSMUSG00000021587	56	29	8	53	30	11	53	64	125	19	15	14	49	34	27	50	25	12
ENSMUSG00000116539	0	0	0	0	0	0	0	0	0	2	0	0	0	0	0	0	8	0
ENSMUSG00000113030	5	0	8	1	1	4	4	7	2	0	0	0	0	15	1	7	2	1
ENSMUSG00000113031	0	0	0	0	0	0	0	0	0	0	0	0	0	0	0	0	0	0
ENSMUSG00000116044	0	0	0	0	0	0	0	0	0	0	0	0	0	0	0	0	0	0
ENSMUSG00000113033	0	0	0	0	0	0	0	0	0	0	0	0	0	0	0	0	0	0
ENSMUSG00000113034	0	0	0	0	0	0	0	0	0	0	0	0	0	0	0	0	0	0
ENSMUSG00000113035	36	11	24	70	23	87	79	53	35	74	43	94	36	83	60	17	40	23
ENSMUSG00000116040	0	0	0	0	0	0	0	0	0	0	0	0	0	0	0	0	0	0
ENSMUSG00000116041	17	16	12	17	12	51	11	20	16	11	9	21	11	22	16	20	16	28
ENSMUSG00000113038	0	0	0	0	0	0	0	0	0	0	0	0	0	0	0	0	0	0
ENSMUSG00000062797	282	133	205	219	192	316	307	578	592	352	171	500	291	296	419	204	429	341
ENSMUSG00000062794	8	22	26	23	27	15	22	30	23	31	17	15	19	17	27	22	38	19
ENSMUSG00000115458	1	0	0	0	0	0	0	0	0	0	0	0	0	3	0	4	4	0
ENSMUSG00000062793	0	0	0	0	0	0	0	0	0	0	0	0	0	0	0	0	0	0
ENSMUSG00000116048	5725	5779	8042	7595	7312	7077	5646	8419	7452	6692	3368	6712	7079	8389	7225	6098	8423	8252
ENSMUSG00000062791	0	0	0	0	0	0	0	0	0	0	0	0	0	0	0	0	0	0
ENSMUSG00000062421	25597	34675	22619	10590	30473	5475	29174	18556	25861	18002	16128	10164	21592	28991	8897	22225	16715	36488
ENSMUSG00000116535	0	0	0	0	0	0	0	0	0	0	0	0	0	0	0	0	0	0
ENSMUSG00000062426	0	0	0	0	0	0	0	0	0	0	0	0	0	0	0	0	0	0
ENSMUSG00000019066	15395	5120	5381	9728	7246	14370	13372	4442	3711	6395	4845	11180	5004	8297	4433	2720	1665	9624
ENSMUSG00000043295	0	0	0	0	0	0	0	0	0	0	0	0	0	0	0	0	2	0
ENSMUSG00000035498	4	0	24	12	12	30	0	9	8	0	12	19	27	23	47	45	34	22
ENSMUSG00000091462	7	5	4	5	7	4	5	7	5	5	5	5	6	5	10	6	5	7
ENSMUSG00000101731	0	0	0	0	0	0	0	0	0	0	0	0	0	0	0	8	0	0
ENSMUSG00000091460	45	0	0	0	0	0	0	0	0	0	0	35	0	0	0	0	0	0
ENSMUSG00000101733	0	0	0	0	0	0	0	0	0	0	0	0	0	0	0	0	0	0
ENSMUSG00000101734	0	0	0	0	0	0	0	0	0	0	0	0	0	0	0	0	0	0
ENSMUSG00000101735	0	0	0	0	0	0	0	0	0	0	0	0	0	0	0	0	0	0
ENSMUSG00000101736	0	0	0	0	0	0	0	0	0	0	0	0	0	0	0	0	0	0
ENSMUSG00000101737	0	0	0	0	0	0	0	0	0	0	0	0	0	0	0	0	0	0
ENSMUSG00000101739	0	4	0	0	0	0	7	0	0	2	0	0	2	0	4	4	0	0
ENSMUSG00000055891	0	0	0	0	0	0	0	0	0	0	0	0	0	0	0	0	0	0
ENSMUSG00000055897	311	275	278	530	198	549	271	228	307	454	197	228	242	305	278	135	377	283
ENSMUSG00000055895	0	0	0	0	0	0	0	0	0	0	0	0	0	0	0	0	0	0
ENSMUSG00000108012	0	0	0	0	0	0	0	0	0	0	0	0	0	0	0	0	0	0
ENSMUSG00000108013	0	0	0	0	0	0	0	0	0	0	0	0	0	0	0	0	0	0
ENSMUSG00000108010	0	0	0	0	0	0	0	0	0	0	0	0	0	0	0	0	0	0
ENSMUSG00000108011	0	0	0	0	0	0	0	0	0	0	0	0	0	0	0	0	0	0
ENSMUSG00000071738	0	0	0	0	0	0	0	0	0	0	0	0	0	0	0	0	0	0
ENSMUSG00000108017	0	0	0	0	0	0	0	0	0	0	0	0	0	0	0	0	0	0
ENSMUSG00000108014	1	2	0	0	0	0	0	0	0	0	2	0	1	0	0	3	0	0
ENSMUSG00000108015	0	0	0	0	0	0	0	0	0	0	0	0	0	0	0	0	0	0
ENSMUSG00000108018	0	0	0	0	0	0	0	0	0	0	0	0	0	0	0	0	0	0
ENSMUSG00000108019	0	0	0	0	0	0	0	0	0	0	0	0	0	0	0	0	0	0
ENSMUSG00000060499	0	0	0	0	0	0	0	0	0	0	0	0	0	0	0	0	0	0
ENSMUSG00000097154	236	179	214	262	127	310	122	215	170	162	142	150	187	175	185	116	185	252
ENSMUSG00000097155	4	0	0	0	0	8	4	4	0	4	0	0	0	0	0	0	0	0
ENSMUSG00000097156	0	2	0	0	0	0	0	0	0	0	0	0	0	0	0	0	0	0
ENSMUSG00000097157	0	0	0	0	0	0	0	0	0	0	0	0	0	0	4	0	4	0
ENSMUSG00000097150	8	8	6	0	0	10	0	0	0	4	4	0	0	8	21	2	4	7
ENSMUSG00000111381	0	0	0	0	0	0	0	0	0	0	0	0	0	0	0	0	0	0
ENSMUSG00000028444	0	0	4	0	0	0	0	0	0	0	0	0	0	0	0	0	0	0
ENSMUSG00000080500	0	0	0	0	0	0	0	0	0	0	0	0	0	0	0	0	0	0
ENSMUSG00000028445	0	6	0	0	4	12	0	0	0	4	4	0	4	0	0	12	8	16
ENSMUSG00000112341	15	10	7	25	0	26	0	6	8	2	8	0	4	6	2	4	19	8
ENSMUSG00000112340	0	0	0	0	0	0	0	0	0	0	0	0	0	0	0	0	0	0
ENSMUSG00000112343	0	0	0	0	0	0	0	0	0	0	0	0	0	0	0	0	0	0
ENSMUSG00000112342	0	0	0	0	0	0	0	0	0	2	0	0	0	0	0	0	0	0
ENSMUSG00000031918	1625	2119	2527	1854	2538	1589	1089	1831	1796	1376	1412	1091	1808	2269	1945	1899	2147	1776
ENSMUSG00000031919	0	15	0	12	0	0	0	15	10	0	0	0	0	11	7	7	7	0
ENSMUSG00000112347	0	0	0	0	0	0	4	0	0	0	0	0	4	0	3	0	0	0
ENSMUSG00000112346	191	104	164	125	173	186	151	162	137	138	44	154	102	164	117	165	114	133
ENSMUSG00000112349	0	0	0	0	0	0	0	0	0	0	0	0	0	0	0	0	0	0
ENSMUSG00000112348	23	8	15	29	12	6	21	12	15	12	4	15	0	0	9	10	0	12
ENSMUSG00000031916	1797	1419	1595	1360	1508	1370	1338	1712	1684	1550	1181	1404	1931	1522	1262	1254	1344	2038
ENSMUSG00000031917	1276	1830	2395	1503	1665	1086	899	1908	1822	1527	1436	946	1954	1983	1541	2075	2245	2141
ENSMUSG00000031910	19	0	19	12	16	0	0	26	12	23	0	8	24	15	8	8	23	0
ENSMUSG00000031913	3569	3269	4107	3605	4239	3453	3126	4141	3724	3124	2519	2873	3083	4170	3174	2587	3080	3864
ENSMUSG00000049349	0	0	0	0	0	0	0	0	0	0	0	0	0	0	8	0	0	0
ENSMUSG00000038637	284	88	114	202	194	262	249	160	109	202	95	227	161	122	114	66	66	187
ENSMUSG00000001095	0	0	0	8	0	0	0	0	4	0	0	0	0	0	4	54	4	22
ENSMUSG00000038633	7024	10824	6542	10721	11671	6925	7202	9790	5417	5532	3886	7904	5659	7196	4712	5207	6630	8360
ENSMUSG00000038630	0	0	0	0	0	0	0	0	0	0	0	0	0	0	0	0	0	0
ENSMUSG00000030359	0	8	8	0	0	0	0	17	4	0	0	0	4	0	15	164	1231	393
ENSMUSG00000030357	1905	1959	2785	2427	2091	1702	1511	3099	4248	3259	1844	1777	3795	2283	2869	2263	3739	3199
ENSMUSG00000030351	0	0	0	0	0	0	0	0	0	0	4	0	4	0	0	0	0	0
ENSMUSG00000030350	0	0	0	0	0	0	0	0	0	0	0	0	0	0	0	0	0	0
ENSMUSG00000030353	17	25	12	0	0	8	12	0	53	19	0	0	26	11	12	89	19	48
ENSMUSG00000030352	3453	2745	4197	9103	1831	5781	2503	2644	651	2099	2573	4015	3446	2287	642	843	1161	2082
ENSMUSG00000104818	186	240	265	343	142	295	138	146	100	119	104	188	136	191	39	193	107	171
ENSMUSG00000104819	0	0	0	0	0	0	0	4	0	0	0	0	0	0	0	0	0	4
ENSMUSG00000104816	0	0	0	0	0	0	0	0	0	0	0	0	0	0	0	0	0	0
ENSMUSG00000104817	0	0	0	0	0	0	0	0	0	0	0	0	0	0	0	0	0	0
ENSMUSG00000104814	12	27	0	10	12	7	0	4	8	21	0	4	0	4	17	9	20	0
ENSMUSG00000104815	0	0	0	0	0	0	0	0	0	0	0	0	0	0	0	0	0	0
ENSMUSG00000104812	0	0	0	0	0	0	0	0	0	0	0	0	0	0	0	0	0	0
ENSMUSG00000104813	7	6	12	3	5	0	9	0	2	8	4	2	2	2	4	5	1	4
ENSMUSG00000104810	0	0	0	0	0	0	0	0	4	0	0	0	0	0	0	0	0	0
ENSMUSG00000104811	0	0	0	0	0	0	0	0	0	0	0	0	0	0	0	0	0	0
ENSMUSG00000098332	299	115	202	215	126	268	352	286	326	300	116	237	216	255	220	181	285	415
ENSMUSG00000073460	0	0	12	14	8	0	0	0	11	0	4	0	6	0	3	5	0	4
ENSMUSG00000073468	3345	2740	3292	3284	2906	2824	3540	2835	2449	2365	1541	3507	3934	2897	2063	2064	3365	5417
ENSMUSG00000089224	1	4	0	0	0	0	0	0	0	2	0	0	0	0	4	0	0	0
ENSMUSG00000070606	0	0	0	0	0	0	0	0	0	0	0	0	0	0	0	0	0	0
ENSMUSG00000084611	0	0	0	3	0	0	0	0	0	0	0	0	0	0	0	0	0	0
ENSMUSG00000049694	0	11	16	5	5	4	15	2	2	9	0	0	0	29	14	0	17	8
ENSMUSG00000084610	0	0	0	0	0	0	0	0	0	0	0	0	0	0	0	0	0	0
ENSMUSG00000049690	0	0	0	0	0	4	0	0	0	0	0	0	0	0	0	0	0	0
ENSMUSG00000049691	0	0	0	0	0	0	0	0	0	0	0	0	0	0	0	0	0	0
ENSMUSG00000049692	0	0	0	0	0	0	0	0	0	0	0	0	0	0	0	0	0	0
ENSMUSG00000106683	0	0	0	0	0	0	0	0	0	0	0	0	0	0	0	0	0	0
ENSMUSG00000035329	5050	3491	4221	5146	4869	4925	4502	4063	3529	4141	3268	5023	3776	3012	4413	2727	3249	5260
ENSMUSG00000035325	6041	4982	6890	6151	6215	5792	4907	8170	8135	7004	4315	5610	6746	6585	6710	5378	7608	7205
ENSMUSG00000070605	488	357	713	473	551	495	245	800	835	374	288	497	760	667	504	509	796	579
ENSMUSG00000026950	2592	1840	3461	4535	3165	2718	2919	4522	5783	8313	3800	1262	3109	4956	6195	2688	5995	3403
ENSMUSG00000075704	444	273	467	335	330	401	322	508	498	787	345	359	600	413	774	342	484	606
ENSMUSG00000075707	0	0	0	0	0	0	0	0	0	0	0	0	0	0	0	2	0	0
ENSMUSG00000075706	23119	21446	28233	41624	13836	31295	15703	17024	7726	13517	16230	17891	20422	15495	8408	7773	10668	16876
ENSMUSG00000075701	1807	2155	2908	2965	2728	2559	1773	4472	4058	2810	1879	2304	3789	2785	3122	2442	3795	3430
ENSMUSG00000023707	362	233	325	411	366	379	250	291	323	293	256	267	248	372	363	228	303	385
ENSMUSG00000026956	1063	768	944	809	637	842	951	1054	1766	984	597	1517	1738	1306	1330	944	1276	1767
ENSMUSG00000075702	199	189	287	353	248	322	161	424	342	267	147	350	482	222	176	277	162	330
ENSMUSG00000026958	77	105	225	134	164	113	162	152	383	163	101	232	208	146	337	252	411	201
ENSMUSG00000026959	0	0	0	0	0	0	0	0	0	0	0	0	12	0	0	0	0	0
ENSMUSG00000056812	0	0	4	0	0	0	0	0	0	0	0	0	0	0	0	0	0	0
ENSMUSG00000043068	53	61	88	52	51	41	34	38	30	30	26	33	106	54	42	94	28	56
ENSMUSG00000056815	0	0	0	0	0	0	0	0	0	0	0	0	0	0	0	0	0	0
ENSMUSG00000043061	858	499	789	1007	652	948	869	719	698	681	536	739	867	969	658	460	494	1010
ENSMUSG00000043060	0	0	0	0	0	0	0	0	0	0	0	0	0	0	0	0	0	0
ENSMUSG00000043065	51	26	61	132	78	159	96	262	275	257	57	149	137	100	151	122	154	160
ENSMUSG00000043067	1064	1128	1603	1688	2541	1950	792	2810	1630	1598	1043	1093	1609	1334	1228	1241	1558	1277
ENSMUSG00000043066	0	0	0	0	0	0	0	0	0	0	0	0	0	0	0	0	0	0
ENSMUSG00000022257	137	124	181	127	125	127	74	175	149	136	113	141	224	135	92	233	134	154
ENSMUSG00000022255	5358	4676	9285	5532	5017	6189	4312	9849	6243	5524	3944	4519	7944	6565	4894	5556	6628	5864
ENSMUSG00000029286	0	0	0	0	0	0	0	0	0	0	0	0	2	0	0	0	0	0
ENSMUSG00000022253	1882	1701	1999	3395	1246	2419	1687	1362	810	1714	1445	1089	1459	1796	940	849	750	1440
ENSMUSG00000029280	0	0	0	0	0	0	0	0	0	0	0	0	0	0	0	0	0	0
ENSMUSG00000029283	101	132	223	164	204	149	113	328	248	273	136	84	237	146	205	209	257	183
ENSMUSG00000029282	0	0	0	0	0	0	0	0	0	0	0	0	0	0	0	0	0	0
ENSMUSG00000029288	0	0	0	0	0	0	0	0	0	0	0	0	0	0	0	0	0	0
ENSMUSG00000031007	6335	7814	11196	8078	8894	6345	6442	8553	8881	7247	5136	6921	8908	10293	6786	8771	7290	10135
ENSMUSG00000068860	24	21	25	19	10	8	20	27	12	11	0	12	8	29	18	19	36	18
ENSMUSG00000112634	0	0	0	0	0	0	0	0	0	0	0	0	0	0	0	0	0	0
ENSMUSG00000017288	2096	1787	2030	2116	1963	2413	2171	3187	3059	2315	1449	2665	2406	2411	2365	1789	2180	2509
ENSMUSG00000028882	1799	1580	2095	1989	2091	1905	1422	2110	1733	1759	1560	1570	2227	2184	1702	1769	1534	2241
ENSMUSG00000028883	0	0	4	6	0	0	12	0	9	14	4	0	0	0	4	12	4	8
ENSMUSG00000028884	1452	2351	2702	1941	2111	1521	1138	2333	1893	1705	1816	1206	2200	2108	1871	2193	1792	2201
ENSMUSG00000028885	2626	4852	5185	2844	3386	3445	2466	4612	3822	2662	2244	6099	5673	4844	3092	5602	2443	4918
ENSMUSG00000028886	2661	2051	1859	3122	2779	2721	2464	2952	3274	1526	1143	2556	2836	3229	2449	2125	2441	2823
ENSMUSG00000088218	0	0	0	0	0	0	0	0	0	0	0	0	0	0	0	0	0	0
ENSMUSG00000088217	0	0	4	0	0	2	0	4	0	3	5	0	1	4	4	4	0	0
ENSMUSG00000028889	1256	1542	2034	1423	1431	1299	1029	2081	1943	1608	881	1100	1890	1612	1214	1760	1713	2211
ENSMUSG00000034636	9451	7607	10685	11164	14196	10322	8186	9957	8510	11000	8366	6948	7260	13093	10336	9043	11155	9380
ENSMUSG00000088212	0	0	0	0	0	0	0	0	0	0	0	0	0	0	0	0	0	0
ENSMUSG00000034634	363	443	529	567	373	471	299	402	394	718	689	236	497	760	239	421	249	375
ENSMUSG00000048562	0	0	0	0	0	0	0	0	4	0	0	0	4	0	0	0	0	0
ENSMUSG00000102410	0	0	0	0	0	0	0	0	0	0	0	0	0	0	0	0	0	0
ENSMUSG00000102411	7	0	0	0	0	0	4	0	0	4	0	0	0	0	0	0	4	0
ENSMUSG00000102413	0	0	0	0	0	0	0	0	0	0	0	0	0	0	0	0	0	0
ENSMUSG00000102414	0	0	0	0	0	0	0	0	0	0	0	0	0	0	0	0	0	0
ENSMUSG00000102415	8	0	0	0	0	4	0	0	0	9	0	0	0	0	0	0	0	0
ENSMUSG00000102416	0	0	0	0	0	0	0	0	0	0	3	0	0	0	0	0	0	0
ENSMUSG00000102417	0	0	0	0	0	0	0	0	0	0	0	0	0	0	0	0	0	0
ENSMUSG00000102418	249	254	417	404	396	533	227	267	234	220	206	508	432	612	570	219	521	446
ENSMUSG00000102419	0	0	0	0	0	0	0	0	0	0	0	0	0	0	0	0	4	0
ENSMUSG00000029420	0	0	0	0	0	0	0	0	0	0	0	0	0	0	0	0	0	0
ENSMUSG00000029423	0	0	0	0	0	0	0	0	0	0	0	0	0	0	0	0	0	0
ENSMUSG00000029422	2690	2121	3197	3218	2977	2563	2838	3089	3132	3175	2136	2148	2296	3583	3100	2738	3766	3002
ENSMUSG00000029427	2148	1055	1473	1453	2392	1478	1101	2817	2483	2227	1411	1282	2037	2458	1654	975	1943	2547
ENSMUSG00000029426	6024	8363	9662	7750	9637	7043	5841	6304	5940	5731	5960	6497	7310	10807	7003	7444	6444	9159
ENSMUSG00000029428	1864	1351	1745	2127	1415	2025	2039	1044	1323	1336	1118	1539	1371	1626	880	843	589	1704
ENSMUSG00000035582	0	0	0	0	0	0	0	0	0	0	0	0	0	0	0	0	0	0
ENSMUSG00000035580	0	0	0	0	0	0	0	0	0	0	0	0	0	0	0	0	0	0
ENSMUSG00000035585	1419	913	1324	1189	1060	1222	1241	1385	1527	1211	583	964	1325	885	1280	1182	1003	1657
ENSMUSG00000025701	18843	9864	8641	11240	9707	14727	19820	4408	3682	7547	5995	14795	6287	12178	6702	3771	2379	14506
ENSMUSG00000025702	1770	1631	2503	3969	1461	3551	1501	2075	1156	1809	1592	2029	2513	1818	1038	767	1101	1854
ENSMUSG00000034987	2808	2187	2715	2107	1894	2896	2289	3314	1711	1571	1266	2165	2359	3217	2182	1790	1449	2953
ENSMUSG00000034981	101	128	148	366	29	288	93	92	53	96	118	471	179	89	23	27	21	116
ENSMUSG00000021635	1198	907	1225	1341	1263	1208	1043	1215	1041	1161	754	1211	1197	1381	1049	980	978	1190
ENSMUSG00000021636	90	104	138	181	172	158	67	175	103	131	194	52	186	199	100	219	128	115
ENSMUSG00000032679	404	307	466	823	388	591	267	546	115	311	512	1116	716	581	403	261	291	574
ENSMUSG00000021638	0	19	8	0	0	0	0	4	0	0	4	0	0	0	0	0	8	4
ENSMUSG00000021639	465	452	539	535	486	416	271	501	632	593	374	509	718	574	606	387	785	565
ENSMUSG00000032673	537	459	655	656	676	796	542	726	506	692	362	542	527	687	562	402	634	654
ENSMUSG00000032586	116	263	335	184	276	164	85	266	228	148	111	40	272	183	212	227	154	212
ENSMUSG00000074151	3681	7734	7443	5361	5837	3979	7371	12110	8890	6362	6823	4505	10470	7687	4634	11954	6476	8383
ENSMUSG00000032582	3025	1865	2997	3453	3125	2698	2795	3381	3804	3329	1934	1985	2578	3424	2575	2078	2922	3138
ENSMUSG00000032583	1954	1073	1296	1487	1613	1726	1823	1699	1425	1451	1141	1696	1442	1545	1302	1169	969	1942
ENSMUSG00000032580	4316	2735	3382	4066	4152	3964	4615	3946	4723	4439	2864	3529	3276	4098	4483	2720	4441	4678
ENSMUSG00000111569	0	0	0	0	0	0	0	0	0	0	0	0	0	0	0	0	0	0
ENSMUSG00000074158	4	0	8	0	4	0	4	4	5	0	0	0	18	9	19	12	0	0
ENSMUSG00000032589	32	73	119	94	126	37	42	79	56	17	48	38	139	83	44	114	10	111
ENSMUSG00000098073	0	0	0	0	0	0	0	0	0	0	0	0	0	0	0	0	0	0
ENSMUSG00000086192	0	0	0	0	0	0	3	0	0	0	0	0	0	0	0	0	0	0
ENSMUSG00000042002	0	0	0	0	0	0	0	0	0	0	0	0	0	0	0	0	0	0
ENSMUSG00000046186	45	41	121	15	62	0	71	8	129	26	86	58	71	97	12	148	63	118
ENSMUSG00000045052	0	0	0	0	0	0	0	0	0	0	0	0	0	0	0	0	0	0
ENSMUSG00000045053	0	8	24	8	0	0	0	7	14	0	3	0	7	0	3	10	8	13
ENSMUSG00000086193	0	0	0	0	0	0	0	0	0	0	0	0	0	0	0	0	0	0
ENSMUSG00000117660	0	0	0	0	0	0	0	0	0	0	0	0	0	0	0	0	0	0
ENSMUSG00000114589	0	0	0	0	0	0	0	0	0	0	0	0	0	0	0	0	0	0
ENSMUSG00000114588	0	0	0	0	0	0	0	0	0	0	0	0	0	0	0	0	0	0
ENSMUSG00000114581	0	0	0	0	0	0	0	0	0	0	0	0	0	0	0	0	0	0
ENSMUSG00000114580	0	0	0	0	0	0	0	0	0	0	0	0	0	0	0	0	0	0
ENSMUSG00000114583	0	0	0	0	0	0	0	0	0	0	0	0	0	0	0	0	0	0
ENSMUSG00000114582	0	0	4	0	0	0	0	0	0	0	0	0	0	0	0	0	3	0
ENSMUSG00000114585	36	22	15	35	34	17	44	22	9	23	19	27	9	17	15	12	24	39
ENSMUSG00000114584	184	64	121	138	173	132	160	144	169	279	77	47	112	158	346	107	252	148
ENSMUSG00000114587	0	0	0	0	0	0	0	0	0	0	0	0	0	0	0	0	0	0
ENSMUSG00000114586	0	0	0	0	0	0	0	0	4	0	0	0	0	0	0	0	0	0
ENSMUSG00000064686	0	0	0	0	0	0	0	0	0	0	0	0	0	0	0	0	0	0
ENSMUSG00000030880	714	800	1346	902	1263	558	614	1100	1358	880	735	660	1457	1188	893	998	1437	1122
ENSMUSG00000064682	0	0	0	0	0	0	0	0	0	0	0	0	0	0	0	0	0	0
ENSMUSG00000117584	0	0	0	0	0	0	0	0	0	0	0	0	0	0	0	0	0	0
ENSMUSG00000117585	2	4	2	4	3	4	2	0	12	1	0	0	1	0	0	0	13	2
ENSMUSG00000117586	0	2	5	0	2	0	5	4	4	0	0	0	5	0	17	4	10	0
ENSMUSG00000117587	0	0	0	0	0	0	0	0	0	0	0	0	0	0	0	0	0	0
ENSMUSG00000087292	0	0	0	0	0	0	0	0	0	0	0	0	0	0	0	0	0	0
ENSMUSG00000087293	0	0	0	0	0	0	0	0	0	0	0	0	0	0	0	0	0	0
ENSMUSG00000087290	0	0	0	0	0	0	0	0	0	0	0	0	0	0	0	0	0	0
ENSMUSG00000117583	0	0	0	0	0	0	0	0	0	0	0	0	0	0	0	0	0	0
ENSMUSG00000033985	2351	692	1071	1620	1356	1772	2046	1112	1006	1595	822	1795	1119	1324	906	363	400	1806
ENSMUSG00000033987	285	318	547	778	393	457	354	347	286	337	306	173	328	337	301	332	318	238
ENSMUSG00000033981	0	0	4	0	0	0	0	0	0	0	0	0	0	0	0	0	0	0
ENSMUSG00000117589	0	0	0	0	0	0	0	1	0	0	0	0	0	0	0	0	0	0
ENSMUSG00000033983	249	294	472	379	358	301	201	357	311	369	371	113	463	421	355	337	425	341
ENSMUSG00000087299	13	19	43	11	3	12	19	41	37	9	2	3	10	12	19	9	21	11
ENSMUSG00000088969	0	0	0	0	0	0	0	0	0	0	0	3	0	0	0	0	0	0
ENSMUSG00000030887	3	0	5	9	9	0	0	21	0	12	4	0	0	4	0	0	10	0
ENSMUSG00000088964	0	0	0	3	0	0	2	0	0	0	0	0	0	0	0	0	0	0
ENSMUSG00000088966	0	0	0	0	0	0	0	0	0	0	0	0	0	0	0	0	0	0
ENSMUSG00000088961	0	0	0	0	0	0	0	0	0	0	0	0	0	2	0	0	0	0
ENSMUSG00000088960	0	0	0	0	0	0	0	0	0	0	0	0	0	0	0	0	0	0
ENSMUSG00000007338	494	411	732	595	532	523	402	772	622	490	384	501	658	642	565	499	536	679
ENSMUSG00000086527	0	0	0	0	14	0	23	6	0	4	6	2	0	4	5	3	14	13
ENSMUSG00000044098	2147	1784	2990	2641	3062	2841	2062	1992	2585	2937	1781	1619	1754	3722	2418	1971	2056	2795
ENSMUSG00000086525	0	0	0	0	0	0	0	0	0	0	0	0	0	0	0	0	0	0
ENSMUSG00000086524	0	0	2	0	0	0	0	0	0	0	0	0	0	0	0	0	0	1
ENSMUSG00000086523	0	0	0	0	0	0	0	0	0	0	0	0	0	0	0	0	0	0
ENSMUSG00000086522	0	0	0	0	0	0	0	0	0	0	0	0	0	0	0	0	0	0
ENSMUSG00000086521	0	0	0	0	0	0	0	0	0	0	0	0	0	0	0	0	0	0
ENSMUSG00000106924	0	0	0	2	0	2	0	0	0	0	0	0	0	0	0	0	0	0
ENSMUSG00000044092	1418	883	1493	1316	1532	1326	1568	1753	1475	1596	840	2307	1841	2497	1580	781	2306	2509
ENSMUSG00000086529	0	0	0	0	0	0	0	0	0	0	0	0	0	0	0	0	0	0
ENSMUSG00000086528	0	0	0	0	4	0	0	0	0	0	0	0	0	0	0	0	0	0
ENSMUSG00000102520	0	0	0	0	0	0	0	0	0	0	0	0	0	0	0	0	0	0
ENSMUSG00000117058	0	0	0	0	0	0	0	0	0	0	0	0	0	0	0	0	0	0
ENSMUSG00000117059	123	126	106	97	176	62	123	76	102	133	82	71	60	109	114	79	84	178
ENSMUSG00000117056	0	0	0	0	0	0	0	0	0	0	0	0	0	0	0	0	0	0
ENSMUSG00000117057	0	0	0	0	0	0	0	0	0	0	0	0	0	0	0	0	0	0
ENSMUSG00000117054	0	0	0	0	0	0	0	0	0	0	0	0	0	0	0	0	0	0
ENSMUSG00000117055	4	0	4	0	0	0	0	0	0	8	0	0	0	4	0	0	0	0
ENSMUSG00000117053	0	0	0	0	0	0	0	0	0	0	0	0	0	0	0	0	0	0
ENSMUSG00000117050	19	19	22	8	41	11	17	9	22	23	29	25	8	23	12	27	26	8
ENSMUSG00000117051	0	0	0	0	0	0	0	0	0	0	0	0	0	0	0	0	0	0
ENSMUSG00000075284	18432	12160	17447	20543	18565	22819	18486	18542	13371	14927	11081	17720	14407	20996	13050	10342	10919	19302
ENSMUSG00000075286	505	533	543	1479	234	1152	353	376	55	359	504	495	443	430	57	49	138	164
ENSMUSG00000075288	0	0	0	0	0	0	0	0	0	0	0	0	0	0	0	0	0	0
ENSMUSG00000075289	1297	679	877	1099	1324	990	1528	632	707	873	862	651	670	1336	723	481	704	926
ENSMUSG00000107949	0	0	0	0	0	0	0	0	0	0	0	0	0	0	0	0	0	0
ENSMUSG00000070080	0	0	0	0	0	0	0	0	0	0	0	0	0	0	0	0	0	0
ENSMUSG00000024941	2138	1484	1896	1983	2182	2268	1904	3443	3434	2404	1485	2803	2459	2010	2800	1602	2608	2545
ENSMUSG00000024940	12	58	88	76	43	66	27	66	62	76	6	89	104	47	66	58	142	64
ENSMUSG00000024943	1164	1328	2212	1664	2189	1531	1084	2314	2006	1836	1243	973	1384	1891	1906	1582	2198	1638
ENSMUSG00000024942	25327	9936	10442	16834	11179	22601	22390	15467	14687	18210	9767	23209	12203	15552	13250	6645	8767	19211
ENSMUSG00000024944	386	239	322	277	332	402	263	350	415	374	291	257	525	368	402	389	400	487
ENSMUSG00000024947	1981	1195	2111	1391	1832	1947	2171	1566	1312	1388	1329	1872	1495	1485	1752	1807	1270	1652
ENSMUSG00000074220	338	267	296	474	417	350	244	333	328	357	193	263	256	430	300	287	343	378
ENSMUSG00000024949	12190	16459	20768	12849	20497	12470	12176	21855	18761	17232	10818	11338	13788	15666	17876	14999	23352	19688
ENSMUSG00000024948	5269	3137	3523	5687	4051	5960	5727	4947	5396	7490	3059	6419	3891	5454	6468	3341	5121	6284
ENSMUSG00000090667	0	0	0	0	0	0	0	0	0	0	0	0	0	0	0	0	0	0
ENSMUSG00000083684	0	0	0	0	0	0	0	0	0	0	0	0	0	0	0	0	0	0
ENSMUSG00000102522	0	0	0	0	0	0	0	0	0	0	0	0	0	0	0	0	0	0
ENSMUSG00000079614	1215	1477	1867	1541	1882	1381	1113	2284	2497	1682	1249	1075	1948	1769	1660	1676	2399	1747
ENSMUSG00000108481	0	0	0	0	0	0	0	0	0	0	0	0	0	0	0	0	0	0
ENSMUSG00000059534	3526	2563	3066	2453	2991	2679	2281	3486	2600	2110	1829	2068	2451	2666	2324	2418	2132	3300
ENSMUSG00000021932	664	944	937	599	1128	710	381	1006	935	617	543	597	1006	762	830	856	761	815
ENSMUSG00000087432	0	0	0	0	0	0	0	0	0	0	0	0	0	0	0	0	0	0
ENSMUSG00000087433	24	8	20	12	15	19	3	9	18	8	0	3	25	7	16	36	24	28
ENSMUSG00000051727	77	28	112	32	31	7	17	49	73	36	28	17	101	56	29	79	46	65
ENSMUSG00000051726	4	0	21	4	11	12	0	23	0	12	0	0	4	0	0	0	0	0
ENSMUSG00000051721	174	84	193	236	208	144	191	293	211	211	138	70	204	143	154	184	160	156
ENSMUSG00000087437	0	0	0	0	0	0	0	0	0	0	0	0	0	0	0	0	0	0
ENSMUSG00000051723	27	21	20	30	48	50	18	28	20	48	47	35	21	33	44	24	35	48
ENSMUSG00000087435	3	0	11	0	5	0	0	3	7	0	0	0	4	0	6	3	0	7
ENSMUSG00000043843	0	0	0	0	0	0	0	0	0	0	0	0	0	0	0	0	2	0
ENSMUSG00000098131	0	0	0	0	0	0	0	0	0	0	0	0	0	0	0	0	0	0
ENSMUSG00000079610	250	179	327	204	314	327	162	247	271	263	236	150	353	190	250	219	318	305
ENSMUSG00000051729	0	0	0	0	0	0	0	0	0	0	0	0	0	0	0	0	0	0
ENSMUSG00000051728	0	0	0	0	0	0	0	0	0	0	0	0	0	0	0	0	0	0
ENSMUSG00000080808	0	0	0	0	0	0	0	0	0	0	0	0	0	0	0	0	0	0
ENSMUSG00000080809	0	0	0	0	0	0	0	0	0	0	0	0	0	0	0	0	0	0
ENSMUSG00000080802	0	0	0	0	0	0	0	0	0	0	0	0	0	0	0	0	0	0
ENSMUSG00000080803	0	0	0	0	0	0	0	0	0	0	0	0	0	0	0	0	0	0
ENSMUSG00000080800	0	0	0	0	0	0	0	0	0	0	0	0	0	0	0	0	0	0
ENSMUSG00000080801	0	0	4	3	3	10	0	0	3	6	6	6	4	0	0	0	0	3
ENSMUSG00000080806	0	0	0	0	0	0	0	0	0	0	0	0	0	0	0	0	0	0
ENSMUSG00000080807	0	0	0	0	0	0	0	0	0	0	0	0	0	0	0	0	0	0
ENSMUSG00000080805	0	0	0	0	0	0	0	0	0	0	0	0	0	0	0	0	0	0
ENSMUSG00000005615	2459	2711	2684	2166	2862	2246	2437	1835	1978	4892	1173	1990	3437	2554	1580	2264	1631	2897
ENSMUSG00000106595	0	0	0	0	0	0	0	0	0	0	0	0	0	0	0	0	0	0
ENSMUSG00000005610	44035	49994	60177	50983	49497	41103	34033	56218	57396	45439	34386	37908	57254	52502	41727	51059	48877	49746
ENSMUSG00000005611	5645	4097	5536	9830	2001	7115	3246	3220	610	2840	3551	3933	4429	2632	938	944	1722	2777
ENSMUSG00000083686	0	0	0	0	0	0	0	0	0	0	0	0	0	0	0	0	0	0
ENSMUSG00000040576	0	0	0	0	0	0	0	0	0	0	0	0	0	0	0	0	0	0
ENSMUSG00000040570	309	352	592	570	796	426	235	1234	922	491	368	107	533	467	673	803	783	362
ENSMUSG00000051098	32	19	60	54	48	94	42	79	97	52	12	44	68	51	54	55	45	45
ENSMUSG00000051095	0	0	0	0	0	0	1	0	0	0	0	0	0	0	0	0	0	0
ENSMUSG00000091821	0	0	0	0	0	0	0	0	0	0	0	0	0	0	0	0	0	0
ENSMUSG00000082523	0	0	0	0	0	0	0	0	0	0	0	0	0	0	0	0	0	0
ENSMUSG00000081972	0	2	22	3	0	11	1	2	0	0	2	0	0	2	2	0	0	4
ENSMUSG00000082527	0	0	0	0	0	0	0	0	0	0	0	0	0	0	0	0	0	0
ENSMUSG00000082526	0	0	0	0	0	0	0	0	0	0	0	0	0	0	0	0	0	0
ENSMUSG00000090774	0	0	0	0	0	0	0	0	0	0	0	0	0	0	0	0	0	0
ENSMUSG00000044231	48	38	25	56	27	12	28	28	33	64	37	4	66	53	19	49	36	38
ENSMUSG00000046932	0	0	0	0	0	0	0	0	0	0	0	0	0	0	0	0	0	0
ENSMUSG00000082528	0	0	0	0	0	0	0	0	0	0	0	0	0	0	0	0	0	0
ENSMUSG00000046934	4	4	0	4	0	5	4	3	4	4	0	0	0	0	0	0	0	4
ENSMUSG00000083680	0	0	0	0	0	0	0	0	0	0	0	0	0	0	0	0	0	0
ENSMUSG00000102526	0	4	0	0	0	4	0	11	12	8	4	0	4	19	4	0	12	4
ENSMUSG00000081976	0	0	0	0	0	0	0	0	0	0	0	0	0	0	0	0	0	0
ENSMUSG00000049098	0	0	0	0	0	0	0	0	0	0	0	0	0	0	0	0	0	0
ENSMUSG00000026548	36	143	152	164	84	67	87	255	271	274	106	273	532	405	305	169	234	309
ENSMUSG00000100101	0	0	0	0	0	0	0	0	0	0	0	0	0	0	0	0	0	0
ENSMUSG00000026542	0	0	0	0	0	0	0	0	4	0	0	0	0	0	8	41	142	54
ENSMUSG00000026547	31845	28264	36042	45530	22877	36681	31845	30555	22443	23444	20831	32203	31608	23746	17650	20128	17548	27559
ENSMUSG00000026546	154	131	113	58	111	112	305	50	62	69	90	102	76	120	63	102	60	112
ENSMUSG00000026544	1220	1201	1248	2986	495	1948	715	730	382	679	872	1170	1096	689	356	260	268	590
ENSMUSG00000059395	8	0	4	12	11	15	16	4	8	0	0	0	4	8	8	16	8	0
ENSMUSG00000098135	0	0	0	4	0	6	4	0	0	0	0	0	0	4	0	0	8	3
ENSMUSG00000100103	0	0	0	0	0	0	0	0	0	0	0	0	0	0	0	0	0	0
ENSMUSG00000099321	0	0	0	0	0	0	0	0	0	0	0	0	0	0	0	0	0	0
ENSMUSG00000080558	0	0	0	0	0	0	0	0	0	0	0	0	0	0	0	0	0	0
ENSMUSG00000100104	106	55	66	76	87	142	51	70	54	51	70	69	82	80	69	38	51	69
ENSMUSG00000107337	0	0	0	0	0	0	0	0	0	0	0	0	0	0	0	0	0	0
ENSMUSG00000107334	0	0	0	0	0	0	0	0	0	0	0	0	0	0	0	0	0	0
ENSMUSG00000090779	15	4	0	0	0	0	21	0	0	0	0	26	4	2	20	0	0	0
ENSMUSG00000107335	23	29	20	19	28	4	29	26	21	24	12	17	3	29	24	15	45	13
ENSMUSG00000000326	820	532	844	818	621	782	561	952	956	706	460	850	886	700	784	632	1046	883
ENSMUSG00000083682	0	0	0	0	0	0	0	0	0	0	0	0	0	0	0	0	0	0
ENSMUSG00000100108	0	0	0	0	0	0	0	0	0	0	0	0	6	0	0	0	0	0
ENSMUSG00000053360	0	0	0	0	0	0	0	0	0	0	0	0	0	0	0	0	0	0
ENSMUSG00000112914	0	0	0	0	0	0	0	0	0	0	0	0	0	0	0	0	0	0
ENSMUSG00000095809	0	0	0	0	0	0	0	0	0	0	0	0	0	0	0	0	0	0
ENSMUSG00000101397	0	0	0	0	0	0	0	0	0	0	0	0	0	0	0	0	24	0
ENSMUSG00000003617	179	550	1046	249	654	190	139	475	649	458	487	330	1604	939	330	1241	774	963
ENSMUSG00000095802	0	0	0	0	0	0	0	0	0	0	0	0	0	0	0	0	0	0
ENSMUSG00000095804	0	0	0	0	0	0	0	0	0	0	0	0	0	0	0	0	0	0
ENSMUSG00000095805	0	0	0	0	0	0	0	0	0	0	0	0	0	0	0	0	0	0
ENSMUSG00000095806	0	0	0	0	0	0	0	0	0	0	0	0	0	0	0	0	0	0
ENSMUSG00000095807	0	0	0	0	0	0	0	0	0	0	0	0	0	0	0	0	0	0
ENSMUSG00000007107	0	0	0	0	0	0	0	0	0	0	0	0	0	0	0	0	0	0
ENSMUSG00000117856	0	0	0	0	0	0	0	0	0	0	0	0	0	0	0	0	0	0
ENSMUSG00000083347	0	0	0	0	0	0	0	0	0	0	0	0	0	0	0	0	0	0
ENSMUSG00000098328	0	0	0	0	0	0	0	0	6	0	0	8	0	0	6	0	0	0
ENSMUSG00000110801	0	0	0	0	0	0	0	0	0	0	0	0	0	0	0	0	0	0
ENSMUSG00000098326	0	0	0	0	0	0	0	0	0	0	0	0	0	0	0	0	0	0
ENSMUSG00000098327	10	1	2	6	4	4	1	3	10	2	1	1	1	11	8	5	2	4
ENSMUSG00000118060	0	0	0	0	0	0	0	0	0	0	8	19	0	0	0	0	0	0
ENSMUSG00000098325	14	23	15	11	8	6	14	3	5	11	4	5	10	13	8	5	9	22
ENSMUSG00000098322	51	64	48	75	77	45	32	104	47	73	59	14	35	50	80	42	127	23
ENSMUSG00000098323	0	0	0	0	0	0	0	0	0	0	0	0	0	0	0	0	0	0
ENSMUSG00000098320	4	8	4	2	0	4	8	8	17	0	6	2	7	5	1	2	15	4
ENSMUSG00000099322	0	0	0	0	0	0	0	0	0	0	0	0	0	0	0	0	0	0
ENSMUSG00000033898	0	0	0	0	0	0	0	0	0	0	0	0	4	0	9	55	38	0
ENSMUSG00000110804	0	0	0	0	0	0	0	0	0	0	0	0	0	0	0	0	0	0
ENSMUSG00000081847	0	0	0	0	0	0	0	0	0	0	0	0	0	0	0	0	0	0
ENSMUSG00000084275	0	0	2	0	0	0	0	0	0	0	0	0	0	0	0	0	0	0
ENSMUSG00000084274	4	0	12	4	0	7	3	9	20	4	0	0	3	10	5	28	16	4
ENSMUSG00000084277	2	1	0	0	0	6	3	2	3	1	1	4	1	0	4	3	1	4
ENSMUSG00000084276	0	0	0	4	0	4	0	0	0	6	0	0	0	0	0	0	7	5
ENSMUSG00000084271	0	0	0	0	0	0	0	0	0	1	0	0	0	0	0	0	0	0
ENSMUSG00000084270	0	0	0	0	0	0	0	0	0	0	0	0	0	0	0	0	0	0
ENSMUSG00000084273	0	0	0	0	0	0	0	0	0	0	0	0	0	0	0	0	0	0
ENSMUSG00000084272	0	0	0	0	0	0	0	0	0	0	0	0	0	0	0	0	0	0
ENSMUSG00000117851	0	0	0	0	0	0	0	0	0	0	0	0	0	0	0	0	0	0
ENSMUSG00000084279	3	10	18	6	6	27	8	8	13	8	6	10	11	170	9	76	50	19
ENSMUSG00000084278	0	0	0	0	0	0	0	0	0	0	0	0	0	0	0	0	0	0
ENSMUSG00000089609	0	0	0	0	0	0	0	0	0	0	0	0	0	0	0	0	0	0
ENSMUSG00000089608	0	0	0	0	0	0	0	0	0	0	0	0	0	0	0	0	0	0
ENSMUSG00000096140	253	243	296	191	200	91	155	238	331	173	133	177	199	165	187	255	205	240
ENSMUSG00000096141	6	0	0	4	0	6	0	15	0	0	2	0	7	4	0	0	0	0
ENSMUSG00000107125	0	0	0	0	0	0	0	0	0	0	0	0	0	0	0	0	0	0
ENSMUSG00000094733	73	67	103	47	90	32	65	98	49	64	37	12	23	67	51	105	20	83
ENSMUSG00000002059	11	31	70	29	37	0	15	27	77	26	30	37	75	52	64	99	70	51
ENSMUSG00000002058	7517	3627	4366	4621	4190	5371	7140	2113	1827	3271	3041	5633	2894	6111	2938	1715	1607	7125
ENSMUSG00000002057	0	0	0	0	0	0	0	0	0	0	0	0	0	0	0	0	0	0
ENSMUSG00000096144	0	0	0	0	0	0	0	0	0	0	0	0	0	0	0	0	0	0
ENSMUSG00000002055	251	396	392	287	479	454	144	910	472	202	123	147	448	190	497	493	370	360
ENSMUSG00000002052	12995	11392	14244	11526	14446	11806	11413	13180	11781	10742	8015	10181	11903	13855	10285	10660	11812	13784
ENSMUSG00000088554	0	0	0	0	0	0	0	0	0	0	0	0	0	0	0	0	0	0
ENSMUSG00000088555	0	0	0	0	0	0	0	0	0	0	0	0	0	0	0	0	0	0
ENSMUSG00000083728	0	0	0	0	0	0	0	0	0	0	0	0	0	0	0	0	0	0
ENSMUSG00000083729	0	0	0	0	0	0	0	0	0	0	0	0	0	0	0	0	0	0
ENSMUSG00000088550	0	0	0	0	0	0	0	0	0	0	0	0	0	0	0	0	0	0
ENSMUSG00000002550	1539	1759	2054	1657	2206	1673	1082	1934	1873	1864	1433	1085	1890	2090	2275	1962	2459	2014
ENSMUSG00000088552	5	1	1	0	0	1	2	4	1	0	1	0	2	1	7	6	0	0
ENSMUSG00000088553	0	0	1	0	0	0	1	0	0	0	0	0	0	0	0	0	0	0
ENSMUSG00000083722	0	0	0	0	0	0	0	0	0	0	0	0	0	0	0	0	0	0
ENSMUSG00000083723	2	0	0	0	0	0	0	0	0	2	0	0	2	0	0	0	0	0
ENSMUSG00000083720	0	0	0	0	0	0	0	0	0	0	0	0	0	0	0	0	0	0
ENSMUSG00000036606	6883	5050	7284	8142	6727	6793	7331	14571	19964	10393	6235	19448	12547	11026	14053	9641	12729	12924
ENSMUSG00000046062	42190	35895	44695	37418	47120	37453	41877	39510	34457	29709	23221	33333	33963	45177	25635	26039	28199	44443
ENSMUSG00000088559	1	1	4	2	3	8	1	1	2	2	1	1	6	1	1	1	2	1
ENSMUSG00000110702	109	45	23	98	27	12	92	17	37	30	21	44	8	25	15	20	42	19
ENSMUSG00000097386	0	19	0	0	12	0	0	8	0	0	0	8	12	12	14	0	8	0
ENSMUSG00000110700	0	0	0	0	0	0	0	0	0	0	0	0	0	0	0	0	0	0
ENSMUSG00000109548	0	0	0	0	0	0	0	0	0	0	0	0	0	0	0	0	0	0
ENSMUSG00000016356	116	32	92	80	29	64	147	32	38	42	59	35	42	41	17	27	49	37
ENSMUSG00000072407	55	51	106	91	73	71	47	175	86	50	53	74	79	87	115	133	93	142
ENSMUSG00000081388	0	0	0	0	0	0	0	0	0	0	0	0	0	0	0	0	0	0
ENSMUSG00000081389	0	0	0	0	0	0	0	0	0	0	0	0	0	0	0	0	0	0
ENSMUSG00000100596	0	0	0	0	0	0	0	0	0	0	0	0	0	0	0	0	0	0
ENSMUSG00000081382	178	125	230	174	151	321	135	214	244	112	167	93	207	169	193	197	239	371
ENSMUSG00000081383	0	0	0	0	0	0	0	0	0	0	0	0	0	0	0	0	0	0
ENSMUSG00000081381	0	0	0	0	0	0	0	0	0	0	0	0	0	0	0	0	0	0
ENSMUSG00000081386	0	0	0	0	0	0	0	0	0	0	0	0	0	0	0	0	0	0
ENSMUSG00000081384	0	0	0	0	0	0	0	0	0	0	0	0	0	0	0	0	0	0
ENSMUSG00000062074	0	0	0	0	0	0	0	0	0	0	0	0	0	0	0	0	0	4
ENSMUSG00000064302	3363	2441	2821	3204	3421	2791	2931	2654	2850	2548	1851	2802	2430	3363	3237	2273	2141	3283
ENSMUSG00000064307	9	19	2	14	4	3	5	9	16	4	4	8	0	23	4	8	6	5
ENSMUSG00000064308	0	0	0	0	0	0	0	0	0	0	4	0	0	0	0	0	0	0
ENSMUSG00000083178	2	2	0	2	10	2	14	14	17	10	5	0	6	9	0	19	8	7
ENSMUSG00000080380	0	0	0	0	0	0	0	0	0	0	0	0	0	0	0	0	0	0
ENSMUSG00000080383	0	0	2	0	0	0	0	0	0	3	0	0	0	0	0	0	0	0
ENSMUSG00000080384	0	0	0	0	0	0	0	0	0	0	0	0	0	0	0	0	0	0
ENSMUSG00000094679	0	0	0	0	0	0	0	0	0	0	0	0	0	0	0	0	0	0
ENSMUSG00000115360	0	0	0	0	0	0	0	0	0	0	0	0	0	0	0	0	0	0
ENSMUSG00000088836	0	0	0	0	3	0	0	0	0	0	0	0	0	0	0	0	0	0
ENSMUSG00000078139	96	204	122	625	348	119	378	49	173	640	347	57	77	160	95	167	52	94
ENSMUSG00000107672	0	0	0	0	0	0	0	0	0	0	0	0	0	0	0	0	0	0
ENSMUSG00000084493	3	0	0	0	0	0	0	0	0	0	0	0	0	0	0	0	0	1
ENSMUSG00000084492	0	0	0	0	0	0	0	0	0	0	0	0	0	0	0	0	0	0
ENSMUSG00000107677	0	0	0	0	0	0	0	0	0	0	0	0	0	0	0	0	0	0
ENSMUSG00000107676	0	4	8	0	0	0	0	0	0	0	0	0	0	0	0	0	0	0
ENSMUSG00000107675	0	0	0	0	0	0	0	0	0	0	0	0	0	0	0	0	0	0
ENSMUSG00000107674	0	0	0	0	0	0	0	0	0	0	0	0	0	0	0	0	0	0
ENSMUSG00000095376	0	0	0	0	0	0	0	0	0	0	0	0	0	0	0	0	0	0
ENSMUSG00000078130	0	0	0	0	0	0	0	0	0	0	0	0	0	0	0	0	0	0
ENSMUSG00000107679	0	0	0	0	0	0	0	0	0	0	0	0	0	0	0	0	0	0
ENSMUSG00000078132	0	0	0	0	0	0	0	0	0	0	0	0	0	0	0	0	0	0
ENSMUSG00000095372	0	0	0	0	0	0	0	0	0	0	0	0	0	0	0	0	0	0
ENSMUSG00000078134	25	50	39	58	56	46	34	250	42	37	19	42	37	70	34	39	303	65
ENSMUSG00000078137	0	4	4	16	23	4	2	0	0	4	16	4	0	12	11	8	8	10
ENSMUSG00000095371	0	0	0	0	0	0	0	0	0	0	0	0	0	0	0	0	0	0
ENSMUSG00000082899	0	0	0	0	0	0	0	0	0	0	0	0	0	0	0	0	0	0
ENSMUSG00000082898	0	0	0	0	0	0	0	0	0	0	0	0	0	0	0	0	0	0
ENSMUSG00000082893	0	0	0	0	0	0	0	0	0	0	0	0	0	0	0	0	0	0
ENSMUSG00000082892	0	0	0	0	0	0	0	0	0	0	0	0	0	0	0	0	0	0
ENSMUSG00000082891	0	0	0	0	0	0	0	0	0	0	0	0	0	0	0	0	0	0
ENSMUSG00000115365	0	0	0	0	0	0	0	0	0	0	0	0	0	0	0	0	0	0
ENSMUSG00000082897	0	0	0	0	0	0	0	0	0	0	0	0	0	0	0	0	0	0
ENSMUSG00000082896	27	46	69	206	34	72	58	116	248	65	57	24	47	91	70	73	71	61
ENSMUSG00000082895	661	641	865	639	503	1203	382	861	524	400	340	408	605	568	654	798	1082	1217
ENSMUSG00000082894	0	0	0	0	0	0	0	0	0	0	0	0	0	0	0	0	0	0
ENSMUSG00000014195	5272	3889	5472	7306	5456	6326	5397	7913	6836	6982	3943	5405	5884	6588	5395	4503	5927	6397
ENSMUSG00000099496	0	0	0	0	0	0	0	0	0	0	0	0	0	0	0	0	0	0
ENSMUSG00000099495	0	0	0	0	0	0	0	0	0	0	0	0	0	0	0	0	0	0
ENSMUSG00000099494	0	0	0	0	0	0	0	0	0	0	0	0	0	0	0	0	0	0
ENSMUSG00000109701	0	0	0	0	0	0	0	0	0	0	0	0	0	0	0	0	0	0
ENSMUSG00000099492	37	41	95	42	30	61	28	35	57	32	39	34	74	79	44	61	88	84
ENSMUSG00000109703	0	0	0	0	0	0	0	8	0	0	0	3	0	0	0	0	0	0
ENSMUSG00000109702	0	0	0	0	0	0	0	0	0	0	0	0	0	0	0	0	0	0
ENSMUSG00000086479	0	0	0	0	0	0	0	0	0	0	0	0	0	0	0	0	1	0
ENSMUSG00000109709	0	0	0	0	0	0	8	0	0	0	0	0	0	0	4	0	0	4
ENSMUSG00000014198	0	8	15	8	16	11	0	0	0	0	12	8	12	12	0	0	0	4
ENSMUSG00000099499	0	0	0	0	0	0	0	0	0	0	0	0	0	0	0	0	0	0
ENSMUSG00000099498	0	0	0	0	0	0	0	0	0	0	0	0	0	0	0	0	0	0
ENSMUSG00000098552	0	0	0	0	0	0	0	0	0	0	0	0	0	0	0	0	0	0
ENSMUSG00000062477	0	0	0	0	0	0	2	0	0	0	0	0	0	0	0	0	0	0
ENSMUSG00000113236	0	0	0	0	0	0	0	0	0	0	0	0	0	0	0	0	0	0
ENSMUSG00000113237	24	33	23	29	12	50	38	33	39	35	22	19	32	15	45	36	48	72
ENSMUSG00000113234	0	0	0	0	0	0	0	0	0	0	0	0	0	0	0	0	0	0
ENSMUSG00000113235	0	0	0	0	0	0	0	0	0	0	0	0	0	0	0	0	0	0
ENSMUSG00000001508	4	0	15	0	0	0	0	0	0	0	4	0	0	0	0	0	0	5
ENSMUSG00000113233	0	0	0	0	0	0	0	0	0	0	0	0	0	0	0	0	0	0
ENSMUSG00000113230	0	0	0	0	0	0	0	0	0	0	0	0	0	0	0	0	0	0
ENSMUSG00000086474	0	0	0	0	0	0	0	0	0	0	4	0	0	0	0	0	0	0
ENSMUSG00000001504	0	0	0	0	0	0	0	0	0	0	0	0	0	0	0	0	0	0
ENSMUSG00000001506	123	77	90	104	139	211	168	113	111	92	220	159	125	347	212	415	187	188
ENSMUSG00000001507	91	127	130	88	134	75	97	224	248	128	58	45	98	134	78	397	133	177
ENSMUSG00000088075	2	0	0	0	0	0	0	0	1	0	0	0	1	0	0	0	1	0
ENSMUSG00000113239	4	0	0	0	0	0	0	0	0	0	0	0	0	0	0	0	0	0
ENSMUSG00000092066	0	0	0	0	0	0	0	0	0	0	0	0	0	0	0	0	0	0
ENSMUSG00000019261	1856	1519	2393	2048	2298	1864	1595	2676	2697	2195	1562	1919	2475	1978	2377	2045	2607	2800
ENSMUSG00000092060	1789	1395	1802	1656	2194	1117	1454	1184	1870	1757	1293	989	1163	1578	2140	1385	1895	1236
ENSMUSG00000083174	0	0	0	0	0	0	0	0	0	0	0	0	0	0	0	0	0	0
ENSMUSG00000096779	0	0	0	0	0	0	0	0	0	0	0	0	0	0	0	0	0	0
ENSMUSG00000096777	0	0	0	0	0	0	0	0	0	0	0	0	0	0	0	0	0	0
ENSMUSG00000096775	0	0	0	0	0	0	0	0	0	0	0	0	0	3	0	4	0	0
ENSMUSG00000096774	0	0	0	0	0	0	0	0	0	0	0	0	0	0	0	0	0	0
ENSMUSG00000096773	0	0	0	0	0	0	0	0	0	0	0	0	0	0	0	0	0	0
ENSMUSG00000096772	0	0	0	0	0	0	0	0	0	0	0	0	0	0	0	0	0	0
ENSMUSG00000096771	0	0	0	0	0	0	0	0	0	0	0	0	0	0	0	0	0	0
ENSMUSG00000096770	0	0	0	0	0	0	0	0	0	0	0	0	0	0	0	0	0	0
ENSMUSG00000017550	242	377	432	308	414	382	129	304	311	255	221	127	341	306	500	260	442	269
ENSMUSG00000101537	0	0	0	0	0	0	0	0	0	0	0	0	0	0	0	0	0	0
ENSMUSG00000101534	0	0	0	0	0	0	0	0	0	0	0	0	0	0	0	0	0	0
ENSMUSG00000101535	0	0	0	0	0	1	0	0	0	0	0	0	0	0	0	0	0	0
ENSMUSG00000101532	0	0	0	0	0	0	0	0	0	0	0	0	0	0	0	0	0	0
ENSMUSG00000101533	0	0	0	0	0	0	0	0	0	0	0	0	0	0	0	0	0	0
ENSMUSG00000101530	0	0	0	0	0	0	0	0	0	0	0	0	0	0	0	0	0	0
ENSMUSG00000101531	0	0	0	0	0	0	0	0	0	0	0	0	0	0	0	0	0	0
ENSMUSG00000101538	0	0	0	0	0	0	0	0	0	0	0	0	0	0	0	0	0	0
ENSMUSG00000101539	0	0	0	0	0	0	0	0	0	0	0	0	0	0	0	0	0	0
ENSMUSG00000113588	0	0	0	0	0	0	0	0	0	0	0	0	0	0	0	0	0	0
ENSMUSG00000029007	10104	7053	8182	8007	7097	9613	7628	7776	7301	5617	4247	8968	8552	7148	4896	5446	4426	8487
ENSMUSG00000038510	562	719	930	463	648	429	257	875	954	567	451	456	802	689	555	865	804	789
ENSMUSG00000113580	0	0	0	0	0	0	0	0	0	0	0	0	0	0	3	0	0	0
ENSMUSG00000113581	0	0	0	0	0	0	0	0	0	0	0	0	0	0	0	0	0	0
ENSMUSG00000113582	0	0	0	0	0	0	0	0	0	0	0	0	0	0	0	0	0	0
ENSMUSG00000113583	0	0	0	0	0	0	0	0	0	0	0	0	0	0	0	0	0	0
ENSMUSG00000113584	0	0	0	0	0	0	0	0	0	0	0	4	0	0	0	0	0	0
ENSMUSG00000113585	28	32	34	64	35	163	74	37	48	85	21	75	53	55	39	21	37	62
ENSMUSG00000113586	0	0	0	0	0	0	0	0	0	0	0	0	0	0	0	0	0	0
ENSMUSG00000109541	0	0	0	0	0	0	0	0	0	0	0	0	0	0	0	0	0	0
ENSMUSG00000022052	3303	4297	3905	4753	5465	3179	2903	4800	4198	4177	4018	2858	4296	3688	4149	4603	5140	3103
ENSMUSG00000113577	0	0	0	0	0	0	0	0	2	0	0	0	0	0	8	0	0	0
ENSMUSG00000022055	0	0	0	4	0	0	0	0	0	0	0	0	0	0	0	0	0	0
ENSMUSG00000113576	0	0	0	0	0	0	0	0	0	0	0	0	0	0	0	0	0	0
ENSMUSG00000010021	53	32	118	80	106	158	36	144	85	68	59	15	105	63	47	72	77	77
ENSMUSG00000097231	15	17	10	19	27	0	6	14	14	8	12	10	12	24	26	27	32	35
ENSMUSG00000010025	4664	2650	2749	3295	3273	3915	4378	3055	2994	3345	2040	4267	2814	4045	2709	1788	2792	3744
ENSMUSG00000022057	0	0	11	19	12	22	0	39	12	30	0	0	16	8	23	34	8	18
ENSMUSG00000022056	0	0	0	0	0	0	0	0	0	0	0	0	0	0	0	0	0	0
ENSMUSG00000097233	291	110	280	316	333	311	329	131	166	240	198	148	169	299	217	152	167	340
ENSMUSG00000112187	0	0	0	0	0	0	0	0	0	0	0	0	0	0	0	0	0	0
ENSMUSG00000112186	86	11	67	6	43	60	95	35	57	15	97	9	14	77	19	86	77	55
ENSMUSG00000112185	0	0	0	0	0	0	0	0	0	0	0	0	0	0	0	0	0	0
ENSMUSG00000038518	4764	6605	9059	7000	9162	6616	4551	11150	7869	5609	5045	4535	7371	7404	8232	7702	9865	7421
ENSMUSG00000112183	0	0	0	0	0	0	0	0	0	0	0	0	0	0	0	0	0	0
ENSMUSG00000021506	0	0	0	0	0	0	0	0	0	0	0	0	0	0	0	0	0	0
ENSMUSG00000112181	0	0	0	0	0	0	0	0	0	0	0	0	0	0	0	0	0	0
ENSMUSG00000112180	0	0	0	0	0	0	0	0	0	0	0	0	0	0	0	0	0	0
ENSMUSG00000101280	0	0	0	0	0	0	0	0	0	0	0	0	0	0	0	0	0	0
ENSMUSG00000101281	0	0	0	0	0	0	0	0	0	0	0	0	0	0	0	0	0	0
ENSMUSG00000101282	0	0	0	0	0	0	0	0	0	0	0	0	0	0	0	0	0	0
ENSMUSG00000101283	0	0	0	0	0	0	0	0	0	0	0	0	0	0	0	0	0	0
ENSMUSG00000101284	0	0	0	0	0	0	0	0	0	0	0	0	0	0	0	0	0	0
ENSMUSG00000101285	0	0	0	0	0	0	0	0	0	0	0	0	0	0	0	0	0	0
ENSMUSG00000112189	0	0	0	0	0	0	0	0	0	0	0	0	0	0	0	0	0	0
ENSMUSG00000112188	19	0	0	0	12	12	0	0	0	0	0	0	0	0	0	0	0	0
ENSMUSG00000097237	0	0	0	0	0	0	0	0	0	0	0	0	0	0	0	0	0	0
ENSMUSG00000065952	96	108	247	193	229	122	158	154	294	145	199	130	154	192	242	209	206	237
ENSMUSG00000065954	16265	9404	13044	15789	12250	17361	9560	12346	7646	9007	8063	11400	10893	12728	8079	9148	7862	11360
ENSMUSG00000065956	0	0	0	0	0	0	0	0	0	0	0	0	0	0	0	0	0	0
ENSMUSG00000081812	0	0	0	0	0	0	0	0	0	0	0	0	0	0	0	0	0	0
ENSMUSG00000081813	0	0	0	0	0	0	0	0	0	0	0	0	0	0	0	0	0	0
ENSMUSG00000108151	0	0	0	0	0	0	0	0	0	0	0	0	0	0	0	0	0	0
ENSMUSG00000108150	0	0	0	0	0	0	0	0	0	0	0	0	0	0	0	0	1	0
ENSMUSG00000081816	0	0	0	0	0	2	0	0	4	0	0	0	0	0	5	0	0	0
ENSMUSG00000097429	0	0	0	15	0	0	0	0	6	4	8	4	12	0	0	0	12	0
ENSMUSG00000081814	0	0	0	0	0	0	0	0	0	0	0	0	0	0	0	0	0	0
ENSMUSG00000108154	12	12	31	11	36	10	25	15	9	40	11	8	10	23	50	15	25	0
ENSMUSG00000097424	0	0	0	0	0	0	0	0	0	0	0	0	0	0	0	0	0	0
ENSMUSG00000097425	0	0	0	0	0	0	0	0	0	0	0	0	0	0	0	0	0	0
ENSMUSG00000097426	0	0	0	0	0	0	0	0	0	0	0	0	0	0	4	0	0	0
ENSMUSG00000097427	0	0	0	0	0	0	0	0	0	0	0	0	0	0	0	0	0	0
ENSMUSG00000097421	0	0	0	0	0	0	0	0	0	0	0	0	0	0	0	0	0	0
ENSMUSG00000093082	0	0	0	0	0	0	0	0	0	0	0	0	0	0	0	0	0	0
ENSMUSG00000054966	0	0	0	8	0	0	0	0	9	4	4	0	0	0	0	0	8	8
ENSMUSG00000054967	0	0	9	24	15	19	12	19	31	25	8	19	17	0	16	19	0	0
ENSMUSG00000075552	0	0	0	0	0	0	0	0	0	0	0	0	0	0	0	0	0	0
ENSMUSG00000105475	0	0	0	0	0	0	0	0	0	0	0	0	0	0	0	0	0	0
ENSMUSG00000105474	0	0	0	0	0	0	0	0	0	0	0	0	0	0	0	0	0	0
ENSMUSG00000041308	3821	2308	2898	3853	3567	3676	4278	3052	3847	2995	1813	3501	2654	3875	2596	2529	2342	4177
ENSMUSG00000041309	0	0	0	0	0	0	0	0	0	0	0	0	0	0	0	0	0	0
ENSMUSG00000041303	600	589	1003	839	875	609	551	739	843	588	531	465	762	923	731	768	957	730
ENSMUSG00000041301	0	0	0	4	0	0	4	0	0	0	0	0	0	4	0	0	0	0
ENSMUSG00000000365	0	4	22	0	0	4	5	4	8	6	0	0	4	2	0	15	0	0
ENSMUSG00000093338	0	0	0	0	0	0	0	0	0	0	0	0	0	0	0	0	0	0
ENSMUSG00000077095	0	0	0	0	0	0	0	0	0	0	0	0	0	0	0	0	0	0
ENSMUSG00000093334	0	0	0	0	0	0	0	0	0	0	0	0	0	0	0	0	0	0
ENSMUSG00000093335	0	0	0	0	0	0	0	0	0	0	0	0	0	0	0	0	0	0
ENSMUSG00000093336	0	0	0	0	0	0	0	0	0	0	0	0	0	0	0	0	0	0
ENSMUSG00000105470	0	0	0	0	0	0	0	0	0	0	0	0	0	0	0	0	0	0
ENSMUSG00000093331	0	0	0	0	0	0	0	0	0	0	0	0	0	0	0	0	0	0
ENSMUSG00000086234	0	0	0	0	0	4	0	0	0	0	0	0	0	0	0	0	0	0
ENSMUSG00000118138	23	35	62	52	89	64	27	63	63	27	21	32	52	27	48	56	38	21
ENSMUSG00000118139	0	0	0	0	0	0	0	0	0	0	0	0	0	0	0	0	0	0
ENSMUSG00000115328	0	0	0	0	0	0	0	0	0	0	0	0	0	0	0	0	0	0
ENSMUSG00000115329	0	0	0	0	0	0	0	0	0	0	0	0	0	0	0	0	0	0
ENSMUSG00000118134	6	4	12	0	0	0	0	7	14	12	0	0	4	11	21	8	10	12
ENSMUSG00000115327	0	0	0	0	0	0	0	0	0	0	0	0	0	0	0	0	0	0
ENSMUSG00000118136	0	0	0	0	0	0	0	0	0	0	0	0	0	0	0	0	0	0
ENSMUSG00000115325	0	0	0	0	0	0	0	0	0	0	0	0	0	0	8	0	1	0
ENSMUSG00000115322	0	0	0	0	0	0	0	0	0	0	0	0	0	0	0	0	0	0
ENSMUSG00000118131	0	0	0	0	0	0	0	0	0	0	0	0	0	0	0	0	0	0
ENSMUSG00000118132	47	39	30	18	38	71	50	42	53	44	36	47	81	34	34	30	35	74
ENSMUSG00000115321	0	0	0	0	0	0	0	0	0	0	0	0	0	0	0	0	0	0
ENSMUSG00000022015	8	4	15	0	15	23	0	12	12	0	0	0	4	4	19	4	0	0
ENSMUSG00000022014	2688	4624	4595	4104	4073	4624	4351	6683	4225	3155	3832	3148	4865	4663	2111	5028	1983	4771
ENSMUSG00000083566	0	0	0	0	0	0	0	0	0	0	0	0	0	0	0	0	0	0
ENSMUSG00000022016	1252	1079	2015	1807	1618	1459	1320	2154	1981	1924	1285	1039	1622	1840	1387	1444	1575	1599
ENSMUSG00000022010	68809	68487	75307	203500	22294	92961	34597	33713	10554	32277	60538	42732	46026	41811	7518	9756	14192	30780
ENSMUSG00000022013	1233	1307	1508	1459	1248	1595	1104	1506	1320	1018	839	853	1277	1460	1163	1230	1092	1438
ENSMUSG00000022012	12	4	0	56	22	21	14	32	0	16	16	37	23	18	0	4	0	8
ENSMUSG00000022019	171	174	268	389	332	258	200	380	433	403	206	216	306	333	299	265	330	271
ENSMUSG00000022018	2701	5504	4839	1819	3379	1329	2107	2471	2816	1424	1627	1022	2402	2141	1052	6569	1725	2933
ENSMUSG00000055610	0	0	0	0	0	0	4	0	0	0	0	0	0	0	0	0	0	0
ENSMUSG00000055612	293	538	775	450	435	314	319	469	597	246	329	155	699	344	288	385	509	528
ENSMUSG00000083567	122	90	156	143	56	104	45	73	74	74	60	55	103	80	41	121	59	51
ENSMUSG00000020528	717	491	740	775	817	763	675	1017	927	876	522	549	834	653	629	471	658	766
ENSMUSG00000020527	72	108	162	139	141	69	132	179	225	161	82	85	199	160	112	189	166	169
ENSMUSG00000020526	258	359	380	335	382	260	241	525	369	313	330	142	389	340	279	394	310	371
ENSMUSG00000020525	1622	1127	1718	1736	1929	1671	1493	1379	1342	1310	1166	1223	1207	1707	1598	1181	1588	1728
ENSMUSG00000020524	0	0	0	0	0	0	0	0	0	0	0	0	0	0	0	0	0	0
ENSMUSG00000020523	1908	1406	1873	1996	1718	1780	2073	2443	2360	1993	1201	1752	1788	1854	1906	1358	1803	2031
ENSMUSG00000020522	2167	2117	3066	2952	2830	2656	2233	2998	2446	2245	2035	2358	2652	3302	2968	1794	3176	2909
ENSMUSG00000020521	1396	739	1100	1351	1095	1253	1295	1384	1352	1435	729	1527	1210	1497	1716	987	1315	1406
ENSMUSG00000020520	1388	953	1391	1848	1449	2223	1416	3140	3101	2616	1632	2484	2309	2125	2232	1416	2126	1946
ENSMUSG00000094810	0	0	0	0	0	0	0	0	0	0	0	0	0	0	0	0	0	0
ENSMUSG00000091867	0	0	0	0	0	0	0	0	0	0	0	0	0	0	0	0	0	0
ENSMUSG00000091864	0	0	0	0	0	0	0	0	0	0	0	0	0	0	0	0	0	0
ENSMUSG00000094813	0	0	0	0	0	0	0	0	0	0	0	0	0	0	0	0	0	0
ENSMUSG00000094814	0	0	0	0	0	0	0	0	0	0	0	0	0	0	0	0	0	0
ENSMUSG00000091863	0	0	0	0	0	0	0	0	0	0	0	0	0	0	0	0	0	0
ENSMUSG00000094817	0	0	0	0	0	0	2	0	2	0	0	2	3	0	0	0	0	2
ENSMUSG00000094818	0	0	0	0	0	0	0	0	0	0	0	0	0	0	0	0	0	0
ENSMUSG00000094819	0	0	0	0	0	0	0	0	0	0	0	0	0	0	0	0	0	0
ENSMUSG00000118288	0	0	0	0	0	0	0	0	0	0	0	0	0	0	0	0	0	0
ENSMUSG00000109280	0	0	0	0	0	0	0	0	0	0	0	0	0	0	0	0	0	0
ENSMUSG00000109281	0	0	0	0	0	0	0	0	0	0	0	0	0	0	0	0	3	0
ENSMUSG00000109282	24	0	12	8	4	2	27	19	10	17	0	7	5	24	28	7	25	14
ENSMUSG00000109283	0	0	0	0	0	0	0	0	0	0	0	0	0	0	0	0	0	0
ENSMUSG00000109284	0	0	0	0	0	0	0	0	0	0	0	0	0	0	0	0	0	0
ENSMUSG00000109285	0	0	0	0	0	0	0	0	0	0	0	0	0	0	0	0	0	0
ENSMUSG00000109286	0	0	0	0	0	0	0	0	0	0	0	0	0	0	0	0	0	0
ENSMUSG00000109287	0	0	0	0	0	0	0	0	0	0	0	0	0	0	0	0	0	0
ENSMUSG00000059263	7552	6352	9471	8673	9575	8095	9224	8007	7977	7719	5746	8063	7466	11344	7514	6152	8284	9446
ENSMUSG00000109289	0	0	0	0	0	0	0	0	0	0	0	0	0	0	0	0	0	0
ENSMUSG00000028759	11147	9993	13677	15876	12650	14978	9468	11995	9769	10562	9277	7309	10681	12524	8382	8734	8079	11154
ENSMUSG00000052062	562	627	788	1762	337	1213	453	404	116	281	503	620	595	481	124	280	267	404
ENSMUSG00000013643	0	0	0	0	0	0	0	0	0	0	0	0	0	0	0	4	0	4
ENSMUSG00000013646	2664	1619	1836	2105	2405	2184	2298	1438	1368	1622	1464	1445	1674	2167	1553	1390	1058	2513
ENSMUSG00000025586	0	0	0	0	0	0	0	0	0	0	4	0	0	0	0	0	0	8
ENSMUSG00000076505	0	0	0	0	0	0	0	0	0	0	0	0	0	0	0	0	0	0
ENSMUSG00000104400	0	0	0	0	0	0	0	0	0	0	0	0	0	0	0	0	0	0
ENSMUSG00000028756	22153	13852	17807	18474	10490	16307	12669	10229	6583	11099	9554	9816	10223	11300	9071	6273	4969	15246
ENSMUSG00000057615	0	0	0	0	0	0	0	0	0	0	0	0	0	0	0	0	0	0
ENSMUSG00000057614	0	0	0	0	8	0	4	0	0	4	0	0	0	0	0	0	0	4
ENSMUSG00000028718	200	495	391	244	592	279	101	667	453	271	194	120	370	156	446	386	517	269
ENSMUSG00000028719	9047	7486	10687	9629	9369	8500	7633	10579	9074	7883	6430	8579	10217	10611	8039	6996	7928	10229
ENSMUSG00000118281	0	0	0	0	0	0	0	0	0	0	0	0	0	0	0	0	0	0
ENSMUSG00000076500	0	0	0	0	0	0	0	0	0	0	0	0	0	0	0	0	0	0
ENSMUSG00000110218	15	24	46	25	47	20	40	45	21	23	29	9	27	37	43	28	24	14
ENSMUSG00000028710	213	147	215	555	364	247	127	274	165	206	156	161	420	380	231	87	136	285
ENSMUSG00000118286	0	0	0	0	0	0	0	0	0	0	0	0	0	0	0	0	0	0
ENSMUSG00000028712	0	0	0	0	0	0	0	0	0	0	0	4	0	0	0	0	10	0
ENSMUSG00000028713	12	15	20	0	0	0	15	0	23	8	0	12	8	8	0	166	100	65
ENSMUSG00000028715	0	0	0	0	0	0	0	0	0	0	0	0	0	0	0	4	16	0
ENSMUSG00000028716	1845	2428	2676	2714	1207	1954	1269	842	819	1429	872	1094	1809	1323	379	1949	405	1606
ENSMUSG00000028751	4	4	0	0	0	0	0	0	0	0	0	0	0	4	0	0	0	0
ENSMUSG00000102168	0	0	0	0	0	0	0	0	0	0	0	0	0	0	2	0	0	0
ENSMUSG00000102169	0	0	0	0	0	0	0	0	0	0	0	0	0	0	0	0	0	0
ENSMUSG00000118284	0	0	0	0	0	0	0	0	0	0	0	0	0	0	0	0	0	0
ENSMUSG00000102160	0	0	0	0	0	0	0	0	0	0	0	0	0	0	0	0	0	0
ENSMUSG00000102162	4	0	0	2	2	0	4	4	2	0	4	0	0	6	0	0	6	6
ENSMUSG00000102163	0	0	0	0	0	0	0	0	0	0	0	0	0	0	0	0	0	0
ENSMUSG00000102164	0	0	0	0	0	0	0	0	0	0	0	0	0	0	0	0	0	0
ENSMUSG00000102166	0	0	0	0	0	0	0	0	0	0	0	0	0	0	0	0	0	0
ENSMUSG00000102167	0	0	0	0	0	0	0	0	0	0	0	0	0	0	0	0	0	0
ENSMUSG00000039176	2947	1775	1920	2907	3234	3370	3552	4570	4604	4094	1911	2335	2745	3355	4211	1795	3976	3339
ENSMUSG00000039174	0	0	0	0	0	0	0	0	0	0	0	0	0	0	0	0	0	0
ENSMUSG00000052396	53	4	15	15	15	30	60	4	0	0	4	12	0	8	12	0	8	8
ENSMUSG00000087993	1	1	1	1	1	1	1	1	1	1	1	1	1	1	1	1	1	1
ENSMUSG00000052392	0	19	0	12	8	0	0	8	4	4	0	0	0	7	0	8	19	0
ENSMUSG00000078554	16	0	8	8	4	18	0	0	0	0	16	9	10	0	0	3	0	11
ENSMUSG00000108115	0	0	0	0	0	0	0	0	0	0	0	0	0	4	0	3	1	0
ENSMUSG00000039178	28	77	117	33	129	74	35	85	106	62	45	19	119	60	69	113	58	83
ENSMUSG00000039179	0	0	0	0	0	0	0	0	4	0	4	0	0	0	4	0	0	0
ENSMUSG00000092889	5	5	7	4	3	8	10	4	2	5	1	6	1	10	8	3	4	14
ENSMUSG00000092888	0	0	0	0	0	0	0	0	0	0	0	0	0	0	0	0	0	0
ENSMUSG00000117246	0	0	0	0	0	0	0	0	0	0	0	0	0	0	0	0	0	0
ENSMUSG00000092880	0	0	0	0	0	0	0	0	0	0	0	0	0	0	0	0	0	0
ENSMUSG00000092885	1	1	1	1	1	1	1	1	1	1	1	1	1	1	1	1	1	1
ENSMUSG00000110213	0	0	0	0	0	0	0	0	0	0	0	0	0	0	0	0	4	0
ENSMUSG00000092887	4	3	5	4	10	5	1	9	5	11	0	0	2	10	11	5	15	9
ENSMUSG00000116899	0	0	0	0	0	0	0	0	0	0	0	0	0	0	0	0	0	0
ENSMUSG00000117244	0	0	8	0	0	0	0	4	0	0	0	0	0	0	0	0	0	0
ENSMUSG00000067627	0	0	0	0	0	0	0	0	0	0	0	0	0	0	0	0	0	0
ENSMUSG00000116898	8	15	6	0	5	19	8	23	0	4	4	4	0	4	4	4	1	4
ENSMUSG00000025094	449	249	430	726	200	498	341	229	114	257	195	370	282	230	159	138	126	256
ENSMUSG00000117243	0	0	0	0	0	0	0	0	0	0	0	0	0	0	0	0	0	0
ENSMUSG00000108114	0	0	0	0	0	0	0	0	0	0	0	0	0	0	0	0	0	0
ENSMUSG00000025090	0	0	0	0	0	0	0	0	0	0	0	0	0	0	0	0	0	0
ENSMUSG00000025091	0	0	0	0	0	0	0	0	0	0	0	0	0	0	0	0	0	0
ENSMUSG00000025092	52	32	40	10	68	34	69	7	0	19	42	42	52	76	11	42	53	30
ENSMUSG00000111518	0	0	0	0	0	0	0	0	0	0	0	0	0	0	0	0	0	0
ENSMUSG00000117241	10	52	77	34	21	31	32	52	23	54	29	28	45	23	19	30	33	23
ENSMUSG00000114749	0	0	0	0	0	0	0	0	0	0	0	0	0	0	0	0	0	0
ENSMUSG00000114748	0	0	0	0	0	0	0	0	0	0	0	0	0	0	0	0	0	0
ENSMUSG00000111511	0	0	0	0	0	0	0	0	0	0	0	0	0	0	0	0	0	0
ENSMUSG00000114746	0	0	0	0	0	0	0	0	0	0	0	0	0	0	4	0	0	0
ENSMUSG00000114745	0	0	0	0	0	0	0	0	0	0	0	0	0	0	0	0	0	0
ENSMUSG00000114744	0	0	0	0	0	0	0	0	0	0	0	0	0	0	0	0	0	0
ENSMUSG00000111515	0	2	8	4	0	0	3	2	0	4	0	4	0	0	4	4	2	3
ENSMUSG00000111514	145	72	78	83	66	113	144	15	56	83	51	106	39	140	86	24	61	107
ENSMUSG00000111517	0	0	0	0	0	0	0	0	0	0	0	0	0	0	0	0	0	0
ENSMUSG00000114740	0	0	0	0	0	0	0	0	0	0	0	0	0	0	0	0	0	0
ENSMUSG00000050677	104	42	83	74	36	92	103	51	34	36	26	23	52	68	15	34	4	67
ENSMUSG00000103444	0	0	0	0	0	0	0	0	0	0	0	0	0	0	0	0	0	0
ENSMUSG00000021737	3315	3953	4707	3750	4590	3151	3000	4667	4420	3921	3015	3414	4246	4450	4457	3824	4756	4448
ENSMUSG00000065178	0	0	0	0	0	0	0	0	0	0	0	0	0	0	0	0	0	0
ENSMUSG00000021731	1789	1824	2389	2007	1939	1656	1153	1834	1710	1875	1305	1255	1865	1888	1922	1728	2222	2043
ENSMUSG00000021730	0	0	0	0	0	0	0	0	4	0	0	0	0	0	0	0	0	0
ENSMUSG00000021733	475	715	1075	726	834	1023	944	706	912	802	980	953	921	932	1828	1026	1165	763
ENSMUSG00000021732	0	7	4	15	0	0	0	0	8	4	4	8	0	0	0	0	0	4
ENSMUSG00000065173	0	0	0	0	0	0	0	0	0	0	0	0	0	0	0	0	0	0
ENSMUSG00000021738	1079	1162	908	1914	1097	940	1098	1258	1152	1993	816	1105	1073	1175	1872	1422	1021	1010
ENSMUSG00000070311	0	0	0	0	0	0	0	0	0	0	0	0	0	0	0	0	0	0
ENSMUSG00000035873	37	52	19	8	10	22	15	10	44	29	19	4	29	10	16	157	15	17
ENSMUSG00000090191	0	0	0	4	4	0	0	0	0	0	0	0	0	0	0	0	0	0
ENSMUSG00000106269	0	0	0	0	0	0	0	0	0	0	0	0	0	0	0	0	0	0
ENSMUSG00000106268	0	0	0	0	0	0	0	0	0	0	0	0	0	0	0	0	0	0
ENSMUSG00000035877	586	597	708	900	693	602	684	696	715	845	720	439	652	801	759	670	721	977
ENSMUSG00000070313	0	0	0	0	0	0	0	0	0	0	0	0	0	0	0	0	0	0
ENSMUSG00000035875	23	8	10	36	19	42	38	16	9	35	0	14	5	44	17	50	50	10
ENSMUSG00000106263	0	0	0	0	0	0	0	0	0	0	0	0	0	0	0	0	0	0
ENSMUSG00000106262	4	4	11	6	16	2	0	12	13	10	23	0	11	14	37	16	8	16
ENSMUSG00000106261	3	7	8	5	4	0	11	0	0	7	0	0	0	5	0	14	10	3
ENSMUSG00000035878	0	0	0	4	16	0	0	4	18	0	0	8	4	0	4	0	16	19
ENSMUSG00000106267	0	0	0	0	0	0	0	0	0	0	0	0	0	0	0	0	0	0
ENSMUSG00000106266	0	0	0	0	0	0	0	0	0	0	0	0	0	0	0	0	0	4
ENSMUSG00000106265	0	0	0	0	0	0	0	0	0	0	0	0	0	0	0	0	0	0
ENSMUSG00000106264	1	1	1	1	1	1	1	1	1	1	1	1	1	1	1	1	1	1
ENSMUSG00000112961	0	0	0	0	0	0	0	0	0	0	0	0	0	0	0	0	0	0
ENSMUSG00000112960	0	0	0	0	0	0	0	0	0	0	0	0	0	0	0	0	0	0
ENSMUSG00000112963	0	0	0	0	0	0	0	0	0	0	0	0	4	4	0	0	12	0
ENSMUSG00000022580	0	0	0	0	0	0	0	0	0	0	0	0	0	4	0	0	0	0
ENSMUSG00000112965	0	0	0	0	0	0	0	0	0	0	0	0	0	0	0	0	0	0
ENSMUSG00000112964	107	118	105	125	131	94	109	94	120	78	54	46	83	127	98	96	132	147
ENSMUSG00000112967	0	0	0	0	0	0	0	0	0	0	0	0	0	0	0	0	0	0
ENSMUSG00000008090	63	48	75	85	49	71	107	42	62	102	120	75	85	48	68	55	59	126
ENSMUSG00000112969	11	29	21	21	19	14	12	12	11	4	8	17	13	19	15	12	29	18
ENSMUSG00000112968	0	0	0	0	0	0	0	0	0	0	0	0	0	0	0	0	0	0
ENSMUSG00000116896	0	0	0	0	0	0	0	0	0	0	0	0	2	0	0	0	0	0
ENSMUSG00000022586	681	1241	1154	796	1429	2416	706	3337	1071	1103	923	1741	1790	1403	395	1328	694	1977
ENSMUSG00000085672	26	6	18	31	24	55	50	25	14	29	9	41	8	10	14	3	2	35
ENSMUSG00000103448	0	0	0	0	0	0	0	0	0	0	0	0	0	0	0	0	0	0
ENSMUSG00000103449	0	0	0	0	0	0	0	0	0	0	0	0	0	0	0	0	0	0
ENSMUSG00000086725	77	47	126	105	144	103	85	86	151	108	147	49	98	191	156	146	191	152
ENSMUSG00000086724	0	0	0	0	0	0	0	0	0	0	0	0	0	0	0	0	0	0
ENSMUSG00000086727	4	4	13	8	2	0	8	8	0	2	0	12	8	20	12	3	4	25
ENSMUSG00000086726	0	0	0	0	0	0	0	0	0	0	0	0	0	0	0	0	0	0
ENSMUSG00000086721	2	2	3	0	2	3	0	0	0	0	0	0	0	3	3	0	3	4
ENSMUSG00000052934	1993	806	1587	1753	2114	2173	1674	984	1063	1079	1213	1064	960	1514	935	852	699	1518
ENSMUSG00000112877	0	0	0	0	0	0	0	0	0	0	0	0	0	0	0	0	0	0
ENSMUSG00000086722	0	0	0	0	0	0	0	0	0	0	0	0	0	0	0	0	0	0
ENSMUSG00000086729	0	0	0	0	0	0	0	0	6	0	0	0	0	0	0	0	0	0
ENSMUSG00000086728	99	26	38	39	60	107	14	33	62	90	73	23	55	37	81	35	55	63
ENSMUSG00000117218	0	4	17	10	4	0	1	4	0	4	2	3	8	10	4	6	4	5
ENSMUSG00000117219	8	0	0	0	0	0	0	0	4	11	0	0	0	7	2	0	11	0
ENSMUSG00000117214	0	0	0	0	0	0	0	0	0	0	0	0	0	0	0	0	0	0
ENSMUSG00000117215	0	0	0	0	0	0	0	0	0	0	0	0	0	0	0	0	0	0
ENSMUSG00000117216	22	6	7	11	15	4	6	13	10	8	5	18	16	11	10	4	7	13
ENSMUSG00000117217	4	0	4	12	0	2	3	4	4	0	0	0	0	0	4	0	3	0
ENSMUSG00000117210	0	0	0	0	0	0	0	0	0	0	0	0	0	0	0	0	0	0
ENSMUSG00000117211	0	0	0	0	0	0	0	0	0	0	0	0	0	0	0	0	0	0
ENSMUSG00000117213	0	0	0	0	0	0	0	0	0	0	0	0	0	0	0	0	0	0
ENSMUSG00000110325	0	0	0	0	0	0	4	0	0	0	0	2	0	0	0	0	0	0
ENSMUSG00000083569	0	0	0	0	0	4	0	0	8	0	0	0	0	0	4	4	0	0
ENSMUSG00000022837	242	249	344	299	405	165	168	250	286	447	355	85	194	451	376	436	479	234
ENSMUSG00000022836	5711	5697	9349	15214	2543	9732	3592	3837	897	4290	4629	3642	5580	3798	894	1084	1644	2904
ENSMUSG00000076755	0	13	10	18	19	23	10	45	24	0	19	0	17	24	13	13	27	13
ENSMUSG00000076754	52	54	90	74	86	42	40	143	132	50	36	32	110	75	125	103	113	36
ENSMUSG00000022833	128	92	205	155	195	150	84	134	143	82	139	62	102	171	111	63	131	127
ENSMUSG00000022832	0	0	0	0	0	0	0	0	0	0	0	0	0	0	0	0	0	0
ENSMUSG00000022831	55536	43314	44923	40370	44240	45801	47283	53337	44458	34870	27691	48765	45989	50043	36392	36368	36073	58177
ENSMUSG00000076750	0	0	0	5	0	0	0	8	0	0	11	0	8	0	0	0	0	0
ENSMUSG00000076759	0	8	13	8	42	18	4	0	4	4	0	0	12	0	0	19	8	0
ENSMUSG00000076758	4	25	19	8	23	37	10	33	17	17	17	4	11	36	32	11	39	15
ENSMUSG00000039824	84	33	44	47	67	35	76	51	44	50	13	51	21	28	37	29	26	71
ENSMUSG00000039826	1474	860	1009	1204	1131	1402	1156	959	887	956	738	1086	1101	1242	954	803	798	1411
ENSMUSG00000086098	0	0	0	0	0	0	0	0	4	0	0	0	0	0	0	0	0	0
ENSMUSG00000086097	0	0	0	0	0	0	0	0	0	0	0	0	0	0	0	0	0	0
ENSMUSG00000086096	0	0	0	0	0	0	0	0	0	0	0	0	0	0	0	0	0	0
ENSMUSG00000086095	0	0	0	0	0	0	0	0	0	0	0	0	0	0	0	0	0	0
ENSMUSG00000039828	1022	952	1341	1169	1361	1023	873	1345	1053	1243	1168	748	1311	1289	1135	1253	1446	1310
ENSMUSG00000086092	0	0	0	0	0	0	0	0	0	0	0	0	0	0	0	0	0	0
ENSMUSG00000086090	0	0	0	0	0	0	0	0	0	0	0	0	0	0	5	0	3	0
ENSMUSG00000027722	491	798	1021	763	625	512	524	1002	985	749	606	441	946	849	610	882	1055	999
ENSMUSG00000068487	0	0	0	0	0	0	0	0	0	0	0	0	0	0	2	0	0	0
ENSMUSG00000095101	0	4	0	2	2	1	0	4	0	0	1	0	1	5	0	0	1	1
ENSMUSG00000070348	302	459	539	271	300	225	156	491	253	236	273	130	525	302	104	453	128	303
ENSMUSG00000020069	407	355	602	532	445	503	355	632	718	700	308	481	454	565	733	478	935	544
ENSMUSG00000095100	0	0	0	0	0	0	0	0	0	0	0	0	0	0	0	0	0	0
ENSMUSG00000070342	0	0	0	0	0	0	0	0	0	0	0	0	0	0	0	0	0	0
ENSMUSG00000020063	1881	1802	2538	2538	2504	1443	1429	1742	1930	1669	1659	1010	1563	2100	1843	1844	1997	2152
ENSMUSG00000020061	16	0	0	0	0	0	0	0	4	0	0	0	4	0	0	4	0	0
ENSMUSG00000063632	0	0	0	0	0	0	0	0	0	0	5	0	0	0	4	8	0	0
ENSMUSG00000020067	4	27	14	12	19	19	4	27	11	12	32	4	8	4	12	0	0	14
ENSMUSG00000020064	7227	5238	6966	8158	7301	7315	7049	5850	5483	5792	4628	5885	5437	8981	6398	4407	6270	7221
ENSMUSG00000070345	8	0	0	0	8	0	0	0	0	0	0	0	0	4	0	0	15	0
ENSMUSG00000009075	0	0	8	0	2	12	0	0	0	0	0	4	0	0	4	0	5	0
ENSMUSG00000052942	326	252	318	250	359	357	246	381	238	159	168	269	241	279	376	292	263	175
ENSMUSG00000107341	0	0	0	0	0	0	0	0	0	0	0	0	0	0	0	0	0	0
ENSMUSG00000030968	0	0	0	0	0	0	0	0	0	0	0	0	0	0	0	8	0	0
ENSMUSG00000090907	0	0	0	6	0	8	0	0	0	0	0	0	0	0	4	0	0	0
ENSMUSG00000030963	0	0	0	0	0	0	0	0	0	0	0	0	0	0	0	0	47	12
ENSMUSG00000030960	325	417	467	403	416	493	269	590	494	396	252	325	399	428	287	452	440	586
ENSMUSG00000030966	1230	2572	2071	1410	1570	1150	1783	1803	1647	1319	1705	792	1823	2070	1303	2153	1326	1771
ENSMUSG00000030967	3298	3244	3831	4003	4652	3243	3018	3125	3067	3258	2655	2379	3017	4428	3361	2782	3588	3888
ENSMUSG00000030965	2544	2545	3395	3278	3653	2892	2796	2323	2298	2785	2073	2499	2142	4025	2743	2138	3221	3448
ENSMUSG00000082394	198	202	209	196	173	213	198	198	221	118	124	149	178	261	172	135	185	254
ENSMUSG00000070699	311	393	494	381	595	523	218	497	484	408	320	415	520	499	420	379	458	600
ENSMUSG00000107562	0	0	0	0	0	0	0	0	0	0	0	0	0	0	0	0	0	0
ENSMUSG00000048304	0	0	0	0	0	0	0	0	0	0	0	0	0	0	0	0	0	0
ENSMUSG00000048307	1803	1151	1596	1556	1677	1473	1619	1368	1372	1281	880	1223	1331	1581	1004	1095	857	1495
ENSMUSG00000070697	2581	2627	3147	3259	3430	3065	2444	4077	3332	2965	2255	2237	2904	3467	2742	2859	3239	3286
ENSMUSG00000070690	0	0	0	0	0	0	0	0	0	0	0	0	0	0	0	0	0	0
ENSMUSG00000070691	3603	3589	5038	5052	5618	4363	2433	10120	5813	4522	4464	2087	5123	5060	4347	5863	4792	4137
ENSMUSG00000070692	16	21	16	46	29	52	19	43	23	17	11	14	24	32	45	47	40	43
ENSMUSG00000004100	987	1488	1832	1019	1316	558	764	1119	1484	1247	1067	449	1635	1508	1138	1735	1925	1305
ENSMUSG00000096434	0	0	0	0	0	0	0	0	0	0	0	0	0	0	0	0	0	0
ENSMUSG00000096436	0	0	0	0	0	0	0	0	0	0	0	0	0	0	0	0	0	0
ENSMUSG00000096437	0	0	0	0	0	0	0	0	0	0	0	0	0	0	0	0	0	0
ENSMUSG00000096430	0	0	0	0	0	0	0	0	0	0	0	0	0	0	0	0	0	0
ENSMUSG00000096431	0	0	0	0	0	0	0	0	0	0	0	0	0	0	0	0	0	0
ENSMUSG00000096432	0	0	0	0	0	0	0	0	0	0	0	0	0	0	0	0	0	0
ENSMUSG00000096433	160	132	228	154	183	199	122	222	218	219	73	130	143	233	286	136	373	227
ENSMUSG00000033703	1001	501	517	835	751	897	999	448	388	671	455	647	539	729	484	383	394	943
ENSMUSG00000033701	2609	2172	2646	2391	2486	1463	1202	2730	2024	2081	1786	1322	2256	1389	1905	2365	1690	1877
ENSMUSG00000033707	9	0	0	9	3	5	0	0	0	20	0	5	0	0	0	4	12	16
ENSMUSG00000033706	762	565	1169	440	531	420	538	945	780	907	645	623	1402	665	596	870	993	1283
ENSMUSG00000033705	455	332	529	549	626	490	396	581	616	459	370	424	564	441	483	393	426	540
ENSMUSG00000037469	0	0	0	0	0	0	0	0	0	0	0	0	0	0	0	0	0	0
ENSMUSG00000037466	180	192	396	171	247	310	80	429	294	172	121	159	207	204	267	331	242	324
ENSMUSG00000037465	4943	6081	6481	4649	7263	3304	5203	3820	4343	5322	4087	4027	4385	6472	4593	4474	3716	7122
ENSMUSG00000037463	20	0	7	0	3	22	4	25	33	32	0	15	0	12	12	4	23	8
ENSMUSG00000037461	742	629	863	859	931	797	794	1403	1310	1189	877	889	1210	1030	1170	854	1024	1064
ENSMUSG00000104138	0	0	0	0	0	0	0	0	0	0	0	0	0	0	0	0	0	0
ENSMUSG00000104131	0	0	0	0	0	0	0	0	0	0	0	0	0	0	0	0	0	0
ENSMUSG00000104130	0	0	0	0	0	0	0	0	0	0	0	0	0	0	0	0	0	0
ENSMUSG00000104133	0	0	0	0	0	0	0	0	0	0	0	0	0	0	4	0	0	0
ENSMUSG00000104132	0	0	0	0	0	0	0	0	0	0	0	0	0	0	0	0	0	0
ENSMUSG00000104135	0	0	0	0	0	0	0	0	0	0	0	0	0	0	0	0	0	0
ENSMUSG00000104134	0	0	0	0	0	0	0	0	0	0	0	0	0	0	0	0	0	0
ENSMUSG00000104137	0	0	0	0	0	0	0	0	0	0	0	0	0	0	0	0	0	0
ENSMUSG00000104136	2	0	13	0	8	4	0	0	0	6	0	0	0	0	0	4	0	0
ENSMUSG00000077851	0	0	0	0	0	0	0	0	0	0	0	0	0	0	0	0	0	0
ENSMUSG00000027927	0	0	0	0	0	0	0	0	0	0	0	0	0	0	0	0	0	0
ENSMUSG00000027925	0	0	0	0	0	0	0	0	0	0	0	0	0	0	0	0	0	0
ENSMUSG00000027923	0	0	0	0	0	0	0	0	0	0	0	0	0	0	0	0	0	0
ENSMUSG00000031709	371	542	1065	652	1053	712	271	1239	2136	901	500	1113	1715	1095	1084	1020	1199	1149
ENSMUSG00000031708	6315	1688	3027	3287	2789	4462	4382	2790	2694	3118	1939	4603	2629	3573	2428	2258	2166	4410
ENSMUSG00000031706	2506	1615	1784	2037	2439	2115	2859	2015	1695	2021	1433	1772	1572	1963	1799	1603	1561	2307
ENSMUSG00000031701	8194	8950	11628	10639	11012	8965	8200	12476	11065	10815	7932	7991	10301	11378	9668	9868	10667	11030
ENSMUSG00000031700	28	8	34	48	63	14	38	141	138	68	22	64	67	42	85	123	260	85
ENSMUSG00000031703	4102	2857	4029	4496	3858	4180	3168	3378	2993	3446	2271	3673	3243	3885	2824	2050	2604	3866
ENSMUSG00000098086	0	0	0	0	0	0	0	0	0	0	0	0	0	0	0	0	0	0
ENSMUSG00000003458	10379	8414	10401	10147	10901	10168	9941	12187	10503	9154	6564	11660	10871	11853	9596	7835	8936	12408
ENSMUSG00000023008	4572	3112	3826	3970	3518	4683	3947	2711	2584	3156	2621	3826	3111	4813	2652	2378	2524	4293
ENSMUSG00000023004	14266	19347	23223	16147	21634	13879	10329	32785	25706	17552	13808	13798	28949	17753	20674	23784	26764	25046
ENSMUSG00000023007	109	56	87	180	33	39	49	58	137	113	100	21	103	174	151	100	171	143
ENSMUSG00000071561	833	252	253	184	323	214	421	181	193	110	173	1225	201	288	444	405	116	526
ENSMUSG00000023000	0	0	0	0	0	0	0	0	0	0	0	0	0	0	0	0	0	4
ENSMUSG00000003452	21	54	44	78	17	83	8	21	25	24	21	38	33	36	26	8	23	22
ENSMUSG00000071562	1204	589	425	253	681	440	971	270	274	244	388	929	180	498	267	265	150	857
ENSMUSG00000026032	1838	1617	2009	2052	1988	2347	1500	2512	2228	1442	1221	1487	2031	2244	1511	1667	1919	2518
ENSMUSG00000026031	11411	20910	23058	13329	11494	9735	12613	19875	17539	8614	8598	10524	16363	15648	8817	26479	14582	16735
ENSMUSG00000026037	892	1038	1641	1432	1389	1113	752	1493	1591	1059	1024	640	1476	1453	963	1229	1349	1190
ENSMUSG00000026036	1211	1199	1413	1531	1199	1392	816	1357	1088	1132	1026	1007	1166	1249	1024	1052	1172	1113
ENSMUSG00000026035	709	785	965	1509	490	1309	591	982	593	733	572	701	743	678	451	310	469	674
ENSMUSG00000026034	5101	4818	6737	5591	7244	5502	5917	6203	7065	8921	4940	3625	3541	8291	9209	6281	11408	7003
ENSMUSG00000026039	59	250	228	120	262	191	70	278	104	124	80	33	92	128	234	183	71	140
ENSMUSG00000082127	49	35	81	70	71	63	34	49	68	60	43	40	57	51	40	36	18	51
ENSMUSG00000087330	0	0	0	0	0	0	0	0	0	0	0	0	0	0	0	0	4	4
ENSMUSG00000034285	192	114	269	275	293	276	146	314	300	260	237	93	266	311	234	234	236	205
ENSMUSG00000005705	0	23	0	11	0	0	8	5	8	6	1	0	6	0	5	4	0	1
ENSMUSG00000087333	0	0	0	0	0	0	0	0	0	0	0	0	0	0	0	0	0	0
ENSMUSG00000073633	94	27	95	68	72	82	139	63	31	43	45	49	64	33	43	42	27	48
ENSMUSG00000073631	1	25	33	21	1	12	19	10	2	19	19	22	20	39	1	53	23	25
ENSMUSG00000097349	0	0	0	0	0	0	0	0	0	0	0	0	0	0	0	0	0	0
ENSMUSG00000087335	0	0	0	0	0	0	0	0	0	0	0	0	0	0	0	0	0	0
ENSMUSG00000073639	6063	5875	7808	7822	7940	6446	5875	7930	3999	6537	3097	5235	7196	8081	3989	6357	6494	6740
ENSMUSG00000082122	0	0	0	0	0	0	0	0	0	0	0	0	0	0	0	0	0	0
ENSMUSG00000117891	0	0	0	0	0	0	0	0	0	0	0	0	0	0	0	0	0	0
ENSMUSG00000087337	0	0	0	0	0	0	0	0	0	0	0	0	0	0	0	0	0	0
ENSMUSG00000049553	7309	4664	6446	5759	6251	4451	7998	4211	4349	5024	4679	5103	5014	7438	4073	4121	4396	7885
ENSMUSG00000049551	8	4	4	8	4	2	8	16	27	23	4	10	26	34	8	34	16	19
ENSMUSG00000049550	10841	5513	8685	7945	7685	9149	8478	8256	8783	8122	5561	8353	7967	11497	6061	5878	7420	9906
ENSMUSG00000049556	0	0	10	0	0	0	0	0	0	0	0	0	0	0	0	0	0	0
ENSMUSG00000049555	76	19	42	101	34	109	47	215	161	175	48	40	36	46	74	42	31	78
ENSMUSG00000069678	221	205	237	259	308	325	201	265	269	246	124	184	196	204	232	196	310	230
ENSMUSG00000069670	0	0	0	0	0	0	0	0	0	0	0	0	0	0	0	0	0	0
ENSMUSG00000069584	0	0	0	0	0	0	0	0	0	0	0	0	0	0	0	0	0	0
ENSMUSG00000069582	0	0	0	0	0	0	0	0	0	0	0	0	0	0	0	0	0	0
ENSMUSG00000069583	0	0	0	0	0	0	0	0	0	0	0	0	0	0	0	0	0	0
ENSMUSG00000069581	0	2	0	4	1	3	4	0	4	4	2	0	0	8	4	4	0	6
ENSMUSG00000069588	0	0	0	0	0	0	0	0	0	0	0	0	0	0	0	0	0	0
ENSMUSG00000046269	49	34	92	84	53	57	6	163	78	49	52	32	67	88	75	97	95	79
ENSMUSG00000030816	8833	5903	7499	6930	8568	7733	6924	6171	5457	5219	4649	5810	5831	7882	5256	5079	4888	8010
ENSMUSG00000046262	0	0	0	0	0	0	0	0	0	0	0	0	0	0	0	0	0	0
ENSMUSG00000022353	1772	1753	2567	2674	1593	1896	2069	1292	1287	2559	2333	1391	1732	2959	950	1684	1370	2393
ENSMUSG00000022350	4004	3704	5306	3964	3792	3814	3492	4480	5601	3985	2714	3752	5762	5374	3615	3695	4648	5333
ENSMUSG00000022351	5738	2181	3713	1649	2325	1277	6706	3428	3959	2470	2150	3355	3660	3219	1178	2800	957	3820
ENSMUSG00000074346	0	0	0	0	0	0	0	0	0	0	0	0	0	0	0	0	0	0
ENSMUSG00000022357	0	0	0	0	0	0	0	0	0	0	0	0	0	0	0	0	0	0
ENSMUSG00000022354	4982	3709	3992	3405	3777	3828	3436	3646	3160	2781	2242	3231	3527	3709	2600	3134	2623	4476
ENSMUSG00000089377	0	0	0	0	0	0	0	0	0	0	0	0	0	0	0	0	0	0
ENSMUSG00000089376	0	0	0	0	0	0	0	0	0	0	0	0	0	0	0	0	0	0
ENSMUSG00000076038	2	2	1	2	1	2	5	2	2	1	1	2	2	2	1	2	2	3
ENSMUSG00000022359	219	196	207	243	335	238	239	209	384	496	209	294	361	354	342	210	286	242
ENSMUSG00000089373	0	0	0	0	0	0	0	0	0	0	0	0	0	0	0	0	0	0
ENSMUSG00000089372	0	0	0	0	0	0	0	0	0	0	0	0	0	0	0	0	0	0
ENSMUSG00000089371	2	2	4	5	7	1	4	6	14	0	4	6	1	3	7	4	3	10
ENSMUSG00000089370	0	0	0	0	0	0	0	0	0	0	0	0	0	0	0	0	0	0
ENSMUSG00000105770	0	0	0	0	0	0	0	0	0	0	0	0	0	0	0	2	0	0
ENSMUSG00000105771	0	0	0	0	0	0	0	0	0	0	0	0	0	0	0	0	0	0
ENSMUSG00000105772	0	0	0	0	0	0	0	0	0	0	0	0	0	0	0	0	0	0
ENSMUSG00000105773	0	0	0	0	0	0	0	0	0	0	0	0	0	0	0	0	0	0
ENSMUSG00000105774	0	0	0	0	0	0	0	0	1	0	0	0	0	0	0	0	0	4
ENSMUSG00000105775	20	12	18	25	12	27	11	28	41	15	12	10	17	22	19	13	21	37
ENSMUSG00000105776	18	37	43	43	62	11	10	29	37	50	47	14	29	74	81	55	105	32
ENSMUSG00000105777	0	0	0	0	0	0	0	0	0	0	0	0	0	0	0	0	0	0
ENSMUSG00000105778	0	0	0	0	0	0	0	0	0	0	0	0	0	0	0	0	0	0
ENSMUSG00000105779	8	13	8	22	12	13	8	63	16	14	12	15	18	24	21	18	22	18
ENSMUSG00000086946	0	0	0	8	0	4	0	0	0	4	0	0	0	4	3	0	3	0
ENSMUSG00000039384	2833	3608	5458	5269	4872	2699	2433	3884	4423	5544	3585	1195	3943	4747	2373	3308	2796	3936
ENSMUSG00000097706	41	10	20	67	48	13	8	18	24	64	0	34	4	46	9	19	31	21
ENSMUSG00000008540	5838	2571	2346	4225	3673	6195	5493	3764	3328	4414	2223	6689	3422	4032	4021	2321	2813	5408
ENSMUSG00000088028	0	0	0	0	0	0	0	0	0	0	0	0	0	0	0	0	0	0
ENSMUSG00000034863	178	117	341	374	283	305	213	671	695	406	265	469	481	425	380	325	514	419
ENSMUSG00000088025	0	0	0	0	0	0	0	0	0	0	0	0	0	0	0	0	0	0
ENSMUSG00000088026	0	0	0	0	0	0	0	0	0	0	0	0	0	0	0	0	0	0
ENSMUSG00000088027	0	0	0	0	0	0	0	0	0	0	0	0	0	0	0	0	0	0
ENSMUSG00000034867	1803	853	1245	1502	1207	1843	2055	2183	2216	2383	993	1785	1746	1407	1492	1141	1671	1686
ENSMUSG00000088021	0	0	0	0	0	0	0	0	0	0	0	0	0	0	0	0	0	0
ENSMUSG00000088022	13	10	11	2	3	4	8	2	2	2	6	4	5	10	4	5	4	1
ENSMUSG00000092848	0	0	0	0	0	0	0	0	0	0	0	0	0	0	0	0	0	0
ENSMUSG00000104731	0	0	0	0	0	0	0	0	0	0	0	0	0	0	0	0	0	0
ENSMUSG00000104730	0	0	0	0	0	0	0	0	0	0	0	0	0	0	0	0	0	0
ENSMUSG00000104191	0	0	0	0	0	0	0	0	0	0	0	0	0	0	0	0	0	0
ENSMUSG00000077633	0	0	0	0	0	0	0	0	0	0	0	0	0	0	0	0	0	0
ENSMUSG00000077630	0	0	0	0	0	0	0	0	0	0	0	0	0	0	0	0	0	0
ENSMUSG00000077637	0	9	0	0	0	0	0	5	0	0	5	0	1	0	7	1	5	3
ENSMUSG00000077635	0	0	0	0	0	0	0	0	0	0	0	0	0	0	0	0	0	0
ENSMUSG00000045795	1634	1436	1643	1825	1542	1875	1851	2112	1647	1732	1348	1625	1858	2107	1554	1763	1352	2103
ENSMUSG00000045794	0	0	0	0	0	0	0	0	0	0	0	0	0	0	4	0	0	0
ENSMUSG00000077639	0	0	2	0	0	0	1	0	0	9	1	0	0	0	3	0	0	0
ENSMUSG00000045790	0	8	0	0	0	4	0	0	0	0	8	0	12	8	4	0	16	0
ENSMUSG00000045792	0	0	0	0	0	0	0	0	0	0	0	0	0	0	0	0	0	0
ENSMUSG00000111043	0	0	0	0	0	0	0	0	0	0	0	0	0	0	0	0	0	0
ENSMUSG00000048155	0	0	0	0	0	0	0	0	0	0	0	0	0	0	0	0	0	0
ENSMUSG00000116118	0	0	0	0	0	0	0	0	0	0	0	0	0	0	0	0	0	0
ENSMUSG00000104739	0	0	0	0	0	0	0	0	0	0	0	0	0	0	0	0	0	0
ENSMUSG00000079685	188	331	699	356	389	195	156	828	661	471	195	197	267	322	264	375	500	273
ENSMUSG00000102201	0	0	0	0	0	0	0	0	0	0	0	0	0	0	0	0	0	0
ENSMUSG00000102200	0	0	0	0	0	0	0	0	0	0	0	0	0	0	0	0	0	0
ENSMUSG00000102203	0	0	0	0	0	0	0	0	0	0	0	0	0	0	0	0	0	0
ENSMUSG00000102202	6	0	6	34	16	15	27	0	32	0	14	23	15	41	8	0	34	0
ENSMUSG00000102205	0	0	0	0	0	0	0	0	0	0	0	0	0	0	0	0	0	0
ENSMUSG00000102204	0	0	0	0	0	0	0	0	0	0	0	0	0	0	0	0	0	0
ENSMUSG00000102207	0	0	0	0	0	1	0	0	0	0	0	2	0	0	0	0	0	3
ENSMUSG00000102206	0	0	0	0	0	0	0	0	0	0	0	0	0	0	0	0	0	0
ENSMUSG00000043569	0	0	0	0	0	0	0	0	0	0	0	0	0	0	0	0	0	0
ENSMUSG00000116114	271	97	132	351	97	421	604	341	359	420	121	683	215	317	433	74	416	349
ENSMUSG00000089959	0	0	0	0	0	0	0	0	0	0	0	0	0	0	0	8	0	0
ENSMUSG00000089958	2	6	2	7	5	11	3	3	1	3	0	3	6	5	4	3	4	7
ENSMUSG00000089953	0	0	0	0	0	0	0	0	0	0	0	0	0	0	0	0	0	0
ENSMUSG00000089952	0	0	0	4	0	8	0	12	0	0	0	0	0	8	12	0	4	0
ENSMUSG00000089951	0	0	5	0	0	0	0	27	0	0	0	0	0	0	0	0	0	0
ENSMUSG00000083407	0	0	0	0	0	0	0	0	0	0	0	0	0	0	0	0	0	0
ENSMUSG00000089957	0	0	0	0	0	0	0	0	0	0	0	0	0	0	0	0	0	0
ENSMUSG00000089956	0	0	0	0	0	10	0	0	0	0	2	0	0	0	0	0	0	0
ENSMUSG00000116117	0	0	0	0	0	0	0	0	0	0	0	0	0	0	0	0	0	0
ENSMUSG00000006241	0	0	0	0	0	0	0	0	0	0	0	0	0	4	4	0	0	0
ENSMUSG00000027401	346	265	389	226	324	14	709	23	107	319	295	341	204	677	115	112	70	602
ENSMUSG00000042211	6601	4828	5971	6106	6275	6034	6500	5962	6017	5519	3921	5314	5416	7390	5179	4259	4955	7097
ENSMUSG00000042210	31	84	63	37	62	44	20	74	87	60	41	43	103	57	72	29	81	101
ENSMUSG00000042213	867	472	584	1585	835	1697	1576	689	194	809	582	1044	474	886	726	212	247	848
ENSMUSG00000042212	0	0	0	0	0	0	0	0	0	0	0	0	0	0	12	0	0	0
ENSMUSG00000042215	63	46	94	41	57	41	27	69	89	69	37	20	105	95	39	61	89	95
ENSMUSG00000042216	0	4	0	4	8	0	0	4	12	0	0	0	4	0	4	11	0	9
ENSMUSG00000042219	0	0	0	0	0	0	0	0	0	0	0	0	0	0	0	0	0	0
ENSMUSG00000088548	0	0	0	0	0	0	0	0	0	0	0	0	0	0	0	0	0	0
ENSMUSG00000039878	0	0	0	0	0	0	0	0	0	0	0	0	0	0	0	0	0	0
ENSMUSG00000045248	1418	1305	1746	1673	2127	1463	1206	1538	1254	1377	1217	940	1607	2047	1406	1387	1376	1918
ENSMUSG00000114264	0	0	0	0	0	0	0	0	0	0	0	0	0	0	0	0	0	0
ENSMUSG00000114265	0	0	0	0	0	0	0	0	0	0	0	0	0	0	0	0	0	0
ENSMUSG00000114266	0	0	0	0	0	0	0	0	0	0	0	0	0	0	0	0	0	0
ENSMUSG00000114267	0	0	0	0	0	0	4	0	0	0	0	0	0	0	0	0	0	0
ENSMUSG00000114260	0	0	0	0	0	0	0	0	0	0	0	0	0	0	0	0	0	0
ENSMUSG00000114261	0	0	0	0	0	0	0	0	0	0	0	0	0	0	0	0	0	0
ENSMUSG00000114262	0	0	0	0	0	0	0	0	0	0	0	0	0	0	0	0	0	0
ENSMUSG00000114263	0	0	0	0	0	0	0	0	0	0	0	0	0	0	0	0	0	0
ENSMUSG00000032425	686	556	799	766	792	679	686	539	464	482	519	480	539	897	530	472	529	663
ENSMUSG00000114268	0	0	0	0	0	0	0	0	0	0	0	0	0	0	0	0	0	0
ENSMUSG00000032420	871	729	1247	1629	1207	1399	952	1433	1350	1595	1217	639	1109	1945	1998	1263	1803	1088
ENSMUSG00000032423	6035	6847	8398	7578	9846	4650	5085	7939	8052	6095	5393	5308	8978	7062	5553	6092	10764	7113
ENSMUSG00000032422	1353	514	903	1772	1034	1704	1396	1925	1765	1541	839	1723	1178	1295	1295	628	1304	1533
ENSMUSG00000084828	0	0	0	0	6	0	0	0	0	0	0	0	3	0	0	0	0	0
ENSMUSG00000084829	0	0	0	0	0	0	0	0	0	0	0	0	0	0	0	0	0	0
ENSMUSG00000102779	0	0	0	0	0	0	2	0	0	0	0	0	0	0	0	0	0	0
ENSMUSG00000084822	0	0	0	6	0	0	2	0	0	4	0	0	0	0	0	0	0	0
ENSMUSG00000084823	0	0	0	0	0	0	0	0	0	0	0	0	0	0	0	0	0	0
ENSMUSG00000084824	0	0	0	0	0	0	0	0	0	0	0	0	0	0	0	0	0	0
ENSMUSG00000084825	0	0	0	0	0	0	0	0	0	0	0	0	0	0	0	0	0	0
ENSMUSG00000084826	25	27	22	80	22	82	0	33	4	19	31	15	19	13	8	0	22	23
ENSMUSG00000029090	23	21	30	30	12	27	4	23	45	42	40	15	42	15	17	10	60	22
ENSMUSG00000034432	1725	1454	1478	1553	1888	1365	1385	1391	1529	1068	1229	1390	1405	1966	1450	1191	1654	1889
ENSMUSG00000090272	1323	3287	3812	1941	2431	2019	2306	5223	3543	2077	2558	1412	2658	2791	2145	3998	2653	2173
ENSMUSG00000079577	0	0	0	0	0	0	0	0	0	0	0	0	0	0	0	0	0	0
ENSMUSG00000079575	357	145	672	404	464	133	107	476	274	149	113	101	419	177	271	126	243	142
ENSMUSG00000031143	784	557	883	647	763	766	582	1443	1744	1097	470	995	1282	837	994	930	1122	1194
ENSMUSG00000079578	0	0	0	0	0	0	0	0	0	0	0	0	0	0	0	0	0	0
ENSMUSG00000031142	51	23	29	30	38	19	27	62	24	30	0	24	40	26	20	25	37	53
ENSMUSG00000044117	0	0	15	0	0	0	0	0	0	0	0	0	0	0	8	0	0	4
ENSMUSG00000083483	61	27	76	44	42	98	51	62	59	49	39	27	50	72	39	43	54	67
ENSMUSG00000090277	0	0	0	0	0	0	0	0	0	0	0	0	0	0	0	0	0	0
ENSMUSG00000114703	0	0	0	0	0	0	0	0	0	0	0	0	0	0	0	0	0	0
ENSMUSG00000041548	10	25	4	0	4	0	0	42	15	0	23	8	8	4	8	169	41	27
ENSMUSG00000032309	1180	999	1405	1204	1323	1146	852	1641	1710	1256	952	1129	1674	1510	1260	1203	1289	1572
ENSMUSG00000041544	8	19	19	31	0	27	4	15	4	4	4	31	0	0	8	4	0	4
ENSMUSG00000058093	1086	1040	1681	1455	1605	1153	847	1403	1035	1470	1033	795	1077	1704	1275	1025	1389	1111
ENSMUSG00000041540	67	68	161	65	114	27	36	57	87	118	46	29	175	136	54	103	95	81
ENSMUSG00000039138	0	0	0	0	0	0	0	0	0	0	0	0	0	0	0	0	0	0
ENSMUSG00000050645	0	0	0	0	0	0	0	0	0	0	0	0	0	0	0	0	0	0
ENSMUSG00000024598	0	0	8	4	0	0	0	0	0	0	0	0	0	0	0	0	0	0
ENSMUSG00000050641	0	0	0	0	0	0	0	0	0	0	0	0	0	0	0	0	0	0
ENSMUSG00000050640	0	0	0	0	0	0	0	0	0	0	0	0	0	0	0	4	0	0
ENSMUSG00000024592	96	65	99	127	98	120	181	110	147	83	53	92	152	104	80	103	145	145
ENSMUSG00000024593	0	0	0	0	0	0	0	4	0	0	0	0	0	0	0	0	0	0
ENSMUSG00000024590	16962	14385	15006	16378	15452	17603	13916	18237	15628	13913	10252	17117	13401	18239	12485	11908	11809	16188
ENSMUSG00000024597	422	215	422	851	667	1038	559	496	498	752	656	1082	493	895	819	358	537	505
ENSMUSG00000024594	2059	2486	2791	2443	2639	2325	1628	3298	3256	2083	1508	2387	2587	2546	2566	2324	3052	2949
ENSMUSG00000070960	72	60	89	109	47	56	30	131	116	70	83	82	87	67	69	94	70	132
ENSMUSG00000105611	0	0	0	0	0	0	0	0	0	0	0	0	0	0	0	0	0	0
ENSMUSG00000104144	0	0	0	0	0	0	0	0	0	0	0	0	0	0	0	0	0	0
ENSMUSG00000019179	15709	9858	11780	12919	11543	13349	13936	11702	11840	11267	7946	14981	12669	12918	11434	10107	10695	16051
ENSMUSG00000032301	3714	4148	5435	3967	5024	3985	3332	7297	5880	4308	3455	4298	5415	5162	4755	4678	5119	5502
ENSMUSG00000104147	0	0	0	0	0	0	0	0	0	0	0	0	0	0	0	0	0	0
ENSMUSG00000114709	8	22	4	6	34	27	12	15	23	49	8	27	13	32	37	8	43	27
ENSMUSG00000075091	0	0	0	0	0	0	0	0	0	0	0	0	0	0	0	0	0	0
ENSMUSG00000075090	0	0	0	0	0	0	0	0	0	0	0	0	0	0	0	0	0	0
ENSMUSG00000075093	0	0	0	0	0	0	0	0	0	0	0	0	0	0	0	0	0	0
ENSMUSG00000075092	0	0	0	0	0	0	0	0	0	0	0	0	0	0	0	0	0	0
ENSMUSG00000075095	0	0	0	0	0	0	0	0	0	0	0	0	0	0	0	0	0	0
ENSMUSG00000075094	0	0	0	0	0	0	0	0	0	0	0	0	0	0	0	0	0	0
ENSMUSG00000075097	0	0	0	0	0	0	0	0	0	0	0	0	0	0	0	0	0	0
ENSMUSG00000075099	0	0	0	0	0	0	0	0	0	0	0	0	0	0	0	0	0	0
ENSMUSG00000057531	1644	2001	2044	1467	1737	1385	1149	1818	2370	1107	1051	1157	1996	1830	1472	2083	1610	2167
ENSMUSG00000096465	0	0	0	0	0	0	0	0	0	0	0	0	0	0	0	0	0	0
ENSMUSG00000032305	503	413	570	657	550	562	510	484	600	427	402	508	495	716	459	484	584	648
ENSMUSG00000041895	4482	2420	2748	3678	3176	3728	3910	1660	1865	2298	1723	2786	2030	3260	2017	1494	1207	3135
ENSMUSG00000092259	0	0	0	0	0	0	0	0	0	0	0	0	0	0	0	0	0	0
ENSMUSG00000041890	6869	5218	5739	6556	7470	7178	6196	6408	5378	5383	4127	5274	5299	7113	4300	4735	4177	7308
ENSMUSG00000041891	1899	2422	4082	3188	2824	2352	1695	4548	5592	3273	2126	2520	4694	3192	3312	3060	5007	3711
ENSMUSG00000036521	0	0	0	0	0	0	0	0	0	0	0	0	0	0	0	0	0	0
ENSMUSG00000083882	0	0	0	0	0	0	0	0	0	0	0	0	0	0	0	0	0	0
ENSMUSG00000083880	0	0	0	0	0	0	0	0	0	0	0	0	0	0	0	0	0	0
ENSMUSG00000083887	0	0	0	0	0	0	0	0	0	2	0	0	0	0	0	0	0	0
ENSMUSG00000083886	0	0	0	0	0	0	0	0	0	0	0	0	0	0	0	0	0	0
ENSMUSG00000083885	0	0	4	5	2	2	4	0	0	0	9	7	7	0	5	0	5	2
ENSMUSG00000116704	9	10	49	13	9	61	16	45	37	37	29	16	13	53	35	28	34	38
ENSMUSG00000047492	0	0	0	0	0	0	0	0	0	0	0	0	0	0	0	0	4	0
ENSMUSG00000083888	0	0	0	0	0	0	0	0	0	0	0	0	0	0	0	0	0	0
ENSMUSG00000047495	0	0	0	5	0	4	0	0	4	0	7	4	0	0	0	0	0	0
ENSMUSG00000047496	19	11	29	8	31	8	19	21	23	0	8	8	11	15	16	45	17	23
ENSMUSG00000047497	0	0	0	0	0	0	0	0	0	0	0	0	0	8	0	0	0	0
ENSMUSG00000056728	0	0	0	0	0	0	0	0	0	0	0	0	0	0	0	0	0	0
ENSMUSG00000051118	0	43	103	68	52	163	82	112	98	40	54	0	71	85	57	70	70	139
ENSMUSG00000051113	43	37	47	26	46	16	52	31	15	25	31	29	34	22	21	30	31	20
ENSMUSG00000051111	23	62	110	40	17	52	34	112	105	27	53	4	109	40	148	154	115	38
ENSMUSG00000056724	18611	6209	8304	12142	9775	15882	20683	7973	7435	12538	7280	17414	7770	13293	8124	4323	4557	15810
ENSMUSG00000014837	56	25	86	17	64	45	45	141	127	144	17	53	106	82	63	138	119	65
ENSMUSG00000000838	4785	4566	5497	4692	5217	4071	5220	4767	4364	4213	3006	3199	4194	5671	3580	3785	3646	5692
ENSMUSG00000105550	34	35	59	34	45	15	42	43	54	82	31	11	12	51	76	41	82	38
ENSMUSG00000066113	19	12	16	16	0	36	6	4	0	0	4	4	4	4	0	0	0	10
ENSMUSG00000000295	292	225	295	346	364	297	112	348	243	273	230	121	351	318	215	344	249	285
ENSMUSG00000066116	329	451	556	501	560	423	424	736	675	545	571	286	418	573	370	621	435	416
ENSMUSG00000082717	0	0	0	0	0	0	0	0	0	0	0	0	0	0	0	0	0	0
ENSMUSG00000057455	0	0	0	0	0	0	0	0	0	0	0	0	0	0	0	0	0	0
ENSMUSG00000057454	8	0	0	0	0	0	0	0	0	0	0	0	0	8	0	0	0	0
ENSMUSG00000057457	4	12	4	0	0	9	0	4	0	0	0	0	4	0	8	16	0	0
ENSMUSG00000024261	0	0	0	0	0	0	0	0	0	0	0	0	0	0	0	0	0	0
ENSMUSG00000098829	0	0	0	0	0	0	0	0	0	0	0	0	0	0	0	0	0	0
ENSMUSG00000098828	0	0	0	0	0	0	0	0	0	0	0	0	0	0	0	0	0	0
ENSMUSG00000085060	0	0	0	0	0	0	0	0	0	0	0	0	0	0	0	0	0	0
ENSMUSG00000085067	0	0	0	0	0	0	0	0	0	0	0	0	0	0	0	0	0	0
ENSMUSG00000085066	0	0	0	0	0	0	0	0	0	0	0	0	0	0	0	0	0	0
ENSMUSG00000082288	0	0	0	0	0	0	0	0	0	0	0	0	0	0	0	0	0	0
ENSMUSG00000082289	4	2	5	6	5	15	6	7	6	4	6	6	5	2	4	9	5	7
ENSMUSG00000082286	537	263	458	646	439	528	603	639	1024	1037	393	700	645	859	803	495	856	887
ENSMUSG00000098820	0	0	0	0	0	0	0	0	0	0	0	0	0	0	0	0	0	0
ENSMUSG00000082284	170	172	172	188	156	223	149	99	131	126	118	173	122	179	122	113	110	188
ENSMUSG00000082285	0	0	0	0	0	0	0	0	0	0	0	0	0	0	0	0	0	0
ENSMUSG00000098825	0	0	0	0	0	0	0	0	0	0	0	0	0	0	0	0	0	0
ENSMUSG00000098824	2	0	0	2	0	0	2	0	0	0	0	0	3	1	6	0	1	4
ENSMUSG00000098827	0	0	0	0	0	0	0	0	0	0	0	0	0	0	0	0	0	0
ENSMUSG00000098826	1	1	1	1	1	1	1	1	1	1	1	1	1	1	1	1	1	1
ENSMUSG00000088460	0	0	0	0	0	0	0	0	0	0	0	0	0	0	0	0	0	0
ENSMUSG00000080613	0	0	0	0	0	0	0	0	0	0	0	0	0	0	0	2	0	2
ENSMUSG00000079605	720	563	824	789	842	641	712	738	663	797	560	561	749	1020	718	766	729	944
ENSMUSG00000080610	0	0	0	0	0	0	2	0	0	0	1	0	0	0	2	0	0	0
ENSMUSG00000080616	0	0	0	0	0	0	0	0	0	0	0	0	0	0	0	0	0	0
ENSMUSG00000080615	1	1	1	1	1	1	1	1	1	1	1	1	1	1	1	1	1	1
ENSMUSG00000105552	11	12	0	11	8	0	12	59	22	10	7	8	24	22	15	10	16	9
ENSMUSG00000113092	0	0	0	0	0	0	0	0	0	0	0	0	0	0	0	0	0	0
ENSMUSG00000085395	0	10	4	3	4	0	0	0	8	0	0	12	0	0	0	8	4	4
ENSMUSG00000085394	0	0	8	0	0	15	0	0	4	0	8	0	0	8	0	0	4	0
ENSMUSG00000085397	0	0	0	0	0	0	0	0	0	0	0	0	0	0	0	0	0	0
ENSMUSG00000085396	39	67	92	65	153	30	72	84	78	94	76	108	60	115	109	120	150	45
ENSMUSG00000085391	0	0	0	0	0	0	0	0	0	0	0	0	0	0	0	0	6	0
ENSMUSG00000085390	0	0	0	0	0	0	0	0	0	0	0	0	0	0	0	0	0	0
ENSMUSG00000085393	0	0	0	0	0	0	0	0	0	0	0	0	0	0	0	0	0	0
ENSMUSG00000085399	48	27	42	16	23	27	29	79	56	45	19	29	19	28	81	12	44	29
ENSMUSG00000085398	0	0	0	0	0	0	0	23	16	0	0	0	0	0	12	4	15	0
ENSMUSG00000082712	0	0	0	0	0	0	0	0	0	0	0	0	0	0	0	0	0	0
ENSMUSG00000098793	0	0	0	0	0	0	0	0	0	0	0	0	0	0	0	0	0	0
ENSMUSG00000082751	0	0	0	0	0	0	0	0	0	0	0	0	0	0	0	0	0	0
ENSMUSG00000098791	0	0	0	0	0	0	0	0	0	0	0	0	0	0	4	0	1	0
ENSMUSG00000098790	3	0	0	1	1	0	7	2	2	4	3	1	1	4	2	1	13	5
ENSMUSG00000098797	0	0	0	0	0	0	0	0	0	0	0	0	0	0	0	0	0	0
ENSMUSG00000098796	0	0	0	0	0	0	0	0	0	0	0	0	0	0	0	0	0	0
ENSMUSG00000098795	0	0	0	0	0	0	0	0	0	0	0	0	0	0	0	0	0	0
ENSMUSG00000098794	0	0	0	0	0	0	0	0	0	0	0	0	0	0	0	0	0	0
ENSMUSG00000082758	0	0	0	0	0	0	0	0	0	0	0	0	0	0	0	0	0	0
ENSMUSG00000082759	0	0	0	0	0	0	0	0	0	0	0	0	0	0	0	0	0	0
ENSMUSG00000098799	1	0	0	0	0	0	0	1	0	0	0	0	2	0	0	1	0	0
ENSMUSG00000098798	1	1	1	1	1	1	1	1	1	1	1	1	1	1	1	1	1	1
ENSMUSG00000065778	0	0	0	0	0	0	0	0	0	0	0	0	0	0	2	0	2	1
ENSMUSG00000065771	0	0	1	0	1	0	0	2	0	0	0	0	0	0	0	0	3	0
ENSMUSG00000065770	0	0	0	0	0	0	0	0	0	0	0	0	0	0	0	0	0	0
ENSMUSG00000065773	1	0	0	0	0	0	0	0	4	0	0	7	0	0	0	2	0	0
ENSMUSG00000089034	0	0	0	0	0	0	0	0	0	0	0	0	0	0	0	0	0	0
ENSMUSG00000089035	0	0	0	0	0	0	0	0	0	0	0	0	0	0	0	0	0	0
ENSMUSG00000089036	0	0	0	0	0	0	0	0	0	1	0	0	0	0	0	0	0	0
ENSMUSG00000089037	0	0	0	0	0	0	0	0	0	0	0	0	0	0	0	0	0	0
ENSMUSG00000089030	0	0	0	0	0	0	0	0	0	0	0	0	0	0	0	0	0	0
ENSMUSG00000089033	0	0	0	0	0	0	0	0	0	0	0	0	0	0	0	0	0	0
ENSMUSG00000089038	0	0	0	0	0	0	0	0	0	0	0	0	0	0	0	0	0	0
ENSMUSG00000089039	0	0	0	0	0	0	0	0	0	0	0	0	0	0	0	0	0	0
ENSMUSG00000106069	0	0	0	0	0	0	0	0	0	0	0	0	0	0	0	0	0	0
ENSMUSG00000106068	0	0	0	0	0	0	0	0	0	0	0	0	0	0	0	0	0	0
ENSMUSG00000057181	864	821	1356	1017	1248	1004	618	752	671	728	778	463	833	1341	746	647	829	830
ENSMUSG00000106061	0	0	0	0	0	0	0	0	0	0	0	0	0	0	0	0	0	0
ENSMUSG00000106060	0	0	0	0	0	0	0	0	0	0	0	0	0	0	0	0	0	0
ENSMUSG00000106063	0	0	0	0	0	0	0	0	0	0	0	0	0	0	0	0	0	0
ENSMUSG00000106062	16	0	19	19	0	15	27	0	8	12	0	0	8	4	12	12	8	0
ENSMUSG00000106065	0	0	0	0	0	0	0	0	0	0	0	0	0	0	0	0	0	0
ENSMUSG00000106064	0	0	0	0	0	0	0	0	0	0	0	0	0	0	0	0	0	0
ENSMUSG00000106067	20	4	70	25	26	15	17	47	11	38	8	52	79	45	36	33	40	32
ENSMUSG00000106066	0	0	0	0	0	0	0	0	0	0	0	0	0	0	0	0	0	0
ENSMUSG00000061469	0	0	0	0	0	0	0	0	0	0	0	0	0	0	0	0	0	0
ENSMUSG00000094745	0	0	0	0	0	0	0	0	0	0	0	0	0	0	0	0	0	0
ENSMUSG00000094746	0	0	0	0	0	0	0	0	0	0	0	0	0	0	0	0	0	0
ENSMUSG00000094747	0	0	0	0	0	0	0	0	0	0	0	0	0	0	0	0	0	0
ENSMUSG00000094743	0	0	0	0	0	0	0	0	0	0	0	0	0	0	0	0	0	0
ENSMUSG00000061461	1203	1544	1207	1135	1782	1866	921	1045	1554	966	612	1108	902	1199	1407	933	1028	1377
ENSMUSG00000116212	0	0	0	0	0	0	0	0	0	0	0	0	0	0	0	0	0	0
ENSMUSG00000061462	27	8	0	8	0	0	0	0	8	8	4	4	8	12	4	10	0	8
ENSMUSG00000094748	0	0	0	0	0	0	0	0	0	0	0	0	0	0	0	0	0	0
ENSMUSG00000093918	0	0	0	0	0	0	0	0	0	0	0	0	0	0	0	0	0	0
ENSMUSG00000093919	2	3	5	0	1	0	0	0	0	0	0	0	1	0	1	0	4	6
ENSMUSG00000093914	0	0	0	0	0	0	0	0	0	0	0	0	0	0	0	0	0	0
ENSMUSG00000093915	29	23	52	82	79	29	22	41	51	70	40	22	52	26	36	49	79	25
ENSMUSG00000093916	0	0	0	0	0	0	0	0	0	0	0	0	0	0	0	0	0	0
ENSMUSG00000093917	0	0	0	0	0	0	0	0	0	0	0	0	0	0	0	0	0	0
ENSMUSG00000093910	0	0	10	4	4	0	0	0	0	4	0	0	4	0	4	0	0	0
ENSMUSG00000093912	0	0	0	0	0	0	0	0	0	0	0	0	0	0	2	0	0	0
ENSMUSG00000093913	0	0	0	0	0	0	0	0	0	0	0	0	0	0	0	0	0	0
ENSMUSG00000016528	57662	88922	82812	38406	52892	33665	48647	59955	64593	38453	30418	44839	61609	57543	38933	74126	48218	75288
ENSMUSG00000016529	1818	16089	15229	651	2935	117	3004	837	8700	1887	791	1226	12316	3606	985	57644	1537	11341
ENSMUSG00000016526	397	851	1067	560	621	404	291	592	440	311	317	288	681	488	432	551	503	592
ENSMUSG00000105557	0	0	0	0	0	0	0	0	0	0	0	0	0	0	0	0	0	0
ENSMUSG00000016524	12	38	4	0	0	4	17	8	23	0	0	0	0	0	0	26	4	12
ENSMUSG00000016520	920	984	1465	1338	1331	1096	871	1143	984	1100	1023	554	1023	1181	853	1145	990	1005
ENSMUSG00000081221	2158	3059	2019	513	2536	1741	2030	2745	3018	2517	1827	2247	2957	3239	2647	2655	1377	3802
ENSMUSG00000081220	0	0	0	0	0	0	0	0	0	0	0	0	0	0	0	0	0	0
ENSMUSG00000081223	0	4	4	0	6	0	0	8	4	0	12	4	4	4	28	0	4	0
ENSMUSG00000081222	0	0	0	0	0	0	0	0	0	0	0	0	0	0	0	0	0	0
ENSMUSG00000081225	0	0	0	0	0	0	0	0	0	0	0	0	0	0	0	0	0	0
ENSMUSG00000081224	0	0	0	0	0	0	0	0	0	0	0	0	0	0	0	0	0	0
ENSMUSG00000081227	16	0	15	2	14	21	21	10	14	10	6	8	6	6	6	6	6	21
ENSMUSG00000081226	0	0	0	0	0	0	3	0	0	0	1	0	2	0	0	0	0	0
ENSMUSG00000081229	0	0	0	0	0	0	0	0	0	0	0	0	0	0	0	0	0	0
ENSMUSG00000081228	9	24	36	31	38	22	18	38	43	19	13	34	31	31	19	65	38	20
ENSMUSG00000085931	0	0	0	0	0	0	4	0	0	0	0	0	0	0	0	0	0	0
ENSMUSG00000085933	0	0	0	0	0	0	0	0	0	0	0	0	0	0	0	0	0	0
ENSMUSG00000085932	0	0	0	0	0	0	0	0	4	0	0	0	0	0	0	0	0	0
ENSMUSG00000085934	0	0	0	0	0	0	0	0	0	0	0	0	0	0	0	0	0	0
ENSMUSG00000085937	0	0	0	0	0	0	0	0	0	0	0	0	0	0	0	0	0	0
ENSMUSG00000085936	0	4	0	10	0	10	0	1	0	0	4	0	0	0	0	0	4	4
ENSMUSG00000053600	385	562	881	831	914	570	476	654	551	964	802	384	655	1044	833	680	1103	860
ENSMUSG00000085938	0	0	0	0	0	0	0	0	0	0	0	0	0	0	0	0	0	0
ENSMUSG00000092385	0	0	0	0	0	0	0	0	0	0	0	0	0	0	0	0	0	0
ENSMUSG00000053603	2	0	0	0	0	0	0	0	0	4	4	0	0	0	0	2	0	4
ENSMUSG00000053604	965	926	1324	1086	1123	1163	794	1457	1512	1176	1078	829	1231	1125	884	1030	957	992
ENSMUSG00000091215	0	0	0	0	0	0	0	0	0	0	0	0	0	0	0	0	0	0
ENSMUSG00000083579	4	4	8	7	0	0	3	0	9	7	4	0	1	15	4	2	7	4
ENSMUSG00000091216	0	0	0	0	0	0	0	0	0	0	0	0	0	0	0	0	0	0
ENSMUSG00000091212	0	0	0	0	0	0	0	0	0	0	0	0	0	0	0	0	0	0
ENSMUSG00000083573	0	0	0	0	0	0	0	0	0	0	0	0	0	0	0	0	0	0
ENSMUSG00000083572	0	0	0	0	0	0	0	0	0	0	0	0	0	0	0	0	0	0
ENSMUSG00000083570	0	0	0	0	0	0	0	0	0	0	0	0	0	0	0	0	0	0
ENSMUSG00000083577	0	0	0	0	0	0	0	0	0	0	0	0	0	0	0	0	0	0
ENSMUSG00000083576	0	0	0	0	0	0	0	0	0	0	0	0	0	0	0	0	0	0
ENSMUSG00000083574	0	0	0	0	0	0	0	0	0	0	0	0	0	0	0	0	0	0
ENSMUSG00000102453	0	0	0	0	0	0	0	0	0	0	0	0	0	0	0	0	0	0
ENSMUSG00000112107	0	0	0	0	0	0	0	0	0	0	0	0	0	0	0	0	0	0
ENSMUSG00000046101	4	6	4	8	40	8	20	26	14	34	16	17	11	21	25	16	43	26
ENSMUSG00000116684	0	0	0	0	0	0	0	0	0	0	0	0	0	0	0	8	0	0
ENSMUSG00000105452	17	13	2	10	8	10	15	28	21	10	6	40	19	17	17	10	27	27
ENSMUSG00000061947	0	0	0	0	0	0	0	0	0	0	0	0	0	0	0	63	180	28
ENSMUSG00000110956	0	0	0	0	0	0	0	0	0	0	0	0	0	0	0	0	0	0
ENSMUSG00000099049	0	0	0	0	0	0	0	0	0	0	0	0	0	0	0	0	0	0
ENSMUSG00000105288	1	11	3	0	2	3	1	0	6	11	4	6	2	14	2	4	0	4
ENSMUSG00000110952	0	0	0	0	0	0	0	0	0	0	0	0	0	0	0	0	0	0
ENSMUSG00000110953	0	0	0	0	0	0	0	0	0	0	0	0	0	0	0	0	0	0
ENSMUSG00000110950	4	0	0	0	0	0	0	0	0	0	0	0	0	0	0	0	0	0
ENSMUSG00000036138	2653	2948	3035	3047	3050	3445	3158	4421	4392	3224	1876	4695	4096	3361	3522	2950	2943	3544
ENSMUSG00000099041	5	127	2	0	74	66	71	41	62	87	5	50	74	4	52	78	77	33
ENSMUSG00000099042	0	0	0	0	0	0	0	0	0	0	0	0	0	0	0	0	0	0
ENSMUSG00000099043	0	2	1	2	1	1	1	0	1	0	0	0	2	3	4	2	0	1
ENSMUSG00000099045	0	0	0	0	0	0	0	0	0	0	0	0	0	0	0	0	0	0
ENSMUSG00000036131	0	0	0	5	3	8	15	8	0	10	0	0	0	0	0	0	4	0
ENSMUSG00000110959	0	0	0	0	0	0	0	0	0	0	0	0	0	0	0	0	0	0
ENSMUSG00000106990	15	36	45	57	74	45	107	126	156	55	67	116	108	74	85	73	68	68
ENSMUSG00000088302	0	0	0	0	0	0	0	0	0	0	0	0	0	0	0	0	0	0
ENSMUSG00000107000	4	4	4	4	8	0	4	14	18	14	12	0	0	11	27	14	30	11
ENSMUSG00000100057	0	0	0	0	0	0	0	0	0	0	0	0	0	0	0	0	0	0
ENSMUSG00000100054	0	0	0	0	0	0	0	0	0	0	0	0	0	0	0	0	0	0
ENSMUSG00000100055	0	0	0	0	0	0	0	0	0	0	0	0	0	0	0	0	0	0
ENSMUSG00000107004	0	0	0	0	0	0	0	0	0	0	0	0	0	0	0	0	0	0
ENSMUSG00000100053	0	0	0	0	0	0	0	0	0	0	0	0	0	0	0	0	0	0
ENSMUSG00000107006	0	0	0	0	0	0	0	0	0	0	0	0	0	0	0	0	3	0
ENSMUSG00000100051	0	0	0	0	0	0	0	0	0	0	0	0	0	0	0	0	0	0
ENSMUSG00000107008	16	0	4	0	8	11	0	4	2	0	0	0	0	3	6	0	0	0
ENSMUSG00000078307	0	0	0	0	0	0	0	0	0	0	0	0	0	0	0	0	0	0
ENSMUSG00000078302	0	0	0	0	0	0	0	0	4	0	0	8	0	0	0	0	0	0
ENSMUSG00000078300	27811	17491	15110	15105	11154	10121	11013	16360	15579	11973	9244	10372	10621	12871	16532	10970	2835	20138
ENSMUSG00000100059	0	0	0	0	0	0	0	0	0	0	0	0	0	0	0	0	0	0
ENSMUSG00000051934	50	114	68	72	107	58	47	57	136	41	46	30	134	137	38	243	69	153
ENSMUSG00000049038	50	37	48	55	59	67	63	88	67	81	90	40	39	53	69	74	91	53
ENSMUSG00000051936	0	0	0	0	0	0	0	0	0	0	0	0	0	0	3	0	0	0
ENSMUSG00000096638	8	13	45	23	82	28	0	215	56	44	53	10	23	12	4	37	34	8
ENSMUSG00000096639	0	0	0	0	0	0	0	0	0	0	0	0	0	0	0	0	0	0
ENSMUSG00000032080	0	0	0	0	0	0	0	0	0	0	0	0	0	0	0	0	71	37
ENSMUSG00000096632	43	9	43	230	30	15	74	23	184	46	2	41	71	69	21	55	27	27
ENSMUSG00000096633	0	0	0	0	0	6	0	0	0	0	0	0	3	3	0	0	0	0
ENSMUSG00000096630	8	0	12	8	0	0	19	12	34	15	28	16	16	0	27	23	52	17
ENSMUSG00000096631	0	0	0	0	0	0	0	0	0	0	0	0	0	0	0	0	0	0
ENSMUSG00000096634	0	0	0	0	0	0	0	0	0	0	0	0	0	0	0	0	0	0
ENSMUSG00000096635	0	0	0	0	0	0	0	0	0	0	0	0	0	0	0	0	0	0
ENSMUSG00000052426	0	0	0	0	0	0	0	0	0	0	0	0	0	0	0	0	0	0
ENSMUSG00000037669	727	456	1913	890	606	722	775	745	2141	625	1259	2009	827	2076	547	442	1516	1210
ENSMUSG00000064689	0	0	0	0	0	0	0	0	0	0	0	0	0	0	0	0	0	0
ENSMUSG00000097328	376	257	386	713	436	572	335	714	701	695	366	843	670	767	585	440	612	659
ENSMUSG00000037664	74	169	118	80	87	70	89	42	69	95	93	31	52	78	94	163	70	134
ENSMUSG00000097326	0	0	0	0	0	0	0	0	0	0	0	0	0	0	0	0	0	0
ENSMUSG00000097325	4	0	17	19	53	17	8	0	14	16	17	11	11	18	12	19	0	8
ENSMUSG00000097324	0	0	0	0	0	0	0	0	0	0	0	0	0	0	0	0	0	0
ENSMUSG00000097323	2	0	2	2	2	2	5	4	8	0	0	2	0	16	0	0	0	0
ENSMUSG00000097322	12	0	0	0	0	0	0	0	0	0	4	0	0	0	0	0	0	0
ENSMUSG00000097321	63	50	78	66	62	94	46	80	56	21	62	14	52	36	16	47	8	54
ENSMUSG00000097320	130	139	110	162	177	101	79	172	129	204	121	89	84	170	129	146	120	131
ENSMUSG00000092748	1	0	0	0	0	0	0	0	1	0	0	0	0	0	0	0	1	0
ENSMUSG00000015476	143	107	182	217	102	85	75	266	307	160	91	118	170	186	131	228	150	106
ENSMUSG00000116681	0	0	0	0	0	0	0	0	0	0	0	0	0	0	0	0	0	0
ENSMUSG00000092743	0	0	0	0	0	0	0	0	0	0	0	0	0	0	0	0	0	0
ENSMUSG00000092741	0	0	0	0	0	0	0	0	0	0	0	0	0	0	0	0	0	0
ENSMUSG00000092746	0	0	0	0	0	0	0	0	0	0	0	0	0	0	0	0	0	0
ENSMUSG00000092747	0	0	0	0	0	0	0	0	0	0	0	0	0	0	0	0	0	0
ENSMUSG00000092745	1	1	1	1	1	1	1	1	1	1	1	1	1	1	1	1	1	1
ENSMUSG00000111339	20	30	0	23	0	58	30	10	113	93	21	70	181	70	21	28	94	0
ENSMUSG00000111338	0	0	0	0	0	0	0	0	0	0	0	0	0	0	0	0	0	0
ENSMUSG00000096988	11	0	15	0	72	132	4	140	59	148	97	35	49	25	85	0	44	2
ENSMUSG00000111330	0	0	0	0	0	0	0	0	0	0	0	0	0	0	0	0	0	0
ENSMUSG00000111333	0	0	0	4	4	0	0	0	4	0	0	0	0	4	8	0	1	0
ENSMUSG00000111335	0	0	0	0	0	0	0	0	0	0	0	0	0	0	0	0	0	0
ENSMUSG00000111334	0	0	0	0	0	0	0	0	0	0	0	0	0	0	4	0	0	0
ENSMUSG00000111337	0	2	1	14	4	7	0	0	0	0	6	2	10	0	1	0	0	9
ENSMUSG00000111336	0	0	0	0	0	2	0	0	2	0	0	2	0	0	0	0	0	2
ENSMUSG00000039716	0	4	7	12	0	2	4	6	12	0	0	4	2	4	2	9	6	4
ENSMUSG00000039717	0	0	0	0	0	0	0	0	0	0	0	0	0	0	0	0	0	0
ENSMUSG00000039714	0	0	0	0	0	0	0	0	0	0	0	0	0	0	0	0	0	0
ENSMUSG00000039715	142	174	334	64	197	107	77	171	267	156	126	97	283	120	111	197	139	199
ENSMUSG00000039713	77	98	182	135	98	146	59	190	117	166	83	49	91	115	117	125	106	78
ENSMUSG00000039710	0	0	3	0	0	0	0	0	0	0	0	0	0	0	0	0	0	0
ENSMUSG00000090674	12	5	1	13	12	2	0	6	2	2	1	4	2	2	3	12	7	13
ENSMUSG00000090675	0	0	0	0	0	0	0	0	0	0	0	12	0	0	0	4	0	0
ENSMUSG00000101093	0	0	0	0	0	0	0	0	0	0	0	0	0	0	0	0	0	0
ENSMUSG00000101092	0	0	0	0	0	0	0	0	0	0	0	0	0	0	0	0	0	0
ENSMUSG00000101095	0	0	0	0	0	0	0	0	0	0	0	0	0	0	0	0	0	0
ENSMUSG00000101094	0	0	0	0	0	0	0	0	0	0	0	0	0	0	0	0	0	0
ENSMUSG00000101097	0	0	0	0	0	0	0	0	0	0	0	0	0	0	0	0	0	0
ENSMUSG00000101096	0	0	0	0	0	0	0	0	0	0	0	0	0	0	0	0	0	0
ENSMUSG00000113799	0	0	0	0	0	0	0	0	0	0	0	0	0	0	0	0	0	0
ENSMUSG00000113798	0	0	0	0	0	0	0	0	0	0	0	0	0	0	0	0	0	0
ENSMUSG00000082619	0	0	0	0	0	0	0	0	0	0	0	0	0	0	0	0	0	0
ENSMUSG00000094571	0	0	0	0	0	0	0	0	0	0	0	0	0	0	0	0	0	0
ENSMUSG00000113791	0	0	0	0	0	0	0	0	0	0	0	0	0	0	0	0	0	0
ENSMUSG00000113790	0	0	0	0	0	0	0	0	0	0	0	0	0	0	0	0	0	0
ENSMUSG00000113793	0	0	0	0	0	0	0	0	0	0	0	0	0	0	0	0	0	0
ENSMUSG00000113792	4	0	0	0	27	0	0	8	4	22	4	0	9	8	0	4	0	8
ENSMUSG00000113795	0	0	0	0	0	0	0	0	0	0	0	0	0	0	0	0	0	0
ENSMUSG00000113794	0	0	0	0	0	0	0	0	0	0	0	0	0	0	0	0	0	0
ENSMUSG00000113797	0	0	0	0	0	0	0	0	0	0	0	0	0	0	0	0	0	0
ENSMUSG00000113796	0	0	0	0	0	0	0	0	0	0	0	0	0	0	0	0	0	0
ENSMUSG00000115829	0	0	8	4	6	0	0	0	0	8	0	0	0	8	5	0	0	4
ENSMUSG00000115828	0	0	0	0	0	0	0	0	0	0	0	0	0	0	0	0	0	0
ENSMUSG00000092298	0	0	0	0	0	0	0	0	0	0	0	0	0	0	0	0	0	0
ENSMUSG00000067047	0	0	0	0	0	0	0	0	0	0	0	0	0	0	0	0	0	0
ENSMUSG00000015766	3401	3852	5850	3660	4360	1659	3915	7782	7448	3921	2794	4558	5973	5339	5864	4319	10368	7080
ENSMUSG00000067049	8	44	48	19	45	4	6	28	12	22	11	17	37	50	12	55	33	15
ENSMUSG00000092295	0	0	0	0	0	0	0	0	0	0	0	0	0	0	0	0	0	0
ENSMUSG00000092296	0	0	0	0	0	0	0	0	0	0	0	0	0	0	0	0	0	0
ENSMUSG00000115822	0	0	0	0	0	0	0	0	0	0	0	0	0	0	0	0	0	0
ENSMUSG00000092290	0	0	0	0	0	0	0	0	0	0	0	0	0	0	0	0	0	0
ENSMUSG00000115824	0	0	0	0	0	0	0	0	0	0	0	0	0	0	0	0	0	0
ENSMUSG00000019433	3341	2645	3838	4224	2655	3766	2739	3517	2851	2577	2115	3448	3728	3094	2418	2252	2406	3298
ENSMUSG00000092293	0	0	0	0	0	0	0	0	0	0	0	0	0	0	0	0	0	0
ENSMUSG00000115793	0	4	4	8	4	4	12	4	43	8	4	6	8	0	30	5	8	27
ENSMUSG00000115792	0	0	0	0	0	0	0	0	0	0	0	0	0	0	0	0	0	0
ENSMUSG00000115791	0	0	0	0	0	0	0	0	0	0	0	0	0	0	0	0	0	0
ENSMUSG00000115790	0	0	1	0	0	2	2	0	0	3	0	4	0	0	0	0	0	0
ENSMUSG00000115797	0	0	0	0	0	0	0	0	0	0	0	0	0	0	0	0	0	0
ENSMUSG00000115796	0	0	0	0	0	0	0	0	0	0	0	0	0	0	0	0	0	0
ENSMUSG00000115795	0	0	0	0	0	0	0	0	0	0	0	0	0	0	0	0	0	0
ENSMUSG00000115794	0	0	0	1	0	4	8	0	0	4	4	0	0	0	1	0	13	0
ENSMUSG00000115799	0	0	0	0	0	0	0	0	0	0	0	0	0	0	0	0	0	0
ENSMUSG00000115798	111	1	215	140	259	124	144	199	163	200	1	109	188	189	218	108	205	1
ENSMUSG00000073207	0	0	0	0	0	0	0	0	0	0	0	0	0	0	0	0	0	0
ENSMUSG00000056043	0	8	23	0	0	4	0	0	8	16	0	0	4	23	8	12	8	0
ENSMUSG00000112448	0	0	0	0	0	0	0	0	0	0	0	0	0	0	0	0	0	0
ENSMUSG00000112449	4184	3448	4518	3604	3983	3420	2868	6352	5060	3692	2478	3654	3735	3958	4147	3373	5197	3881
ENSMUSG00000112446	0	0	0	0	0	0	0	0	0	0	0	0	0	0	0	0	0	0
ENSMUSG00000112447	0	0	0	0	0	0	0	0	0	0	0	0	0	0	0	0	0	0
ENSMUSG00000112444	0	0	0	0	0	0	0	0	0	0	0	0	0	0	0	0	0	0
ENSMUSG00000112445	0	0	0	0	0	0	0	0	0	0	0	0	0	0	0	0	0	0
ENSMUSG00000112442	0	12	12	23	17	19	9	28	8	37	12	34	30	18	4	12	15	17
ENSMUSG00000112443	0	0	0	0	0	0	0	0	0	0	0	0	0	0	0	0	0	0
ENSMUSG00000090053	0	0	0	0	0	0	0	0	0	0	0	0	4	0	0	0	0	0
ENSMUSG00000112441	0	0	4	0	0	0	12	4	0	0	0	0	4	4	4	0	0	0
ENSMUSG00000031543	612	198	631	289	271	262	497	274	81	701	484	326	510	428	875	377	179	803
ENSMUSG00000050323	77	131	116	95	138	43	45	138	81	75	58	39	160	132	136	98	106	98
ENSMUSG00000000440	80	298	377	203	255	423	135	289	484	354	219	522	696	780	499	527	707	427
ENSMUSG00000031540	10471	8716	11592	12097	11034	10197	11654	11940	11324	10973	8804	8314	10446	13903	8710	8106	8639	12588
ENSMUSG00000055134	0	0	0	0	0	0	0	0	0	0	0	0	0	0	0	0	0	0
ENSMUSG00000031546	1413	932	1159	1590	1333	1606	1288	1510	1050	1202	821	1035	1118	1361	1056	871	917	1548
ENSMUSG00000031545	3925	3777	5164	4137	5406	3846	2302	6234	5495	3688	3246	2916	4888	4387	4435	3437	4833	4639
ENSMUSG00000055137	9	9	38	21	14	44	12	36	15	38	34	22	31	23	16	10	18	26
ENSMUSG00000055138	0	0	0	0	0	0	0	0	0	0	0	0	0	0	0	0	0	0
ENSMUSG00000050328	0	0	0	0	0	0	0	0	0	0	0	0	0	0	0	0	0	0
ENSMUSG00000031548	0	0	0	0	0	0	0	0	4	0	0	0	4	0	0	0	0	0
ENSMUSG00000071591	0	0	0	0	0	0	0	0	0	0	0	0	0	0	0	0	0	0
ENSMUSG00000097589	562	544	330	597	840	531	723	460	1141	1117	159	600	283	867	452	250	1462	1013
ENSMUSG00000106843	0	0	0	0	0	0	0	0	0	0	0	0	0	0	0	0	0	0
ENSMUSG00000106841	0	0	0	0	0	0	0	0	0	0	0	0	0	0	0	0	0	0
ENSMUSG00000097580	0	2	3	12	3	0	0	0	4	10	0	0	8	4	8	4	0	0
ENSMUSG00000106847	3434	2699	3950	5654	2689	3910	3062	2343	2354	2824	2463	2506	3009	3844	1996	1836	1948	2694
ENSMUSG00000106846	0	0	0	0	0	0	0	0	0	0	0	0	0	0	0	0	0	0
ENSMUSG00000097585	34	29	50	58	40	102	57	102	91	43	41	143	18	82	132	46	150	45
ENSMUSG00000097584	0	0	0	0	0	0	0	0	0	0	0	0	0	0	0	0	0	0
ENSMUSG00000062175	50	296	832	192	523	244	429	720	207	364	625	402	578	426	435	783	459	596
ENSMUSG00000091989	43	80	54	34	57	64	17	93	84	59	59	29	71	49	62	65	62	89
ENSMUSG00000025979	2235	2252	2649	2149	2645	2111	2149	2546	2219	2208	1973	1813	2127	2436	2058	2160	2133	2624
ENSMUSG00000025978	77	31	29	67	30	67	45	53	61	59	62	37	51	73	36	41	20	63
ENSMUSG00000025977	0	12	20	29	10	14	31	34	12	35	30	9	6	31	11	46	31	17
ENSMUSG00000091987	0	0	0	0	0	0	0	0	0	0	0	0	0	0	0	0	0	0
ENSMUSG00000102196	22	11	0	10	3	3	21	0	4	19	0	29	0	27	14	0	9	13
ENSMUSG00000030209	0	0	0	0	0	0	0	0	0	0	0	0	0	0	0	0	0	0
ENSMUSG00000025971	923	1093	1158	1119	1072	1085	691	1322	987	795	747	712	1057	1409	823	1135	1204	852
ENSMUSG00000086889	7	23	9	19	30	19	33	31	0	13	0	6	8	29	9	24	10	13
ENSMUSG00000056445	4	7	0	12	0	0	0	0	4	4	3	0	4	0	0	0	0	0
ENSMUSG00000021087	4	4	30	7	19	37	0	45	38	17	19	35	38	33	4	35	30	27
ENSMUSG00000021086	0	0	0	0	2	0	0	4	3	0	0	0	0	0	0	8	0	0
ENSMUSG00000021081	0	0	0	0	0	0	0	0	0	0	0	0	0	0	0	0	4	0
ENSMUSG00000022191	731	778	1109	1135	973	1137	755	2181	1983	1440	803	1055	1445	1275	1532	1242	1612	1247
ENSMUSG00000090584	0	0	0	0	0	0	0	0	0	0	0	0	0	0	0	0	0	0
ENSMUSG00000090585	0	0	0	0	0	0	0	0	0	0	0	0	0	0	0	0	0	0
ENSMUSG00000022194	2265	1870	2579	2753	2125	2496	1897	3055	2677	2400	1501	1814	2368	2618	2474	1687	2875	2758
ENSMUSG00000022195	400	162	244	282	243	290	240	723	498	486	172	406	385	370	354	255	416	354
ENSMUSG00000022197	65	160	126	99	166	56	124	119	94	104	87	94	95	62	93	206	117	143
ENSMUSG00000022199	0	4	4	4	25	0	13	4	11	14	13	0	14	9	16	44	17	13
ENSMUSG00000093167	1	1	1	1	1	1	2	1	1	1	1	1	1	2	1	1	1	2
ENSMUSG00000093161	0	0	0	0	0	0	0	0	0	0	0	0	0	0	0	0	0	0
ENSMUSG00000093160	0	0	0	0	0	0	0	0	0	0	0	0	0	0	0	0	0	0
ENSMUSG00000090588	31	4	6	0	78	0	0	46	210	16	4	4	62	34	562	678	251	203
ENSMUSG00000090589	0	0	0	0	0	0	0	0	0	0	0	0	0	0	0	0	0	0
ENSMUSG00000105576	0	0	0	0	0	0	0	0	0	0	0	0	0	0	4	0	0	0
ENSMUSG00000105577	0	0	0	0	0	0	0	0	0	0	0	0	0	0	0	0	0	0
ENSMUSG00000105574	0	0	0	0	0	0	0	0	0	0	0	0	0	0	0	0	0	0
ENSMUSG00000105575	0	0	0	0	0	0	0	0	0	0	0	0	0	0	0	0	0	0
ENSMUSG00000105572	54	35	75	33	59	35	53	38	82	97	31	17	16	62	219	56	199	50
ENSMUSG00000105573	0	0	0	0	0	0	0	0	0	0	0	0	0	0	0	0	0	0
ENSMUSG00000105570	0	0	0	0	4	0	0	0	0	4	0	0	0	0	0	0	0	0
ENSMUSG00000105571	0	0	0	0	0	0	0	0	0	0	0	0	0	0	0	0	0	0
ENSMUSG00000116808	0	0	0	0	0	0	0	0	0	0	0	0	0	0	0	0	0	0
ENSMUSG00000105578	4	0	0	0	0	0	0	0	0	0	0	0	0	0	0	0	0	0
ENSMUSG00000105579	0	0	0	0	0	0	0	0	0	0	0	0	0	0	0	0	0	0
ENSMUSG00000103938	0	0	0	0	0	0	0	0	0	0	0	0	0	0	0	0	0	0
ENSMUSG00000110171	0	0	0	0	0	0	0	0	0	0	0	0	0	0	0	0	0	0
ENSMUSG00000110172	0	0	0	0	2	0	0	0	2	0	0	0	0	0	0	0	0	0
ENSMUSG00000110173	0	0	6	2	0	0	0	3	0	0	0	3	3	0	0	0	3	0
ENSMUSG00000118369	0	4	0	4	16	0	16	0	4	0	0	0	4	4	3	0	8	4
ENSMUSG00000118368	0	0	0	0	0	0	0	0	0	0	0	0	0	0	0	0	0	0
ENSMUSG00000110176	0	0	0	0	0	0	4	0	4	0	0	0	0	0	0	0	0	0
ENSMUSG00000110177	4	0	0	2	0	0	0	0	0	0	0	0	0	0	0	2	0	0
ENSMUSG00000118365	0	0	0	0	0	0	0	0	0	0	0	0	0	0	0	0	0	0
ENSMUSG00000097738	19	0	0	0	14	9	15	4	7	0	9	12	0	4	30	0	0	0
ENSMUSG00000118367	6	0	0	4	12	8	0	0	0	0	0	0	0	5	0	0	8	0
ENSMUSG00000103933	3	0	3	9	0	3	3	7	0	3	3	7	2	9	9	3	9	5
ENSMUSG00000103934	0	0	0	0	0	0	0	0	0	0	0	0	0	0	0	0	0	0
ENSMUSG00000103935	0	0	0	0	0	0	0	0	0	0	0	0	0	0	0	0	0	0
ENSMUSG00000103936	0	0	0	0	0	0	0	0	0	0	0	0	0	0	0	0	0	0
ENSMUSG00000118362	0	0	8	0	7	3	0	0	0	0	0	0	0	0	0	0	2	0
ENSMUSG00000065601	10	7	28	13	8	0	7	1	4	13	6	4	11	30	6	15	12	22
ENSMUSG00000059142	160	215	340	275	301	324	224	324	363	370	279	109	216	362	358	276	443	298
[truncated: 53,402 more rows]

## Sheet: Liver
gene_id	Liver_CLP+Vehicle_1	Liver_CLP+Vehicle_2	Liver_CLP+Vehicle_3	Liver_CLP+Vehicle_4	Liver_CLP+ADSCs1_1	Liver_CLP+ADSCs1_2	Liver_CLP+ADSCs1_3	Liver_CLP+ADSCs1_4	Liver_CLP+ADSCs1_5	Liver_CLP+ADSCs2_1	Liver_CLP+ADSCs2_2	Liver_CLP+ADSCs2_3	Liver_CLP+ADSCs2_4	Liver_CLP+ADSCs4_1	Liver_CLP+ADSCs4_2	Liver_CLP+ADSCs4_3	Liver_CLP+ADSCs4_4	Liver_CLP+ADSCs4_5
ENSMUSG00000028180	1379	843	1144	2252	511	1516	693	1520	2927	1966	2266	1425	1466	1558	1170	434	939	1961
ENSMUSG00000028182	25	22	35	58	7	43	46	50	58	46	100	47	56	46	68	53	70	126
ENSMUSG00000028185	378	251	536	627	362	564	494	412	708	810	1092	358	755	461	995	679	1190	732
ENSMUSG00000028184	1250	1154	1069	2844	1221	2845	1864	1894	2053	3330	1657	1885	2082	3409	1363	1087	1608	3699
ENSMUSG00000028187	1268	921	1273	1755	1361	1343	1437	1020	1765	1384	1554	1415	1261	1204	934	1406	1411	1299
ENSMUSG00000028186	34482	32534	38210	49391	34877	27586	32786	24388	54138	54497	84353	29220	38825	23623	52596	84575	66262	40105
ENSMUSG00000028189	854	776	894	1176	926	1152	793	771	1180	910	1114	836	856	1165	924	711	1205	1263
ENSMUSG00000028188	57	28	79	29	26	60	48	30	56	59	101	44	45	50	47	55	53	69
ENSMUSG00000100726	0	0	0	0	0	0	0	0	0	0	0	0	0	0	0	0	0	0
ENSMUSG00000107279	0	0	0	0	0	0	0	0	0	0	0	0	0	0	0	0	0	0
ENSMUSG00000111376	0	0	0	0	0	0	0	0	0	0	0	0	0	0	0	0	0	0
ENSMUSG00000100529	0	0	0	0	0	0	0	0	0	0	0	0	0	0	0	0	0	0
ENSMUSG00000035429	0	0	3	3	0	0	4	0	4	4	0	0	4	0	0	4	0	0
ENSMUSG00000035427	0	0	0	0	0	0	0	0	0	0	0	0	0	0	0	0	0	0
ENSMUSG00000035420	0	0	0	0	0	0	0	0	0	0	0	0	0	0	0	0	0	0
ENSMUSG00000070074	0	0	0	0	0	0	0	0	0	0	0	0	0	0	0	0	0	0
ENSMUSG00000020755	1684	1557	1658	2306	1983	2278	2358	1546	1596	1917	1723	2270	2030	2047	1200	1578	1371	1789
ENSMUSG00000070076	0	0	0	0	0	0	0	0	0	0	0	0	0	0	0	0	0	0
ENSMUSG00000070077	0	0	0	0	0	0	0	0	0	0	0	0	0	0	0	0	2	0
ENSMUSG00000070071	0	0	0	0	0	0	0	0	0	0	0	0	0	0	0	0	0	0
ENSMUSG00000020752	301	342	336	750	381	564	555	410	718	916	732	528	746	492	409	337	631	1200
ENSMUSG00000070073	0	0	0	0	0	0	0	0	0	0	0	0	0	0	0	0	0	0
ENSMUSG00000020758	9	18	26	0	12	53	5	21	24	23	19	0	11	13	0	22	12	26
ENSMUSG00000069833	1650	1577	1335	2559	1472	1194	1980	900	1438	1238	970	1265	1141	1013	763	1925	579	1784
ENSMUSG00000069830	0	0	5	0	11	4	0	0	0	0	0	12	0	6	0	0	0	0
ENSMUSG00000028238	92	44	11	23	23	15	51	0	0	0	8	19	0	4	0	12	0	12
ENSMUSG00000033862	265	271	281	567	382	514	355	264	486	684	721	402	403	376	482	393	474	937
ENSMUSG00000033863	5933	8120	9907	9519	9940	9211	7640	4250	5315	4892	6502	8998	7579	11642	6240	10253	8678	7950
ENSMUSG00000033860	1586200	1259260	1550189	1796585	1513044	1747683	1592770	1331565	1767477	1594835	1822806	1913754	1608424	1863020	1447802	1445185	1857408	1787089
ENSMUSG00000069835	115	124	159	363	187	330	190	62	176	219	218	313	259	305	147	138	150	509
ENSMUSG00000028233	742	521	728	1153	846	901	857	742	889	916	844	875	829	880	653	671	747	989
ENSMUSG00000028232	840	560	760	819	696	569	625	572	965	715	677	598	760	710	568	730	760	648
ENSMUSG00000028236	0	0	0	0	0	0	0	0	0	0	0	4	0	0	0	0	0	0
ENSMUSG00000028234	6907	6638	6478	10973	10462	10336	6986	5292	12698	10207	15328	10236	9384	8976	7360	8933	9161	12541
ENSMUSG00000114974	0	0	0	0	0	0	0	0	0	0	0	0	0	0	0	0	0	0
ENSMUSG00000114975	0	0	0	0	0	0	0	0	0	0	0	0	0	0	0	0	0	0
ENSMUSG00000114976	0	0	0	0	0	0	0	0	0	0	0	0	0	0	0	0	0	0
ENSMUSG00000114977	0	0	4	4	4	4	0	4	10	16	12	4	4	0	6	4	12	42
ENSMUSG00000114970	0	0	0	0	0	0	0	0	0	0	0	0	0	0	0	0	0	0
ENSMUSG00000114971	0	0	0	0	0	0	0	0	0	0	0	0	0	0	0	0	0	0
ENSMUSG00000114972	0	0	0	0	0	0	0	0	0	0	0	0	0	0	0	0	0	0
ENSMUSG00000114973	0	0	0	0	0	0	0	0	0	0	0	0	0	0	0	0	0	0
ENSMUSG00000114978	0	0	0	0	0	0	0	0	0	0	0	0	0	0	0	0	0	0
ENSMUSG00000114979	0	0	0	0	0	0	0	0	0	0	0	0	0	0	0	0	0	0
ENSMUSG00000044537	0	0	0	0	0	0	0	0	0	0	0	0	0	0	0	0	0	0
ENSMUSG00000044534	19	10	26	10	77	6	7	14	12	7	11	34	41	27	38	133	55	9
ENSMUSG00000068122	0	0	0	0	0	0	0	0	0	0	0	0	0	0	0	0	0	0
ENSMUSG00000068120	579	691	759	783	801	842	613	556	708	837	936	773	848	710	550	801	644	1096
ENSMUSG00000068129	12	13	8	34	8	13	8	19	12	4	19	40	10	16	12	8	0	8
ENSMUSG00000027405	886	873	1008	1568	857	1486	1474	728	1425	1262	1037	1419	1167	1315	751	1113	936	1312
ENSMUSG00000075164	0	0	0	0	0	0	0	0	0	0	0	0	0	0	0	0	0	0
ENSMUSG00000075167	0	0	0	0	0	0	0	0	0	0	0	0	0	0	0	0	0	0
ENSMUSG00000075166	0	0	0	0	0	0	0	0	0	0	0	0	0	0	0	0	0	0
ENSMUSG00000075161	0	0	0	1	0	0	0	0	0	0	0	0	0	0	0	0	0	0
ENSMUSG00000027400	0	0	0	0	0	0	4	0	0	0	0	4	0	0	0	0	0	0
ENSMUSG00000027403	0	0	0	0	0	0	0	0	0	0	0	0	0	0	0	0	0	0
ENSMUSG00000075162	0	0	0	0	0	0	0	0	0	0	0	0	0	0	0	0	0	0
ENSMUSG00000075169	0	0	0	0	0	0	0	0	0	0	0	0	0	0	0	0	0	0
ENSMUSG00000075168	0	0	0	0	0	0	0	0	0	0	0	0	0	0	0	0	0	0
ENSMUSG00000073730	0	0	0	0	0	0	0	0	0	0	0	0	0	0	0	0	0	0
ENSMUSG00000108431	0	0	0	0	7	0	0	0	0	0	0	0	0	0	0	0	0	0
ENSMUSG00000018209	1248	1029	1212	2139	1468	1398	1543	1101	2189	1809	1447	1573	1555	1201	1418	1061	1681	1706
ENSMUSG00000044288	0	0	0	0	0	0	0	4	0	4	0	0	4	0	0	6	0	15
ENSMUSG00000083761	0	4	3	3	7	5	0	13	16	2	15	10	3	4	4	4	21	6
ENSMUSG00000044285	7063	5981	7004	12166	8496	8494	8738	6245	10915	9095	7481	11848	9641	11013	4803	8960	6187	6845
ENSMUSG00000044286	0	0	0	0	0	0	1	0	0	0	0	0	0	0	0	0	0	3
ENSMUSG00000108435	0	0	0	20	11	24	0	12	32	52	10	5	22	10	22	0	18	29
ENSMUSG00000096282	0	0	0	0	0	0	0	0	0	0	0	0	0	0	0	0	0	0
ENSMUSG00000115352	0	0	0	0	0	0	0	0	0	0	0	0	0	0	0	0	0	0
ENSMUSG00000006958	324	242	298	506	256	359	342	197	433	669	876	300	555	506	349	447	612	734
ENSMUSG00000087577	0	0	0	0	0	0	0	0	0	0	0	0	0	0	0	0	0	0
ENSMUSG00000087575	0	0	0	0	0	0	0	0	0	0	8	0	0	0	2	0	0	4
ENSMUSG00000087574	19	16	4	41	0	8	24	25	70	101	187	28	17	8	113	31	121	100
ENSMUSG00000087571	0	0	0	0	0	0	0	0	0	0	0	0	0	0	0	0	0	0
ENSMUSG00000087570	0	0	0	0	0	0	0	0	0	0	0	0	0	0	0	0	0	0
ENSMUSG00000087579	1177	733	1250	1243	682	1446	1148	489	644	209	166	1051	388	679	16	2086	34	3
ENSMUSG00000087578	25	0	5	26	4	22	17	5	24	34	41	12	25	13	15	0	22	69
ENSMUSG00000058568	0	0	0	0	0	0	0	0	0	0	0	0	0	0	0	0	0	0
ENSMUSG00000058569	12393	9023	11329	19450	10319	15673	17534	9916	16826	15493	19771	18273	14477	16456	9621	8196	11509	13279
ENSMUSG00000098011	0	0	0	0	0	0	0	0	0	0	0	0	0	0	0	0	0	0
ENSMUSG00000058567	0	9	0	6	3	0	0	0	0	3	7	6	4	0	0	4	0	5
ENSMUSG00000073862	0	0	0	0	0	0	0	0	0	0	4	0	0	0	0	0	0	0
ENSMUSG00000021583	3349	3301	3661	6287	4475	4545	4389	2530	5284	3682	3268	5354	4346	4795	2590	5042	3035	4281
ENSMUSG00000106510	0	0	0	0	0	0	0	0	0	0	0	0	0	0	0	0	0	0
ENSMUSG00000073867	94	69	51	48	107	83	62	57	64	96	86	79	53	23	30	154	68	48
ENSMUSG00000116538	0	0	1	0	0	0	0	0	0	0	0	0	0	0	0	0	0	0
ENSMUSG00000021585	4821	5149	5889	7124	6105	5737	5087	4964	6600	4687	4750	7464	5417	6536	5040	9263	5947	3417
ENSMUSG00000116536	0	0	0	0	0	6	0	4	0	0	0	2	0	0	0	7	0	0
ENSMUSG00000116537	0	0	0	0	0	0	0	0	0	0	0	0	0	0	0	0	0	0
ENSMUSG00000116534	0	0	0	0	0	4	4	0	4	0	0	2	4	0	0	0	0	0
ENSMUSG00000021589	374	239	346	512	283	390	375	264	415	366	443	360	442	488	335	243	436	412
ENSMUSG00000116532	0	0	0	0	0	0	8	0	0	0	0	0	0	0	0	0	0	0
ENSMUSG00000116533	0	0	0	0	0	0	0	0	0	0	0	0	0	0	0	0	0	0
ENSMUSG00000116530	0	0	0	0	0	0	0	0	0	0	0	0	0	0	0	0	0	0
ENSMUSG00000116531	0	0	0	0	0	0	0	0	0	0	0	0	0	0	0	0	0	0
ENSMUSG00000115350	0	0	0	0	0	0	0	0	0	0	0	0	0	0	0	0	0	0
ENSMUSG00000104900	0	4	0	1	0	4	2	0	0	0	4	0	2	0	1	2	4	3
ENSMUSG00000104901	0	0	0	0	0	0	0	0	0	0	0	0	0	0	0	0	0	0
ENSMUSG00000106513	0	0	0	0	0	0	0	0	0	0	0	0	0	0	0	0	0	0
ENSMUSG00000081345	0	0	0	0	0	0	0	0	0	0	0	0	0	0	0	0	0	0
ENSMUSG00000104902	0	0	0	0	0	0	0	0	0	0	0	0	0	0	0	0	0	0
ENSMUSG00000118555	0	2	0	5	0	1	4	2	5	0	0	3	0	0	0	0	0	7
ENSMUSG00000022085	0	0	0	0	0	0	0	0	0	0	0	0	0	0	0	0	0	0
ENSMUSG00000081343	0	0	0	0	0	0	8	4	0	8	8	0	0	4	0	0	0	4
ENSMUSG00000115357	0	0	4	0	1	0	0	0	0	0	0	0	0	6	3	2	0	0
ENSMUSG00000079034	0	0	0	0	0	0	0	0	0	0	0	0	0	0	0	0	0	0
ENSMUSG00000097264	0	0	0	0	0	0	0	0	0	0	0	0	0	0	0	0	0	0
ENSMUSG00000070075	0	0	0	0	0	0	0	0	0	0	0	0	0	0	0	0	0	0
ENSMUSG00000030889	0	5	8	3	8	5	0	0	0	0	0	17	0	4	0	0	4	0
ENSMUSG00000030888	436	470	563	887	614	771	877	564	668	721	549	889	702	444	591	810	694	908
ENSMUSG00000086190	0	0	0	0	0	0	0	0	0	0	0	0	0	0	0	0	0	0
ENSMUSG00000086191	0	4	4	0	0	0	0	0	4	0	0	0	0	0	8	0	2	0
ENSMUSG00000086196	0	0	0	0	0	0	0	0	0	0	0	0	0	0	0	0	0	4
ENSMUSG00000086197	0	0	0	0	0	0	0	0	0	0	0	0	0	0	0	0	0	0
ENSMUSG00000086194	0	0	0	0	0	0	0	0	0	0	0	0	0	0	0	0	0	0
ENSMUSG00000086195	0	0	0	0	0	0	0	0	0	0	0	0	0	0	0	0	0	0
ENSMUSG00000030881	4211	2758	3788	2704	3094	2790	3678	2699	1909	2738	1998	3114	2877	2743	2380	1250	3211	2489
ENSMUSG00000026753	3033	1996	2510	4295	2973	2984	2925	2329	4147	2910	3171	3159	3014	2820	1564	3164	2165	2693
ENSMUSG00000026750	4912	4710	6182	8285	6726	7197	6115	4712	6874	5982	6649	7485	6121	6637	5082	7599	6662	6708
ENSMUSG00000026751	0	0	0	0	0	0	4	0	0	0	0	0	0	0	0	0	0	0
ENSMUSG00000030884	8246	7179	8753	10340	9478	10464	8465	6342	8754	8122	9116	10684	8433	9060	7169	10050	9972	8307
ENSMUSG00000026754	642	267	335	720	496	992	1061	911	1274	1404	1432	747	796	581	1000	297	1107	1557
ENSMUSG00000026755	1650	1561	1743	2249	1721	1864	2151	1510	2374	2255	2453	1849	1893	1787	1864	1267	1780	2424
ENSMUSG00000059218	0	0	0	0	0	0	0	0	0	0	0	0	0	0	0	0	0	0
ENSMUSG00000070072	0	0	0	0	0	0	0	0	0	0	0	0	0	0	0	0	0	0
ENSMUSG00000093363	0	0	0	0	0	0	0	0	0	0	0	0	0	0	0	0	0	0
ENSMUSG00000059213	21	42	47	28	60	30	70	19	51	31	23	32	26	6	17	64	51	15
ENSMUSG00000115355	0	0	0	0	0	0	8	0	0	0	0	0	0	8	0	0	0	0
ENSMUSG00000074846	108	157	151	2	234	2	91	131	206	2	225	147	103	113	126	194	133	160
ENSMUSG00000093362	0	0	0	0	0	0	0	0	0	0	0	0	0	0	0	0	0	0
ENSMUSG00000075833	0	0	0	0	0	0	0	0	0	0	0	0	0	0	0	0	0	0
ENSMUSG00000075832	0	0	0	0	0	0	0	0	0	0	0	0	0	0	0	0	0	0
ENSMUSG00000075837	0	0	0	0	0	0	0	0	0	0	0	0	0	0	0	0	0	0
ENSMUSG00000070078	0	0	0	0	0	0	0	0	0	0	0	0	0	0	0	0	0	0
ENSMUSG00000115354	0	0	0	6	12	0	26	0	0	0	0	0	0	0	0	0	0	0
ENSMUSG00000090996	0	17	0	0	0	0	0	0	0	0	0	0	0	30	0	0	0	0
ENSMUSG00000086224	0	0	0	0	0	0	0	0	0	0	4	0	0	0	0	0	0	0
ENSMUSG00000086225	0	0	0	0	0	0	0	0	0	0	0	0	0	0	3	0	0	0
ENSMUSG00000086226	0	0	0	0	0	0	0	0	0	0	0	0	0	0	0	0	0	0
ENSMUSG00000086227	0	0	0	0	0	0	0	0	0	0	0	0	0	0	0	0	0	0
ENSMUSG00000086220	0	0	0	0	0	0	0	0	0	0	0	0	0	0	0	0	0	0
ENSMUSG00000086221	0	0	0	0	0	0	0	0	0	0	0	0	0	0	0	0	0	0
ENSMUSG00000086222	0	0	0	0	0	0	0	0	0	0	0	0	0	0	0	0	0	0
ENSMUSG00000083954	0	0	0	0	0	0	0	0	0	0	0	0	0	0	0	0	0	0
ENSMUSG00000086228	0	0	0	2	6	8	4	10	10	22	2	12	11	8	0	8	0	4
ENSMUSG00000003824	101	159	131	107	49	86	82	70	56	80	213	179	103	64	97	86	127	59
ENSMUSG00000081643	3	13	2	15	9	9	12	8	18	3	20	6	11	15	0	10	4	9
ENSMUSG00000081642	16	21	20	43	40	65	30	30	30	24	62	37	21	42	27	25	34	36
ENSMUSG00000081641	0	0	0	0	0	0	0	0	0	0	0	0	0	0	0	0	0	0
ENSMUSG00000081640	7	5	3	5	4	5	14	4	4	7	6	7	6	19	6	7	11	8
ENSMUSG00000081647	0	0	0	0	4	0	0	0	0	0	0	0	0	0	0	0	0	0
ENSMUSG00000081646	0	0	0	0	0	0	0	0	0	0	0	0	0	0	0	0	0	0
ENSMUSG00000081649	0	0	0	0	0	0	0	0	0	0	0	0	0	0	0	0	0	0
ENSMUSG00000081648	13	18	4	21	12	10	0	5	13	0	17	0	11	1	0	6	0	11
ENSMUSG00000094678	0	0	0	0	0	0	0	0	0	4	0	0	0	0	0	0	0	4
ENSMUSG00000085552	0	0	0	0	0	0	0	0	0	0	0	0	0	0	0	0	0	0
ENSMUSG00000085551	0	0	0	0	0	0	0	0	0	0	0	0	0	0	0	0	0	0
ENSMUSG00000085556	0	0	0	0	0	0	0	0	0	0	0	0	0	0	0	0	0	0
ENSMUSG00000085555	0	0	0	0	0	0	0	0	0	0	0	0	0	0	0	0	0	0
ENSMUSG00000004446	314	322	360	647	359	375	289	371	694	514	653	410	490	296	488	852	645	715
ENSMUSG00000098550	1	1	1	1	1	1	1	1	1	1	1	1	1	1	1	1	1	1
ENSMUSG00000094672	0	0	0	0	0	0	0	0	0	0	0	0	0	0	0	0	0	4
ENSMUSG00000094673	0	0	0	0	0	0	0	0	0	0	0	0	0	0	0	0	0	0
ENSMUSG00000098555	0	0	0	0	0	0	0	0	0	0	0	0	0	0	0	0	0	0
ENSMUSG00000094675	0	0	0	0	0	0	0	0	0	0	0	0	0	0	0	0	0	0
ENSMUSG00000098557	0	1162	850	6488	3286	6740	1432	2712	1673	3504	0	1109	2905	1142	1825	0	4163	2540
ENSMUSG00000094677	0	0	0	0	0	0	0	0	0	0	0	0	0	0	0	0	0	0
ENSMUSG00000028937	361	383	414	462	413	371	391	377	429	365	576	257	414	474	509	664	577	669
ENSMUSG00000108628	0	0	2	0	0	0	0	0	2	0	0	0	0	0	2	0	2	0
ENSMUSG00000089416	0	0	0	0	0	0	0	0	0	0	0	0	0	0	0	0	0	0
ENSMUSG00000089417	33	26	40	38	27	41	23	12	19	19	43	33	19	7	27	43	19	44
ENSMUSG00000089414	0	0	0	0	0	0	0	0	0	0	0	0	0	0	0	0	0	0
ENSMUSG00000089415	0	0	0	0	0	0	0	0	0	0	0	0	0	0	0	0	0	0
ENSMUSG00000089413	0	0	0	0	0	0	0	0	0	0	0	0	0	0	0	0	0	0
ENSMUSG00000089410	0	0	0	0	0	0	0	0	0	0	0	0	0	0	0	0	0	0
ENSMUSG00000047161	0	0	0	0	0	0	0	0	0	0	0	0	0	0	0	0	0	0
ENSMUSG00000077090	0	0	0	0	0	0	0	0	0	0	0	0	0	0	0	0	0	0
ENSMUSG00000077096	0	0	0	0	0	0	0	0	0	0	0	0	0	0	0	0	0	0
ENSMUSG00000089418	0	0	0	0	0	0	0	0	0	0	0	0	0	0	0	0	0	0
ENSMUSG00000085885	0	3	0	0	0	0	0	0	0	0	0	0	0	4	0	0	0	5
ENSMUSG00000085884	0	4	4	0	0	0	0	0	0	0	4	0	0	0	0	8	0	8
ENSMUSG00000085887	0	23	0	29	19	27	12	19	22	19	16	18	9	23	15	8	16	31
ENSMUSG00000085886	9	0	0	4	8	0	8	20	15	8	0	0	16	8	0	7	12	15
ENSMUSG00000085881	4	0	8	0	0	4	4	0	0	0	0	12	4	0	0	4	0	12
ENSMUSG00000085880	0	0	0	0	0	0	0	0	4	0	0	0	0	0	0	0	8	0
ENSMUSG00000085883	0	0	0	0	0	0	0	0	0	0	0	0	0	0	0	0	0	0
ENSMUSG00000085882	47	26	66	149	75	101	79	108	202	309	256	47	162	114	273	15	199	450
ENSMUSG00000085889	0	0	0	0	0	0	0	0	0	0	0	0	0	0	0	0	0	0
ENSMUSG00000085888	0	0	0	0	0	0	0	0	0	0	0	0	0	0	0	0	0	0
ENSMUSG00000029919	21	8	31	69	182	35	12	26	8	7	0	8	12	38	5	8	12	16
ENSMUSG00000029918	589	642	718	1260	880	1023	707	468	921	894	1023	870	891	928	834	898	823	1378
ENSMUSG00000083271	0	0	0	0	0	0	0	0	0	0	0	0	0	0	0	0	0	0
ENSMUSG00000029915	159	73	45	131	174	182	121	103	94	106	82	70	100	63	49	69	55	70
ENSMUSG00000029917	0	0	0	0	0	0	0	0	0	0	0	0	0	0	0	0	0	0
ENSMUSG00000029916	288	208	218	585	235	371	339	247	410	389	366	397	467	319	234	378	332	367
ENSMUSG00000029911	869	638	805	1663	772	1221	1191	948	1450	1664	1767	1309	1218	1364	999	630	1163	1146
ENSMUSG00000029910	77	74	141	221	223	186	185	77	163	111	201	127	66	109	113	78	110	160
ENSMUSG00000029913	0	10	13	16	4	13	15	9	10	0	3	0	8	11	18	26	15	14
ENSMUSG00000077549	1	1	9	3	5	4	1	2	1	1	0	5	0	2	0	0	0	0
ENSMUSG00000070527	27	11	23	51	23	27	31	15	33	33	15	26	26	27	31	12	42	14
ENSMUSG00000077545	0	0	0	0	0	0	0	0	0	0	0	0	0	0	0	0	0	0
ENSMUSG00000077547	0	0	0	0	0	0	0	0	0	0	0	0	0	0	0	0	0	0
ENSMUSG00000077546	0	0	0	0	0	0	0	0	0	0	0	0	0	0	0	0	0	0
ENSMUSG00000077541	0	0	0	0	0	0	0	0	0	0	0	0	0	0	0	0	0	0
ENSMUSG00000077543	0	0	1	0	0	0	0	0	0	0	0	0	0	0	0	0	0	0
ENSMUSG00000077542	0	0	0	0	0	0	0	0	0	0	0	0	0	0	0	0	0	0
ENSMUSG00000095108	0	0	0	0	0	0	0	0	0	0	0	0	0	0	0	0	0	0
ENSMUSG00000084682	0	0	0	0	0	0	0	0	0	0	0	0	0	0	0	0	0	0
ENSMUSG00000084683	0	0	0	0	0	0	0	0	0	0	0	0	0	0	0	0	0	0
ENSMUSG00000084684	0	0	0	0	0	0	0	0	0	0	0	0	0	0	0	0	0	0
ENSMUSG00000084686	5	2	8	7	6	3	3	2	3	8	2	4	4	10	2	0	16	7
ENSMUSG00000084688	0	0	0	0	0	0	0	0	0	0	0	0	0	0	0	0	0	0
ENSMUSG00000006179	10	0	6	36	28	35	14	12	8	29	12	6	28	8	30	4	16	66
ENSMUSG00000095103	0	0	0	0	0	0	0	0	0	0	0	0	0	0	0	0	0	0
ENSMUSG00000095102	0	0	0	0	0	0	0	0	0	0	0	0	0	0	0	0	0	0
ENSMUSG00000095105	37	45	25	60	77	12	19	32	27	8	0	73	12	29	25	47	16	0
ENSMUSG00000095104	0	0	0	0	0	0	0	0	0	0	0	0	0	0	0	0	0	0
ENSMUSG00000095107	0	0	0	0	0	0	0	0	0	0	0	0	0	0	0	0	0	0
ENSMUSG00000098083	0	0	0	0	0	0	0	0	0	0	0	0	0	0	0	0	0	0
ENSMUSG00000098082	0	0	0	0	0	0	0	0	0	0	0	0	0	0	0	0	0	0
ENSMUSG00000098081	0	0	0	0	0	0	0	0	0	0	0	0	0	0	0	0	0	0
ENSMUSG00000098080	8	0	2	12	17	4	2	0	12	3	7	7	7	5	0	0	3	11
ENSMUSG00000098087	0	0	0	0	0	0	4	0	0	0	0	0	0	0	0	0	0	0
ENSMUSG00000026848	489	1054	777	969	989	828	723	615	1298	768	502	783	1290	1038	648	1106	720	1295
ENSMUSG00000098085	0	0	0	0	0	0	0	0	0	0	0	0	0	0	0	0	0	0
ENSMUSG00000098084	0	0	0	0	0	0	0	0	0	0	0	0	0	0	0	0	0	0
ENSMUSG00000043263	346	335	444	656	762	344	578	741	513	371	263	483	411	160	213	617	283	324
ENSMUSG00000043262	282	219	303	560	268	485	336	238	414	459	418	288	442	449	343	336	610	482
ENSMUSG00000098089	0	0	0	0	0	0	0	0	0	0	0	0	0	0	0	0	0	0
ENSMUSG00000098088	0	0	0	0	0	0	0	0	0	0	0	0	0	0	0	0	0	0
ENSMUSG00000043267	0	0	0	0	0	0	0	0	0	0	0	0	0	0	0	0	4	0
ENSMUSG00000080590	0	0	0	0	0	0	0	0	0	0	0	0	0	0	0	0	0	0
ENSMUSG00000080592	0	0	0	0	0	0	0	0	0	0	0	0	0	0	0	0	0	0
ENSMUSG00000080594	0	0	0	0	0	0	0	0	0	0	0	0	0	0	0	0	0	0
ENSMUSG00000080595	0	0	0	0	0	0	0	0	0	0	0	0	0	0	0	0	0	0
ENSMUSG00000115110	0	0	0	0	0	0	0	0	0	0	0	0	0	0	0	0	0	0
ENSMUSG00000080597	0	0	0	0	0	0	0	0	0	0	0	0	0	0	0	0	0	0
ENSMUSG00000026047	497	256	373	836	354	851	839	601	672	1131	986	521	750	589	672	191	917	1046
ENSMUSG00000073245	0	0	0	0	0	0	0	0	0	0	0	0	0	0	0	0	0	0
ENSMUSG00000035279	23	31	8	27	26	36	59	19	31	16	26	34	26	37	8	26	8	70
ENSMUSG00000035278	481	329	517	1105	550	825	837	632	988	1058	948	705	691	683	761	629	874	1027
ENSMUSG00000044533	16270	17237	20178	26601	24135	22165	18998	15408	22080	19261	30328	22958	20881	20755	13881	26047	21134	24783
ENSMUSG00000034435	695	631	767	1961	617	1678	964	627	883	1358	1353	1440	1668	2085	1495	906	2110	3463
ENSMUSG00000034437	242	229	357	366	256	240	305	196	260	235	228	310	212	260	137	268	127	112
ENSMUSG00000034430	517	401	360	1057	635	699	753	798	1396	984	1321	854	776	851	881	759	1435	803
ENSMUSG00000083489	0	0	0	0	0	0	0	0	0	4	0	0	0	0	0	0	0	0
ENSMUSG00000083488	0	0	0	0	0	0	0	0	0	0	0	0	0	0	0	0	0	0
ENSMUSG00000083487	0	0	0	0	0	0	0	0	0	0	0	0	0	0	0	0	0	0
ENSMUSG00000083486	0	0	0	0	0	2	0	0	0	0	0	0	0	0	0	0	0	0
ENSMUSG00000083485	0	0	0	0	0	0	0	0	0	0	0	0	0	0	0	0	0	0
ENSMUSG00000083484	0	0	0	0	0	0	0	0	0	0	0	0	0	0	0	0	0	0
ENSMUSG00000034438	75	152	208	92	149	137	134	86	78	102	135	90	150	98	45	262	19	91
ENSMUSG00000083482	0	0	0	8	3	0	2	3	2	2	2	0	12	2	0	0	0	0
ENSMUSG00000083481	194	163	179	368	458	191	352	177	350	341	483	162	250	44	306	206	240	318
ENSMUSG00000074011	0	0	0	0	0	0	0	0	0	0	0	0	0	0	0	0	0	0
ENSMUSG00000023057	847	1909	1629	1716	965	1465	1517	873	785	795	602	2342	1237	1923	636	1874	660	1121
ENSMUSG00000102912	17	7	25	11	16	20	25	17	0	7	7	17	7	51	31	9	8	14
ENSMUSG00000112988	0	0	0	0	0	0	0	0	0	0	0	0	0	0	0	0	0	0
ENSMUSG00000100628	0	0	0	0	0	0	0	0	0	0	0	0	0	0	0	0	0	0
ENSMUSG00000044538	0	0	0	0	0	0	0	0	0	0	0	0	0	0	0	0	0	0
ENSMUSG00000087908	0	0	0	0	0	0	0	0	0	0	0	0	0	0	0	0	0	0
ENSMUSG00000087909	6	0	0	0	0	0	0	0	0	0	0	0	0	0	0	0	0	0
ENSMUSG00000087904	2	0	0	2	0	5	0	0	0	0	6	0	3	3	4	0	5	5
ENSMUSG00000087905	0	0	0	0	0	0	0	0	0	0	0	0	0	0	0	0	0	0
ENSMUSG00000087902	0	0	0	0	0	0	0	0	0	0	0	0	0	0	0	0	0	0
ENSMUSG00000087903	0	0	0	0	0	0	0	0	0	0	0	0	0	0	0	0	0	0
ENSMUSG00000113490	0	0	0	0	0	0	0	0	0	0	0	0	0	0	0	0	0	0
ENSMUSG00000053914	0	0	0	0	0	8	0	0	0	0	0	0	0	0	0	0	0	0
ENSMUSG00000053916	803	306	352	509	0	730	419	774	8	3	423	714	724	0	492	464	316	727
ENSMUSG00000017723	2104	1894	1375	1611	1386	841	1449	1191	1925	1051	2644	2226	1151	752	984	1567	850	1082
ENSMUSG00000017721	1292	1092	1455	2779	2102	2129	1660	1251	1989	1995	2208	1902	1801	1833	1264	1955	1436	2264
ENSMUSG00000095331	0	0	0	0	0	0	0	0	0	0	0	0	0	0	0	0	3	0
ENSMUSG00000112981	0	2	0	8	0	4	4	0	0	0	0	0	8	0	0	0	0	4
ENSMUSG00000017724	27	49	82	22	23	39	28	40	29	34	0	42	2	23	12	65	8	29
ENSMUSG00000009356	0	0	9	0	0	0	0	0	0	0	0	0	0	0	0	0	0	0
ENSMUSG00000009350	37	36	84	45	23	14	103	13	37	29	46	19	66	26	40	0	16	8
ENSMUSG00000110899	4	4	39	12	0	67	231	0	4	52	100	160	111	124	37	0	8	486
ENSMUSG00000095335	7	4	4	0	4	0	24	0	0	12	0	0	0	2	0	10	0	12
ENSMUSG00000015474	728	564	644	1445	813	1236	785	898	1473	1090	1478	721	871	1154	1392	646	1755	2252
ENSMUSG00000011267	16	0	22	20	17	4	8	4	21	23	23	0	15	18	17	47	17	14
ENSMUSG00000078816	162	223	176	28	246	34	133	24	17	56	8	148	20	81	12	169	4	11
ENSMUSG00000078817	8777	6673	8353	11537	7352	9609	9933	8407	12049	8385	12158	12734	7979	11438	7410	5581	13288	7971
ENSMUSG00000078815	0	0	0	0	0	0	0	0	0	0	0	0	0	0	0	0	0	0
ENSMUSG00000078812	21368	19372	26981	42297	25132	28556	30429	21923	35428	25501	30849	30690	30605	31444	23089	27988	24143	26471
ENSMUSG00000015478	843	713	1071	1296	820	914	1148	829	1389	1851	1890	1124	1510	1182	1178	1121	1398	1742
ENSMUSG00000078810	4	0	34	8	8	8	0	0	0	0	4	8	4	24	8	33	8	4
ENSMUSG00000099758	0	0	0	0	0	0	0	0	0	0	0	0	8	0	0	0	14	0
ENSMUSG00000099759	113	51	103	177	89	94	127	43	192	82	70	93	139	92	102	99	112	82
ENSMUSG00000110894	0	0	0	0	0	0	0	0	0	0	0	0	0	0	0	0	0	0
ENSMUSG00000046323	4	0	28	8	8	0	8	0	0	0	19	0	12	0	15	55	0	4
ENSMUSG00000099750	0	0	0	0	0	0	0	0	0	0	0	0	3	0	0	0	0	0
ENSMUSG00000099751	0	0	0	0	0	0	0	0	0	0	0	0	0	0	0	0	0	0
ENSMUSG00000099752	0	0	0	0	0	0	0	0	0	0	0	0	0	0	0	0	0	0
ENSMUSG00000099753	0	0	0	0	0	0	0	0	0	0	0	0	0	0	0	0	0	0
ENSMUSG00000099754	0	0	0	0	0	0	0	0	0	0	0	0	0	0	0	0	0	0
ENSMUSG00000099755	0	0	0	0	0	0	0	0	0	0	0	0	0	0	0	0	0	0
ENSMUSG00000099756	0	0	0	0	0	0	0	0	0	0	0	0	0	0	0	0	0	0
ENSMUSG00000099757	293	153	148	392	120	298	246	219	319	277	225	119	141	174	311	134	174	413
ENSMUSG00000097004	0	0	0	4	6	16	8	0	0	0	0	0	9	11	4	8	0	12
ENSMUSG00000050296	0	0	0	0	4	0	0	0	0	0	0	0	0	0	0	4	0	0
ENSMUSG00000075165	0	0	0	0	0	0	0	0	0	0	0	0	0	0	0	0	0	0
ENSMUSG00000050295	30	38	56	79	53	23	42	28	50	30	2	30	52	23	14	80	42	8
ENSMUSG00000093509	0	0	0	0	0	0	0	0	0	0	0	0	0	0	0	0	0	0
ENSMUSG00000027404	2953	2611	2763	4207	3078	3227	3060	2089	4320	2671	3340	3389	3211	2606	2598	4091	2878	2999
ENSMUSG00000093507	0	0	0	4	0	1	0	0	0	0	5	0	0	4	0	4	4	0
ENSMUSG00000093505	0	6	2	19	2	8	10	3	8	11	21	9	10	9	2	6	4	2
ENSMUSG00000093504	0	0	0	0	0	0	0	0	0	0	0	0	0	0	0	0	0	0
ENSMUSG00000093503	0	0	0	7	0	0	0	0	0	0	0	0	0	4	0	0	0	0
ENSMUSG00000093502	0	0	0	0	0	0	0	0	0	0	0	0	0	0	0	0	0	0
ENSMUSG00000050299	198	226	180	152	195	206	205	81	270	213	399	165	120	175	130	268	160	177
ENSMUSG00000027406	4472	3972	5310	5651	5419	5416	4941	3713	5144	5114	5065	6590	4561	5414	3713	5600	5017	4763
ENSMUSG00000097619	0	0	4	0	0	0	0	0	0	0	0	0	4	0	0	4	0	0
ENSMUSG00000097617	16	4	0	8	0	23	21	0	0	0	0	0	7	22	0	0	0	45
ENSMUSG00000097616	15	0	30	41	12	29	29	31	44	61	81	26	18	23	16	4	38	74
ENSMUSG00000097615	401	271	264	401	259	242	312	114	284	214	270	498	231	295	215	157	185	211
ENSMUSG00000097613	0	0	0	0	0	0	0	4	0	0	0	0	0	8	0	0	4	8
ENSMUSG00000097612	0	0	0	0	2	0	0	0	0	0	0	0	0	0	0	0	0	0
ENSMUSG00000100231	0	0	0	0	0	0	0	0	0	0	0	0	0	0	0	0	0	0
ENSMUSG00000075160	0	0	0	0	0	0	0	0	0	0	0	0	0	0	0	0	0	0
ENSMUSG00000075163	0	0	0	0	0	0	0	0	0	0	0	0	0	0	0	0	0	0
ENSMUSG00000112028	7	0	9	24	13	25	25	8	8	16	28	21	25	22	4	10	29	16
ENSMUSG00000041138	0	0	0	0	0	0	0	0	0	0	0	0	0	0	0	1	0	0
ENSMUSG00000112020	0	0	0	0	0	0	0	0	0	0	0	8	0	0	0	0	0	0
ENSMUSG00000041130	3833	3933	5023	5817	4847	4593	3686	3602	5651	6402	6667	4329	5936	5556	3766	6362	7014	4945
ENSMUSG00000041133	3843	3170	3823	4886	4713	4808	5203	3312	4889	3544	2996	5111	3594	4303	2688	3720	3764	3334
ENSMUSG00000112023	1641	1395	1748	2009	1850	1732	1591	1385	1342	953	1136	1221	1371	800	894	2396	889	811
ENSMUSG00000112024	0	0	0	0	0	0	0	0	0	0	0	0	0	0	0	0	0	0
ENSMUSG00000041134	268	276	268	472	438	272	319	401	215	349	71	406	322	255	195	395	293	348
ENSMUSG00000112026	0	4	4	0	0	0	0	0	4	0	0	0	0	0	0	0	0	0
ENSMUSG00000112027	19	12	14	10	12	14	14	9	22	19	13	20	15	13	8	9	11	7
ENSMUSG00000027409	0	4	0	4	0	0	0	0	0	0	0	0	0	0	0	0	0	0
ENSMUSG00000016921	8486	6347	7796	12532	7941	10148	10174	7067	11751	11609	11362	10043	9511	9325	7168	4815	7691	10022
ENSMUSG00000027408	79	108	102	77	138	51	180	73	30	89	28	47	74	116	30	112	31	97
ENSMUSG00000037583	8	37	29	4	12	16	25	0	0	0	9	0	4	12	12	16	15	536
ENSMUSG00000064923	0	0	0	0	0	0	0	0	0	0	0	0	0	0	0	0	0	0
ENSMUSG00000014402	1530	1309	1701	2212	1829	1796	1675	1287	2407	1734	2352	2016	1781	1911	1541	1781	1947	2182
ENSMUSG00000058603	585	406	745	713	986	764	857	462	1301	653	1647	708	475	495	529	695	723	935
ENSMUSG00000064927	2	4	8	1	4	4	0	0	1	3	3	8	3	1	0	3	0	3
ENSMUSG00000064926	0	0	0	0	0	0	0	0	0	0	0	0	0	0	0	0	0	0
ENSMUSG00000058607	0	0	0	0	0	0	0	0	0	0	0	0	0	0	0	0	0	0
ENSMUSG00000090346	0	2	4	4	0	0	0	0	0	0	4	0	0	0	0	0	0	0
ENSMUSG00000064928	0	0	0	0	0	0	0	0	0	0	0	0	0	0	0	0	0	0
ENSMUSG00000090341	0	0	0	0	0	0	0	0	0	0	0	0	0	0	0	0	0	0
ENSMUSG00000090342	0	0	0	0	0	0	0	0	0	0	0	0	0	0	0	0	0	5
ENSMUSG00000055401	1790	1629	2028	2662	2501	2900	1578	1024	1921	2701	2367	2547	2776	2790	1522	2872	1649	3817
ENSMUSG00000055403	0	0	0	0	0	0	0	0	0	0	0	0	0	0	0	0	0	0
ENSMUSG00000055407	8	4	8	9	0	0	4	6	0	6	0	0	12	4	0	12	0	0
ENSMUSG00000055408	0	0	0	0	0	0	0	0	0	0	0	0	0	0	0	0	0	0
ENSMUSG00000055409	0	0	0	0	0	0	0	0	0	0	0	0	0	0	0	4	0	0
ENSMUSG00000050439	0	0	0	0	0	0	0	0	0	0	0	0	0	0	0	0	0	3
ENSMUSG00000115559	0	0	0	0	0	0	0	0	0	0	0	0	0	0	0	0	0	0
ENSMUSG00000115558	0	0	0	2	4	0	4	0	0	2	2	0	0	0	0	0	0	3
ENSMUSG00000115551	0	0	0	0	0	0	0	0	0	0	0	0	0	0	0	0	0	0
ENSMUSG00000115550	0	0	0	0	0	0	0	0	0	0	0	0	0	0	0	0	0	0
ENSMUSG00000115553	0	0	5	0	2	0	0	6	8	24	6	4	16	0	44	0	29	17
ENSMUSG00000115552	0	0	0	0	0	0	0	0	0	0	0	0	0	0	0	0	0	0
ENSMUSG00000115555	0	0	0	0	0	0	0	0	0	0	8	0	0	0	0	0	0	0
ENSMUSG00000115554	0	0	0	0	0	0	0	0	0	0	0	0	0	1	0	0	0	0
ENSMUSG00000115557	0	0	0	0	0	0	0	0	0	0	0	0	0	0	0	0	0	0
ENSMUSG00000115556	0	0	0	0	0	0	0	0	0	0	0	0	0	0	0	0	0	0
ENSMUSG00000051527	0	0	10	2	8	8	0	0	0	0	0	0	0	0	0	4	0	8
ENSMUSG00000095562	233	455	854	1042	3429	149	955	955	2598	446	418	2911	630	1964	810	5795	2354	2580
ENSMUSG00000051528	0	0	0	0	0	0	0	0	0	0	0	0	0	0	0	0	0	0
ENSMUSG00000109165	4	2	0	13	0	17	4	5	7	10	6	6	20	0	3	4	3	20
ENSMUSG00000109164	0	0	0	0	0	0	0	0	0	0	0	0	0	0	0	0	0	0
ENSMUSG00000109167	0	0	4	7	0	0	0	0	3	0	0	0	0	0	4	0	0	8
ENSMUSG00000109166	0	0	0	0	0	0	0	0	0	0	0	0	0	0	0	0	0	0
ENSMUSG00000109161	0	0	0	0	0	0	0	0	0	0	0	0	0	0	0	0	0	0
ENSMUSG00000109160	0	0	4	0	0	0	0	0	0	0	0	0	0	0	0	0	0	0
ENSMUSG00000109163	0	0	2	11	0	0	0	0	0	0	0	4	12	0	7	0	4	0
ENSMUSG00000109162	0	0	0	0	0	0	0	0	0	0	0	0	0	0	0	0	0	0
ENSMUSG00000109169	0	0	0	0	0	0	0	0	0	0	0	0	0	0	0	0	0	0
ENSMUSG00000043415	85	90	113	133	53	130	135	33	181	136	220	54	184	187	111	1391	180	264
ENSMUSG00000113863	0	0	0	0	0	0	0	0	0	0	0	0	0	0	8	0	0	0
ENSMUSG00000113862	0	0	0	0	0	0	0	0	0	0	0	0	0	0	0	0	0	0
ENSMUSG00000113861	0	2	11	13	4	4	27	17	9	6	15	8	4	17	13	0	15	16
ENSMUSG00000113860	0	0	0	0	0	0	0	0	0	0	0	0	0	0	0	0	0	0
ENSMUSG00000113867	0	0	0	0	0	0	0	0	0	0	0	0	0	0	0	0	0	0
ENSMUSG00000113866	0	0	0	0	0	0	0	0	0	0	0	0	0	0	0	0	0	0
ENSMUSG00000113865	0	2	0	2	3	7	3	0	7	3	6	0	5	3	3	0	6	3
ENSMUSG00000113864	0	0	0	0	0	0	0	0	0	4	0	0	4	0	0	0	0	0
ENSMUSG00000113869	0	0	0	0	0	0	0	0	0	0	0	0	0	0	0	0	0	0
ENSMUSG00000113868	0	0	0	0	0	0	0	0	0	0	0	0	0	0	0	0	0	0
ENSMUSG00000045678	0	0	0	0	0	0	0	0	0	0	0	0	0	0	0	0	0	0
ENSMUSG00000097063	0	0	0	0	0	0	0	0	0	0	0	0	0	0	0	0	0	0
ENSMUSG00000094995	0	0	8	0	0	0	0	0	0	4	0	1	0	0	0	4	0	0
ENSMUSG00000040771	623	357	545	1285	550	669	776	505	1023	1065	1018	706	733	739	546	384	848	1067
ENSMUSG00000094997	0	0	0	0	0	0	0	0	0	0	0	0	0	0	0	0	0	0
ENSMUSG00000115080	0	0	0	0	0	0	0	0	0	0	0	0	0	0	0	0	0	0
ENSMUSG00000040774	1220	1165	1429	1802	1258	1981	1496	1329	1672	1797	1490	1803	1799	1391	1431	2223	1572	2006
ENSMUSG00000115086	0	0	0	0	0	0	0	0	0	0	0	0	0	0	0	0	0	0
ENSMUSG00000094993	0	0	0	0	0	0	0	0	0	0	0	0	0	0	0	0	0	0
ENSMUSG00000100196	0	0	0	0	0	0	0	0	0	0	0	0	0	0	0	0	0	0
ENSMUSG00000115089	5	0	2	0	4	0	16	0	0	0	0	0	0	0	0	0	2	0
ENSMUSG00000115088	0	0	0	0	0	0	0	0	0	0	0	0	0	0	0	0	0	0
ENSMUSG00000094999	0	0	0	0	0	0	0	0	0	0	0	0	0	0	0	0	0	0
ENSMUSG00000094998	0	0	0	0	0	0	0	0	0	0	0	0	0	0	0	0	0	0
ENSMUSG00000111708	4	0	0	0	0	0	0	0	0	0	0	0	0	0	0	0	0	0
ENSMUSG00000111709	26	6	37	82	680	1244	27	163	52	34	5	35	0	10	0	76	8	0
ENSMUSG00000001657	0	0	4	0	0	0	0	0	0	0	0	0	4	0	0	4	2	0
ENSMUSG00000056174	8	4	0	0	4	0	4	4	0	0	0	0	0	0	0	4	0	12
ENSMUSG00000109252	0	0	0	0	0	0	0	0	0	0	0	0	0	0	0	0	0	0
ENSMUSG00000111700	0	0	0	0	0	0	0	0	0	0	0	0	0	0	0	0	0	0
ENSMUSG00000100193	0	0	0	0	0	0	0	0	0	0	0	0	0	0	0	0	0	0
ENSMUSG00000111702	0	0	0	0	0	0	0	0	0	0	0	0	0	0	0	0	0	0
ENSMUSG00000111703	0	0	0	0	0	0	0	0	0	0	0	0	0	0	0	0	0	0
ENSMUSG00000111704	0	0	0	0	0	0	0	0	0	0	0	0	0	0	0	0	0	0
ENSMUSG00000113277	0	0	0	0	0	0	0	0	0	0	0	0	0	0	0	0	0	0
ENSMUSG00000064574	0	0	0	0	0	0	0	0	0	0	0	0	0	0	0	0	0	0
ENSMUSG00000113274	0	0	0	0	0	0	0	0	5	0	0	0	0	0	0	3	0	0
ENSMUSG00000103360	0	0	0	0	0	0	0	0	0	0	0	0	0	0	0	0	0	0
ENSMUSG00000090128	0	0	0	0	0	0	0	0	0	0	0	0	0	0	0	0	0	0
ENSMUSG00000100190	0	0	0	0	0	0	0	0	0	0	0	0	0	0	0	0	0	0
ENSMUSG00000109256	0	0	0	0	0	0	0	0	0	0	0	0	0	0	0	0	0	0
ENSMUSG00000105806	0	0	0	0	0	0	0	0	0	0	0	0	0	0	0	0	0	0
ENSMUSG00000105807	0	0	0	0	0	0	0	0	0	0	0	0	0	0	0	0	0	0
ENSMUSG00000105804	12	0	13	4	0	0	0	0	15	14	12	4	4	2	15	0	0	0
ENSMUSG00000103362	0	0	0	0	0	0	0	0	0	0	0	0	0	0	0	0	0	0
ENSMUSG00000105802	12	4	10	4	24	8	18	13	12	22	10	8	24	8	19	23	13	25
ENSMUSG00000105803	0	0	0	0	0	0	0	0	0	0	0	0	0	0	0	0	0	0
ENSMUSG00000105800	0	0	0	0	0	0	0	0	0	0	0	0	0	0	0	0	0	0
ENSMUSG00000105801	0	0	0	0	0	0	0	0	0	0	0	0	0	0	0	0	0	0
ENSMUSG00000057802	241	203	294	142	165	181	246	124	89	129	113	142	228	206	155	230	84	568
ENSMUSG00000103365	0	0	0	0	0	0	0	0	0	0	0	0	0	0	0	0	0	0
ENSMUSG00000057801	0	0	0	0	0	0	0	0	0	0	0	0	0	0	0	0	0	0
ENSMUSG00000105808	0	0	0	0	1	0	0	0	1	0	0	0	0	0	0	2	7	7
ENSMUSG00000105809	0	0	0	0	0	0	0	0	0	0	0	0	0	0	0	0	0	0
ENSMUSG00000012126	0	4	3	21	14	12	12	4	0	0	0	7	4	11	4	0	11	14
ENSMUSG00000012123	36	36	30	20	33	66	82	19	28	38	93	142	46	31	10	31	39	16
ENSMUSG00000025269	393	175	226	229	319	299	192	292	459	248	241	302	234	477	434	278	454	410
ENSMUSG00000025268	67	67	147	297	213	187	155	84	148	369	186	128	189	197	237	202	201	568
ENSMUSG00000025266	1237	989	1461	2417	1297	2123	1861	1901	2474	2301	2143	2178	2299	2086	2275	1185	2522	2254
ENSMUSG00000025265	36	15	63	69	42	50	18	8	33	83	27	63	56	65	11	28	29	65
ENSMUSG00000025264	831	720	861	1222	849	854	993	633	634	611	598	1148	941	888	535	753	506	734
ENSMUSG00000109259	0	0	0	0	0	0	0	0	0	0	0	0	0	0	0	0	0	0
ENSMUSG00000025261	6908	6526	7894	10288	8511	9855	8409	7963	9804	8680	8218	9067	9215	10113	8037	7606	10621	9696
ENSMUSG00000025260	2887	2738	3251	3073	2450	3764	2531	2205	2023	1767	2473	3458	1956	2607	1852	4494	2720	3535
ENSMUSG00000094330	0	0	0	0	0	0	0	0	0	0	0	0	0	0	0	0	0	0
ENSMUSG00000091123	1	0	0	3	3	0	0	0	3	0	3	0	6	0	3	0	3	3
ENSMUSG00000091122	0	0	0	0	0	0	0	0	0	0	0	0	0	0	0	0	0	0
ENSMUSG00000094336	0	0	0	0	0	0	0	0	0	0	0	0	0	0	0	0	0	0
ENSMUSG00000094338	1	3	12	4	7	4	0	8	4	1	10	6	7	8	4	4	11	9
ENSMUSG00000088167	0	0	0	0	0	0	0	0	0	0	0	0	0	0	0	0	0	0
ENSMUSG00000091129	0	0	0	0	0	0	0	0	0	0	0	0	0	0	0	0	0	0
ENSMUSG00000065328	0	0	0	0	0	0	0	0	0	0	0	0	0	0	0	0	0	0
ENSMUSG00000065329	0	0	0	0	0	0	0	0	0	0	0	0	0	0	0	0	0	0
ENSMUSG00000065322	0	0	0	0	0	0	0	0	0	0	0	0	0	0	0	0	0	0
ENSMUSG00000060131	80	56	65	179	109	166	141	77	105	98	85	102	79	30	67	78	48	157
ENSMUSG00000065320	0	0	0	0	0	0	0	0	0	0	0	0	0	0	0	0	0	0
ENSMUSG00000065321	0	0	0	0	0	0	0	0	0	0	0	0	0	0	0	0	0	0
ENSMUSG00000065327	4	0	0	3	0	0	0	0	0	0	0	0	0	0	0	0	0	0
ENSMUSG00000109999	0	0	0	0	0	0	0	0	0	0	0	0	0	0	0	0	0	0
ENSMUSG00000047203	0	8	0	0	0	0	0	0	0	0	0	4	0	0	0	0	0	0
ENSMUSG00000047205	8	0	6	8	16	16	14	16	16	26	10	8	27	4	30	19	6	23
ENSMUSG00000047207	0	0	0	0	0	0	0	0	0	0	0	0	0	0	0	0	0	2
ENSMUSG00000024725	1494	1200	1237	2519	1909	1933	1671	1067	2312	2234	2333	1672	1720	1934	1592	2977	2046	2833
ENSMUSG00000097979	13	13	28	38	37	32	33	29	46	24	55	20	7	22	20	45	44	0
ENSMUSG00000102507	0	0	0	0	0	0	0	0	0	0	0	0	0	0	0	0	0	0
ENSMUSG00000097972	0	0	0	0	0	0	0	0	0	0	0	0	0	0	0	0	0	0
ENSMUSG00000097973	2	0	0	7	10	8	2	2	11	4	11	4	0	0	4	12	0	8
ENSMUSG00000097970	40	21	37	51	28	57	49	129	130	89	152	0	117	63	93	52	180	48
ENSMUSG00000054079	1019	899	791	1235	969	1119	955	1032	1661	1016	1195	1141	918	737	719	1158	1109	1065
ENSMUSG00000097976	0	0	0	0	0	0	0	0	0	0	0	0	0	0	0	0	0	0
ENSMUSG00000067787	1236	934	1550	2924	1669	2343	2045	2769	4341	2508	2677	2197	2260	1617	2267	2348	2572	2059
ENSMUSG00000097974	16	0	19	23	37	8	32	12	72	11	60	30	23	61	129	19	91	51
ENSMUSG00000097975	0	0	0	0	0	0	0	0	0	0	0	0	0	0	0	0	0	0
ENSMUSG00000102505	0	0	0	0	0	0	0	0	0	0	0	0	0	0	0	0	0	4
ENSMUSG00000109990	0	0	0	0	0	0	0	0	0	0	0	0	0	0	0	0	0	0
ENSMUSG00000053279	10781	10527	19248	12946	27702	22423	10976	12624	6664	3805	2571	15701	5268	9138	3475	21987	2847	20876
ENSMUSG00000088168	0	0	0	0	0	0	0	0	0	5	0	0	0	0	0	0	0	0
ENSMUSG00000109839	0	0	0	0	0	0	0	0	0	0	0	0	0	0	0	0	0	0
ENSMUSG00000109838	0	0	0	0	0	0	0	0	0	0	0	0	0	0	0	0	0	0
ENSMUSG00000102500	0	0	0	0	0	0	0	0	0	0	0	0	0	0	0	0	0	0
ENSMUSG00000108022	55	56	83	43	30	21	64	44	50	83	63	92	41	76	59	78	41	39
ENSMUSG00000109833	0	0	0	0	0	0	0	0	0	0	0	0	0	0	0	0	0	0
ENSMUSG00000109832	0	0	0	0	0	0	0	0	0	0	0	0	0	0	0	0	0	0
ENSMUSG00000109831	0	0	0	0	0	0	0	0	0	0	0	0	0	0	0	0	0	0
ENSMUSG00000046490	8	0	8	0	0	21	23	0	15	4	0	4	12	0	8	0	0	29
ENSMUSG00000109837	0	0	0	0	0	0	0	0	0	0	0	0	0	0	0	0	0	0
ENSMUSG00000109835	0	0	0	0	0	0	0	0	0	0	0	0	0	0	0	0	0	0
ENSMUSG00000109834	0	0	0	0	0	0	0	0	0	0	0	0	0	0	0	0	0	0
ENSMUSG00000068324	38	42	55	93	43	82	82	31	56	40	67	57	45	44	46	43	32	63
ENSMUSG00000068327	0	0	4	0	0	0	0	0	0	0	0	0	0	0	4	0	0	0
ENSMUSG00000068323	0	0	10	0	11	0	0	0	0	8	4	3	0	4	0	0	12	0
ENSMUSG00000068329	383	215	336	667	384	415	466	335	474	503	491	560	421	358	379	307	356	1101
ENSMUSG00000068328	2889	2549	3583	4688	3664	3903	3535	2890	3714	4201	4958	4216	3503	3966	3070	3220	3659	5122
ENSMUSG00000110079	0	0	0	0	0	0	0	0	0	0	0	0	0	0	0	0	0	0
ENSMUSG00000110078	0	0	0	0	0	0	0	0	0	0	0	0	0	0	0	0	0	0
ENSMUSG00000106388	0	0	0	0	0	0	0	0	0	0	0	0	0	0	0	0	0	0
ENSMUSG00000106389	0	0	0	0	0	0	0	0	0	0	0	0	0	0	0	0	0	0
ENSMUSG00000106384	0	0	0	0	0	0	0	0	0	0	0	0	0	0	0	0	0	0
ENSMUSG00000110070	7	12	1	0	12	6	8	8	0	0	0	18	0	5	0	0	0	0
ENSMUSG00000110073	0	0	0	0	0	0	0	0	0	0	0	0	0	0	0	0	0	0
ENSMUSG00000110072	0	0	0	0	0	0	0	0	0	0	0	0	0	0	0	0	0	0
ENSMUSG00000106380	22	14	3	22	8	52	19	11	27	60	33	34	36	58	0	6	19	14
ENSMUSG00000106381	0	0	0	0	0	0	0	0	0	0	0	0	0	0	0	0	0	0
ENSMUSG00000106382	0	0	0	0	0	0	0	0	0	0	0	0	0	0	0	0	0	0
ENSMUSG00000106383	20	31	53	30	19	28	27	23	31	44	25	35	68	52	17	6	32	17
ENSMUSG00000099906	0	0	0	0	0	0	0	0	0	0	0	0	0	0	0	0	0	0
ENSMUSG00000064493	1	1	1	2	2	2	2	2	2	2	2	1	2	1	1	2	2	2
ENSMUSG00000064492	0	0	0	0	0	0	0	0	0	0	0	0	0	0	0	0	0	0
ENSMUSG00000064491	0	0	0	0	0	0	0	0	0	0	0	0	5	0	0	0	0	2
ENSMUSG00000063442	0	3	0	2	0	0	0	0	0	3	2	0	0	0	0	0	0	0
ENSMUSG00000063445	450	263	336	412	317	341	389	150	351	479	221	457	663	471	204	243	296	633
ENSMUSG00000064496	0	0	0	0	0	0	0	0	0	0	0	0	0	0	0	0	0	0
ENSMUSG00000064495	0	4	4	0	0	2	2	0	1	0	4	3	0	5	0	0	0	1
ENSMUSG00000063446	91	13	45	64	50	119	19	62	24	12	43	61	36	26	21	12	75	114
ENSMUSG00000076946	0	0	0	0	0	0	0	0	0	0	0	0	0	0	0	0	0	0
ENSMUSG00000076944	0	0	0	0	0	0	0	0	0	0	0	0	0	0	0	0	0	0
ENSMUSG00000076940	15	6	30	8	0	16	24	4	8	19	19	13	7	26	15	4	4	44
ENSMUSG00000076941	0	0	0	0	0	0	0	0	0	0	0	0	0	0	0	0	0	0
ENSMUSG00000070522	38	12	16	27	48	83	34	19	64	69	44	45	48	62	25	27	41	88
ENSMUSG00000076948	0	0	0	0	0	0	0	0	0	0	0	0	0	0	0	0	0	0
ENSMUSG00000076949	0	0	0	0	0	0	0	0	0	0	0	0	0	0	0	0	0	0
ENSMUSG00000100979	0	0	0	0	0	0	0	0	0	0	0	0	0	0	0	0	0	0
ENSMUSG00000100978	0	0	0	0	0	0	0	0	0	0	0	0	0	0	0	0	0	0
ENSMUSG00000066438	4	12	8	21	19	58	29	16	16	21	22	34	8	38	20	12	23	52
ENSMUSG00000100971	0	0	0	0	0	0	0	0	0	0	0	0	0	0	0	0	0	0
ENSMUSG00000100970	0	0	0	0	0	0	0	0	0	0	0	0	0	0	0	0	0	0
ENSMUSG00000100973	0	0	0	0	0	0	0	0	0	0	0	0	0	0	0	0	0	0
ENSMUSG00000100972	0	0	0	0	0	0	0	0	0	0	0	0	0	0	0	0	0	0
ENSMUSG00000100975	44	75	63	119	111	96	77	14	100	46	35	88	31	67	28	38	8	74
ENSMUSG00000100974	0	0	0	0	0	0	0	0	0	0	0	0	0	0	0	0	0	0
ENSMUSG00000100977	0	0	0	0	0	0	0	0	0	0	0	0	0	0	0	0	0	0
ENSMUSG00000100976	0	0	0	0	0	0	0	0	0	0	0	0	0	0	0	0	0	0
ENSMUSG00000092474	0	0	0	0	0	5	0	0	0	16	0	12	4	0	0	0	0	0
ENSMUSG00000118167	0	0	0	0	0	0	0	0	0	0	0	0	0	0	0	0	0	0
ENSMUSG00000092476	8	0	0	0	0	0	0	0	0	0	0	0	0	0	0	0	0	0
ENSMUSG00000092477	0	0	0	0	0	0	0	0	0	0	0	0	0	0	0	0	0	0
ENSMUSG00000092470	34	73	83	57	50	16	55	51	56	36	30	33	0	20	41	9	23	17
ENSMUSG00000092471	193	81	203	119	213	214	161	214	456	193	494	77	132	226	425	263	380	172
ENSMUSG00000092472	0	0	0	0	0	0	0	0	0	0	0	0	0	0	0	0	0	0
ENSMUSG00000092473	0	0	0	0	0	0	0	0	0	0	0	0	0	0	0	0	0	0
ENSMUSG00000092313	0	0	0	0	0	0	0	0	0	0	0	0	0	0	0	0	0	0
ENSMUSG00000019932	0	0	0	0	0	0	0	0	0	0	0	0	0	0	0	0	0	0
ENSMUSG00000019933	0	0	0	0	0	0	0	0	0	0	0	0	0	0	0	0	0	0
ENSMUSG00000019935	11	53	105	20	30	19	38	0	12	0	0	51	4	52	4	149	0	79
ENSMUSG00000019936	0	0	0	0	0	0	0	0	0	0	0	0	0	0	0	0	0	0
ENSMUSG00000100888	0	0	0	0	0	0	0	0	0	0	0	0	0	0	0	0	0	0
ENSMUSG00000107596	0	0	0	6	8	0	0	0	2	5	2	0	0	4	4	2	6	4
ENSMUSG00000070469	4	4	8	0	4	0	0	0	0	0	0	4	2	0	0	4	8	4
ENSMUSG00000103779	0	0	0	2	1	0	2	1	2	0	0	10	1	0	2	2	0	2
ENSMUSG00000064145	3563	2594	3604	4264	3374	3947	3769	3003	4780	3832	3648	4273	4055	3726	3001	3364	4155	3636
ENSMUSG00000020346	866	501	1245	983	804	1726	1475	1166	783	1064	719	1715	893	1098	1476	1593	1852	1133
ENSMUSG00000064147	56	83	30	52	82	68	103	103	59	53	141	53	48	9	62	68	94	26
ENSMUSG00000103775	0	0	0	0	0	0	0	0	0	0	0	0	0	0	0	0	0	4
ENSMUSG00000064141	12	19	29	21	21	23	26	11	22	26	18	0	18	35	8	12	7	49
ENSMUSG00000064140	0	0	14	10	31	8	30	4	15	8	0	0	15	0	0	7	11	8
ENSMUSG00000103770	0	0	0	0	0	0	0	0	0	0	0	0	0	0	0	0	0	0
ENSMUSG00000070460	0	0	0	0	0	0	0	0	0	0	0	0	0	0	0	0	0	0
ENSMUSG00000053490	0	0	0	0	0	0	0	0	0	0	0	0	0	0	0	0	0	0
ENSMUSG00000107595	0	0	0	0	0	0	0	0	0	0	0	0	0	0	0	0	0	0
ENSMUSG00000118161	50	64	33	114	87	54	62	65	95	78	135	82	53	81	76	76	56	82
ENSMUSG00000053499	0	0	0	0	0	0	0	0	0	0	0	0	0	0	0	0	0	0
ENSMUSG00000107593	0	3	0	0	0	0	0	2	0	0	0	0	0	0	0	0	0	0
ENSMUSG00000107479	8	0	0	0	0	0	0	0	0	0	0	0	0	0	0	0	0	0
ENSMUSG00000107590	0	0	0	0	0	0	0	0	0	0	0	0	0	0	0	0	0	0
ENSMUSG00000107475	0	0	0	0	0	0	0	0	0	0	0	0	0	0	0	0	0	0
ENSMUSG00000102643	0	0	0	0	0	0	0	0	0	0	0	0	0	0	0	0	0	0
ENSMUSG00000107477	3	3	0	0	0	0	0	4	0	1	2	5	7	0	0	0	0	0
ENSMUSG00000107476	541	219	126	426	257	406	605	266	205	280	232	169	314	285	257	187	208	495
ENSMUSG00000107471	0	0	0	0	0	0	0	0	0	0	0	0	0	0	0	0	0	0
ENSMUSG00000107470	103	150	122	294	134	186	157	152	242	310	337	180	186	196	121	182	180	168
ENSMUSG00000107473	0	0	0	0	0	0	0	0	0	0	0	0	0	0	0	0	0	0
ENSMUSG00000107472	0	0	0	0	0	0	0	0	0	0	0	0	0	0	4	0	0	0
ENSMUSG00000054728	31	10	17	16	16	33	23	0	23	8	4	16	21	11	0	19	14	15
ENSMUSG00000054723	320	143	182	413	166	432	356	198	424	509	391	291	484	317	274	34	307	818
ENSMUSG00000054720	202	242	216	490	421	261	354	279	271	256	84	298	363	170	196	380	243	332
ENSMUSG00000054727	0	0	0	0	0	0	0	0	0	0	0	0	0	0	0	0	0	0
ENSMUSG00000079806	0	0	0	0	0	0	0	0	0	0	0	0	0	0	0	0	0	0
ENSMUSG00000117939	9	13	4	16	6	7	14	0	13	8	10	6	0	12	4	4	4	10
ENSMUSG00000117938	0	0	0	0	2	0	0	0	0	0	0	0	0	0	0	0	0	0
ENSMUSG00000102642	0	0	4	0	0	0	0	0	0	4	0	0	0	0	0	4	0	0
ENSMUSG00000117935	16	19	35	25	21	36	38	43	38	72	21	48	34	35	39	31	47	103
ENSMUSG00000117934	0	0	0	0	0	0	0	0	0	0	0	0	0	0	0	0	0	0
ENSMUSG00000117937	0	0	0	0	0	0	0	0	0	0	0	0	0	0	0	0	0	0
ENSMUSG00000117936	0	0	0	0	0	0	0	0	0	0	0	0	0	0	0	0	0	0
ENSMUSG00000117931	0	0	0	0	0	0	0	0	0	0	0	0	0	0	0	0	0	0
ENSMUSG00000117930	0	0	0	0	0	0	0	0	0	0	0	0	0	0	0	0	0	0
ENSMUSG00000117933	0	0	0	0	0	0	0	0	0	0	0	0	0	0	0	0	0	0
ENSMUSG00000054622	17	6	3	33	8	12	10	2	1	14	0	14	30	6	9	1	1	77
ENSMUSG00000036744	0	0	0	0	0	0	0	0	0	4	0	0	8	0	0	0	0	0
ENSMUSG00000036745	32	34	15	62	40	45	22	11	37	42	29	58	37	32	33	64	12	143
ENSMUSG00000099253	0	0	0	0	0	0	0	0	0	3	0	0	0	0	0	0	0	0
ENSMUSG00000099252	0	0	0	0	0	0	0	0	0	0	0	0	0	1	0	0	0	0
ENSMUSG00000099255	0	0	0	0	0	0	0	0	0	0	0	0	0	0	0	0	0	0
ENSMUSG00000096202	0	0	0	0	0	0	0	0	0	0	0	0	0	0	0	0	0	0
ENSMUSG00000099257	0	0	0	0	0	0	0	0	0	0	0	0	0	0	0	0	0	0
ENSMUSG00000036743	12	0	42	38	11	18	32	30	23	27	32	58	19	47	21	3	41	36
ENSMUSG00000099259	1	0	1	1	1	1	1	1	1	1	1	1	0	1	1	1	1	1
ENSMUSG00000099258	0	0	0	0	0	0	0	0	1	0	1	0	1	0	0	0	0	0
ENSMUSG00000033510	8	0	0	0	4	0	0	0	0	0	0	4	0	0	0	2	0	0
ENSMUSG00000036748	450	377	510	584	566	534	441	349	545	537	731	542	527	448	459	715	364	707
ENSMUSG00000036749	0	0	0	0	0	0	0	0	0	0	0	0	0	0	0	0	0	0
ENSMUSG00000096209	0	0	0	0	0	0	0	0	0	0	0	0	0	0	0	0	0	0
ENSMUSG00000021587	75	45	79	91	63	126	169	141	179	102	293	112	150	177	144	66	282	60
ENSMUSG00000116539	3	8	19	0	8	8	10	16	3	4	19	0	8	0	100	8	5	18
ENSMUSG00000113030	10	0	3	1	0	1	0	5	0	10	5	10	12	1	0	0	0	2
ENSMUSG00000113031	0	0	0	0	0	0	0	0	0	3	0	0	0	0	0	0	0	0
ENSMUSG00000116044	0	0	0	0	0	0	0	0	0	0	0	0	0	0	0	0	0	0
ENSMUSG00000113033	0	0	0	0	0	0	0	0	0	0	0	0	0	0	0	0	0	0
ENSMUSG00000113034	0	0	0	0	0	0	0	0	0	0	0	0	0	0	0	0	0	0
ENSMUSG00000113035	10	8	0	14	0	0	0	0	0	0	0	8	8	0	4	0	0	0
ENSMUSG00000116040	0	0	0	0	0	0	0	0	0	0	0	0	0	0	0	0	0	0
ENSMUSG00000116041	12	13	9	13	13	11	11	9	13	13	27	8	10	10	9	18	13	12
ENSMUSG00000113038	0	0	0	0	0	0	0	0	0	0	0	0	0	0	0	0	0	0
ENSMUSG00000062797	122	184	255	336	266	247	249	210	524	408	478	304	281	365	253	217	497	523
ENSMUSG00000062794	0	4	36	39	34	25	22	14	22	43	27	45	44	49	17	19	4	23
ENSMUSG00000115458	2	0	15	17	0	8	14	4	8	7	5	6	2	27	4	4	2	45
ENSMUSG00000062793	0	0	0	0	0	0	0	0	0	0	0	0	0	0	0	0	0	0
ENSMUSG00000116048	3556	0	0	4250	3432	5144	4176	4020	5523	2853	2998	4704	5458	5578	4799	167	7023	5903
ENSMUSG00000062791	0	0	0	0	0	0	0	0	0	0	0	0	0	0	0	0	0	0
ENSMUSG00000062421	3042	1782	1676	3172	2297	2270	3499	1739	2504	2007	1393	2507	1939	2016	1514	1549	1232	1605
ENSMUSG00000116535	0	0	0	0	0	0	0	0	0	0	0	0	0	0	0	0	0	0
ENSMUSG00000024601	1614	1675	2062	2453	2340	2189	1926	1172	1377	1741	1210	3002	1686	1912	889	2376	885	2136
ENSMUSG00000062426	0	0	0	0	0	0	0	0	0	0	0	0	0	0	0	0	0	0
ENSMUSG00000019066	193	98	94	360	252	295	181	122	245	514	458	198	386	220	229	94	255	869
ENSMUSG00000035498	213	253	182	317	392	409	270	187	191	271	318	268	332	377	222	954	174	577
ENSMUSG00000091462	3	4	101	113	91	9	5	1	63	8	95	7	5	6	4	3	8	6
ENSMUSG00000101731	0	8	0	0	0	0	0	0	0	0	4	0	0	0	0	0	0	0
ENSMUSG00000091460	26	22	23	46	0	0	36	11	0	0	32	0	0	0	23	0	23	0
ENSMUSG00000101733	0	0	0	0	0	0	0	0	0	0	0	0	0	0	0	0	0	0
ENSMUSG00000101734	0	0	0	0	0	0	0	0	0	0	0	0	0	0	0	0	0	0
ENSMUSG00000101735	0	0	0	0	0	0	0	0	0	0	0	0	0	0	0	0	0	0
ENSMUSG00000101736	0	0	0	0	0	0	0	0	0	0	0	0	0	0	0	0	0	0
ENSMUSG00000101737	0	0	0	0	0	0	0	0	0	0	0	0	0	0	0	0	0	0
ENSMUSG00000101739	0	0	0	0	0	0	0	0	0	0	0	0	0	0	0	0	4	0
ENSMUSG00000055891	0	0	0	0	0	0	0	0	0	0	0	0	0	0	0	0	0	0
ENSMUSG00000055897	272	212	250	395	369	329	226	133	214	551	446	227	306	477	297	222	394	527
ENSMUSG00000055895	0	0	0	0	0	0	0	0	0	0	0	0	0	0	0	0	0	0
ENSMUSG00000108012	0	0	0	0	0	0	0	0	0	0	0	0	0	0	0	0	0	0
ENSMUSG00000108013	0	0	0	0	0	0	0	0	0	0	0	0	0	0	0	0	0	0
ENSMUSG00000108010	0	0	0	0	0	0	0	0	0	0	0	0	0	0	0	0	0	8
ENSMUSG00000108011	0	0	0	0	0	0	0	0	0	0	0	0	0	0	0	0	0	0
ENSMUSG00000071738	0	0	0	0	0	0	0	0	0	0	0	0	0	0	0	0	0	0
ENSMUSG00000108017	0	0	0	0	0	0	0	0	0	0	0	0	0	0	0	0	0	0
ENSMUSG00000108014	0	0	1	1	0	0	0	0	2	0	0	1	0	2	0	0	0	2
ENSMUSG00000108015	0	0	0	0	0	0	0	0	0	0	0	0	4	0	0	0	0	0
ENSMUSG00000108018	4	4	5	0	2	6	7	0	4	0	0	0	0	0	0	0	4	0
ENSMUSG00000108019	0	0	0	0	0	0	0	0	0	0	0	0	0	0	0	0	0	0
ENSMUSG00000060499	0	0	0	0	0	0	0	0	0	0	0	0	0	0	0	0	0	0
ENSMUSG00000097154	8	2	0	8	7	8	16	12	4	0	0	6	0	8	8	4	0	12
ENSMUSG00000097155	0	0	0	0	12	0	0	0	0	0	0	0	0	0	0	8	0	0
ENSMUSG00000097156	0	0	0	0	0	0	8	0	0	3	0	0	2	0	0	0	0	0
ENSMUSG00000097157	0	0	0	0	0	0	0	0	0	0	0	0	0	0	0	0	0	0
ENSMUSG00000097150	29	20	23	14	0	21	27	12	10	28	83	27	25	27	8	0	67	49
ENSMUSG00000111381	0	0	0	0	0	0	0	0	0	0	0	0	0	0	0	0	0	0
ENSMUSG00000063362	1218	912	1467	1932	1292	2001	1788	1376	2235	1955	2170	1569	1746	1815	1681	1141	1675	2167
ENSMUSG00000028444	157	119	128	124	136	373	1152	131	196	108	155	76	190	315	49	159	101	328
ENSMUSG00000080500	0	0	0	0	0	0	0	0	0	0	0	0	0	0	0	0	0	0
ENSMUSG00000028445	126	91	236	47	296	110	90	95	63	19	42	90	30	69	85	67	12	307
ENSMUSG00000112341	0	0	0	0	0	8	0	0	7	4	0	4	8	0	2	2	0	0
ENSMUSG00000112340	0	0	0	0	0	0	0	0	0	0	0	0	0	0	0	0	0	0
ENSMUSG00000112343	0	0	0	0	0	0	0	0	0	0	0	0	1	8	0	0	0	0
ENSMUSG00000112342	0	0	0	0	0	0	0	0	0	0	0	0	0	0	1	0	2	0
ENSMUSG00000031918	1868	1603	1878	2415	1859	1975	2128	1371	1969	1758	1703	2387	2145	2128	1312	1768	1524	1707
ENSMUSG00000031919	0	8	0	0	4	0	0	0	0	0	0	0	0	4	0	0	0	0
ENSMUSG00000112347	4	8	8	6	4	0	0	0	0	16	4	8	0	0	0	4	8	4
ENSMUSG00000112346	26	22	20	19	29	69	51	16	38	101	29	51	33	46	34	30	73	78
ENSMUSG00000112349	0	0	0	0	1	0	0	0	0	0	0	0	0	0	0	0	0	0
ENSMUSG00000112348	4	0	0	0	0	0	0	0	0	0	0	0	0	0	0	0	0	4
ENSMUSG00000031916	2359	1632	2266	2645	1887	2231	2608	1712	2324	2314	2079	2256	1715	1823	1407	1270	1534	1964
ENSMUSG00000031917	2336	1927	1924	2222	2190	2121	2655	1563	1714	1339	1521	2327	1369	1530	1071	2114	1218	963
ENSMUSG00000031910	12	16	12	0	48	8	19	34	27	44	26	22	33	17	12	15	17	10
ENSMUSG00000031913	1456	1115	1424	1826	1481	1607	1470	1402	1859	1577	1732	1447	1567	1527	1720	1062	1549	1670
ENSMUSG00000049349	4	8	0	0	0	0	0	0	0	0	0	0	4	0	0	0	0	0
ENSMUSG00000038637	25	12	29	61	23	32	26	15	58	69	58	20	50	42	77	8	43	172
ENSMUSG00000001095	4	8	21	0	12	6	0	0	12	0	4	8	15	25	8	32	0	65
ENSMUSG00000038633	2608	2511	2782	4807	3856	3050	1914	1766	3630	2912	1894	2000	3377	3108	2454	3886	2296	3732
ENSMUSG00000038630	0	0	0	0	0	0	0	0	0	0	0	0	0	0	0	0	0	0
ENSMUSG00000030359	296297	275921	377105	484620	328765	544608	410993	343580	501843	546513	613628	462381	490505	563758	516831	343684	575708	800191
ENSMUSG00000030357	714	959	2095	867	2051	1131	909	820	1189	1447	1422	867	726	673	985	1975	996	3417
ENSMUSG00000030351	0	0	0	4	4	0	0	4	0	0	0	0	4	10	0	8	0	0
ENSMUSG00000030350	0	0	0	0	0	0	0	0	0	0	0	0	0	0	0	0	0	0
ENSMUSG00000030353	38	15	16	89	16	81	59	42	57	60	9	53	81	31	50	131	28	37
ENSMUSG00000030352	2966	3120	3121	3894	3938	4240	3009	4834	5444	3788	5019	3600	3277	3868	4141	4035	5123	3781
ENSMUSG00000104818	0	0	0	0	7	0	0	0	2	0	0	0	4	6	0	9	14	0
ENSMUSG00000104819	0	0	0	0	0	0	0	0	0	0	0	0	0	0	0	0	0	0
ENSMUSG00000104816	4	0	0	0	0	0	0	0	0	0	0	0	0	0	0	0	0	0
ENSMUSG00000104817	0	0	0	0	0	0	0	0	0	0	0	0	0	0	0	0	0	0
ENSMUSG00000104814	4	29	57	76	50	48	40	37	97	96	129	60	111	54	25	23	135	119
ENSMUSG00000104815	0	0	0	0	0	0	0	0	0	0	0	0	0	0	0	0	0	0
ENSMUSG00000104812	0	0	0	0	0	0	0	0	0	0	0	0	0	0	0	0	0	0
ENSMUSG00000104813	0	0	0	0	0	0	0	0	0	0	0	0	0	0	0	0	0	0
ENSMUSG00000104810	0	0	0	0	0	0	0	0	0	0	0	0	0	0	0	0	0	0
ENSMUSG00000104811	0	0	0	0	0	0	0	0	0	0	0	0	0	0	0	0	0	0
ENSMUSG00000098332	251	40	154	337	136	344	286	241	334	455	385	172	309	307	340	107	301	547
ENSMUSG00000073460	106	212	153	94	164	83	68	79	84	94	76	94	54	50	24	197	15	20
ENSMUSG00000073468	1017	869	1257	1491	1193	1258	1437	869	1062	1230	1223	1454	1229	971	684	1238	1076	1298
ENSMUSG00000089224	0	0	0	0	0	0	0	0	0	0	3	7	0	0	0	0	0	1
ENSMUSG00000070606	0	0	0	0	0	0	0	0	0	0	0	0	0	0	0	0	0	0
ENSMUSG00000084611	0	0	0	0	0	0	0	0	0	0	0	0	0	0	0	0	0	0
ENSMUSG00000049694	0	0	2	0	0	11	8	0	0	6	0	6	7	0	7	0	0	30
ENSMUSG00000084610	0	0	0	0	0	0	0	0	0	0	0	0	0	0	0	0	0	0
ENSMUSG00000049690	19	21	27	0	22	4	12	8	16	0	0	19	4	8	0	37	0	0
ENSMUSG00000049691	0	0	0	0	8	0	0	0	0	0	0	0	0	0	0	0	0	0
ENSMUSG00000049692	3	0	0	0	0	0	0	0	0	0	0	0	0	0	0	0	0	0
ENSMUSG00000106683	0	0	0	0	0	0	0	0	0	0	0	0	0	6	0	0	0	0
ENSMUSG00000035329	817	555	651	973	684	758	1046	701	1264	635	662	782	724	521	710	712	675	612
ENSMUSG00000035325	8383	6035	6811	13265	7362	10162	10545	7073	10397	8744	7307	10026	9883	10407	7940	5660	10151	6845
ENSMUSG00000070605	59	88	118	138	222	92	65	82	172	97	91	175	83	130	68	284	50	135
ENSMUSG00000026950	407	284	485	412	308	351	457	482	439	419	502	402	506	550	387	284	506	483
ENSMUSG00000075704	530	628	669	1126	643	776	613	493	1128	1156	1054	1032	909	917	570	909	650	1360
ENSMUSG00000075707	8	0	0	0	0	0	3	0	0	0	0	0	0	0	0	4	0	4
ENSMUSG00000075706	7068	7015	8470	8888	9061	10163	6820	5556	8956	7487	9838	8331	8942	7588	7237	9519	6123	10263
ENSMUSG00000075701	6749	3742	5514	9316	4869	6756	8058	4911	8258	8881	9924	8062	9276	7920	7527	4303	8219	6826
ENSMUSG00000023707	474	320	565	704	387	616	554	264	536	595	679	487	650	421	327	403	478	666
ENSMUSG00000026956	204	165	116	282	422	271	290	221	346	389	859	211	275	203	662	293	412	584
ENSMUSG00000075702	52	28	16	59	69	61	49	28	15	48	25	36	59	55	36	16	32	101
ENSMUSG00000026958	412	618	789	916	969	962	696	730	1109	995	2202	831	964	759	1176	1050	1495	1528
ENSMUSG00000026959	0	0	0	0	0	0	8	0	0	0	0	0	0	0	0	0	0	0
ENSMUSG00000056812	86	45	43	114	66	100	83	15	117	98	484	99	170	116	213	177	446	198
ENSMUSG00000043068	81	58	83	65	58	101	78	33	33	54	63	65	61	63	58	73	31	47
ENSMUSG00000056815	0	0	0	0	0	0	0	0	0	0	0	0	0	0	0	0	0	0
ENSMUSG00000043061	519	282	544	1337	416	894	929	553	786	1081	861	814	1025	861	854	273	733	1172
ENSMUSG00000043060	0	0	0	0	0	0	0	0	0	0	0	0	0	0	0	0	0	0
ENSMUSG00000043065	12	10	7	61	8	40	42	42	91	144	199	56	66	37	135	6	224	303
ENSMUSG00000043067	12413	12859	16893	17697	13525	13523	15094	11206	15026	14074	19284	15599	16568	15135	13752	14574	12707	17912
ENSMUSG00000043066	0	0	0	0	0	0	0	0	0	0	0	0	0	0	0	0	0	0
ENSMUSG00000022257	771	839	744	1216	956	963	727	641	1170	1065	1220	980	1059	949	902	973	1086	1149
ENSMUSG00000022255	1869	3043	3591	3217	3224	2705	2489	2233	2336	3716	3300	2962	2461	2637	2488	3179	2852	2846
ENSMUSG00000029286	0	0	0	0	0	0	0	0	0	0	0	0	0	0	0	0	0	0
ENSMUSG00000022253	1694	1810	2504	2545	2144	2219	2253	1400	2812	1122	2326	2499	2730	2315	1820	3245	2814	3905
ENSMUSG00000029280	0	0	0	0	0	0	0	0	0	0	0	0	0	0	0	0	0	0
ENSMUSG00000029283	22	4	8	34	37	30	23	30	6	0	12	8	7	11	16	8	13	35
ENSMUSG00000029282	0	0	0	0	0	0	0	0	0	0	0	0	0	0	0	0	0	0
ENSMUSG00000029288	0	0	0	0	0	0	0	0	0	0	0	0	0	0	0	0	0	0
ENSMUSG00000031007	2834	2359	3213	4324	3591	3836	3347	3546	5270	3737	4404	3407	3957	3749	4380	3618	4163	3857
ENSMUSG00000068860	0	0	0	4	0	0	0	0	0	0	8	0	0	0	0	4	0	7
ENSMUSG00000112634	0	0	0	1	0	0	0	0	0	0	0	0	0	0	0	0	0	0
ENSMUSG00000017288	1399	1027	1284	2723	1561	2446	1809	1411	2097	2355	2121	1848	1739	2229	1441	1123	1961	2263
ENSMUSG00000028882	798	645	685	1362	792	1066	995	679	1069	935	955	920	828	767	879	666	753	1047
ENSMUSG00000028883	55	94	27	120	129	77	101	73	71	83	53	37	80	53	81	96	63	121
ENSMUSG00000028884	978	508	591	965	667	688	1147	722	888	610	524	771	824	594	499	367	412	472
ENSMUSG00000028885	83	86	46	149	82	117	84	35	79	91	105	86	157	77	62	66	68	95
ENSMUSG00000028886	1487	1345	1607	2770	1585	2453	1661	1980	2453	2315	1738	2518	2050	2133	1811	884	1654	2383
ENSMUSG00000088218	0	0	0	0	0	0	0	0	0	0	0	0	0	0	0	0	0	0
ENSMUSG00000088217	3	4	4	2	9	3	3	5	1	2	1	2	5	9	0	3	3	4
ENSMUSG00000028889	3661	3762	3963	3128	3681	3090	3639	2362	3767	2038	2348	3786	2657	2553	1799	3829	2415	1433
ENSMUSG00000034636	2241	2287	2653	3243	2907	2542	2280	1783	2616	2506	2000	3138	3430	3042	1855	1810	2236	3143
ENSMUSG00000088212	0	1	0	0	0	0	0	0	0	0	0	0	0	0	0	0	0	0
ENSMUSG00000034634	65	60	25	291	69	360	92	52	30	52	111	144	34	76	157	172	52	428
ENSMUSG00000048562	12	0	0	15	0	4	0	0	0	0	0	0	0	0	0	0	0	0
ENSMUSG00000102410	0	0	0	0	0	0	0	0	0	0	0	0	0	0	0	0	0	0
ENSMUSG00000102411	2	6	2	69	6	16	23	67	34	19	51	75	120	78	7	30	104	106
ENSMUSG00000102413	0	0	0	0	0	0	0	0	0	0	0	0	0	0	0	0	0	0
ENSMUSG00000102414	0	0	0	0	0	0	0	0	0	0	0	0	0	0	0	0	0	0
ENSMUSG00000102415	0	0	0	0	0	0	0	0	0	0	0	0	0	0	0	0	0	0
ENSMUSG00000102416	4	2	0	6	14	0	6	4	4	0	0	0	3	0	2	4	4	0
ENSMUSG00000102417	0	0	0	0	0	0	0	0	0	0	0	0	0	0	0	0	0	0
ENSMUSG00000102418	7	14	5	0	15	15	10	6	0	12	8	0	0	12	0	4	0	18
ENSMUSG00000102419	0	0	0	0	0	0	2	0	0	0	0	0	0	0	0	0	0	0
ENSMUSG00000029420	0	0	0	0	0	0	0	0	0	0	0	0	0	0	0	0	0	4
ENSMUSG00000029423	4	0	0	8	0	0	4	0	0	4	0	0	0	0	0	0	0	0
ENSMUSG00000029422	1508	972	1392	1360	1321	1459	1642	1287	1518	1567	1873	1615	1512	1230	1247	1625	1817	1757
ENSMUSG00000029427	1046	688	802	1244	694	949	949	638	857	1058	1451	801	1165	887	964	690	857	1685
ENSMUSG00000029426	10603	10158	13178	17350	12395	14607	13255	11083	14356	11522	11312	14975	12940	14436	11396	11106	11118	15513
ENSMUSG00000029428	143	63	67	211	119	239	120	97	231	275	189	127	245	150	380	139	244	766
ENSMUSG00000035582	0	0	0	0	0	0	0	0	0	0	0	0	0	0	0	0	0	0
ENSMUSG00000035580	0	0	0	0	0	0	0	0	0	0	0	0	0	0	0	0	0	0
ENSMUSG00000035585	488	1016	885	1532	568	903	905	838	823	938	1200	811	1008	845	849	895	1108	1846
ENSMUSG00000025701	102	46	47	94	69	88	141	4	21	60	27	58	28	31	34	82	34	46
ENSMUSG00000025702	2416	1571	2339	4005	2138	3304	2146	2205	3901	3820	3720	3490	3633	3270	3135	1413	3303	1358
ENSMUSG00000034987	65	35	31	90	89	84	69	57	24	49	23	37	28	57	15	43	25	42
ENSMUSG00000034981	92	92	41	114	92	197	45	119	41	78	138	96	68	82	89	66	135	47
ENSMUSG00000021635	1446	1059	1387	1575	1185	1579	1671	1237	1465	1294	1529	1677	1398	1243	1284	910	1584	1262
ENSMUSG00000021636	193	152	193	490	265	450	212	221	473	628	983	359	507	550	767	487	1115	1266
ENSMUSG00000032679	487	180	315	288	255	348	475	153	231	499	231	290	279	315	563	342	171	563
ENSMUSG00000021638	95	200	320	425	233	354	268	197	320	459	419	315	265	550	490	505	735	641
ENSMUSG00000021639	358	339	295	609	430	527	364	285	490	656	496	419	448	439	401	291	434	617
ENSMUSG00000032673	495	355	572	1119	535	999	597	481	625	796	911	612	800	826	721	305	978	936
ENSMUSG00000032586	12	8	25	41	44	32	35	4	17	6	8	23	29	4	17	18	0	15
ENSMUSG00000074151	2725	3443	3263	2559	2393	1980	2886	1595	1727	1528	1638	2778	2374	2226	1617	4560	1809	2081
ENSMUSG00000032582	1758	1483	1698	2213	1816	1586	1681	1583	2541	2214	2451	1883	1952	1707	1548	1581	2520	2028
ENSMUSG00000032583	1137	984	1192	2174	1393	1746	1327	1087	1645	1420	1242	1678	1408	1447	1113	1131	1481	1538
ENSMUSG00000032580	1882	1449	1288	3078	1814	2024	2387	1401	2976	3021	3738	1886	2677	2079	1828	1743	3200	3054
ENSMUSG00000111569	0	0	0	0	0	0	0	0	0	0	0	0	0	0	0	0	0	0
ENSMUSG00000074158	292	190	306	454	309	342	326	364	451	504	417	375	345	315	427	75	428	347
ENSMUSG00000032589	0	0	2	14	0	6	4	3	16	45	12	4	16	19	59	4	8	2
ENSMUSG00000087384	0	0	0	0	0	0	0	0	0	8	0	0	0	0	0	4	0	0
ENSMUSG00000098073	0	0	0	0	0	0	0	0	0	0	0	0	0	0	0	0	0	0
ENSMUSG00000086192	0	0	0	0	0	0	0	0	0	0	0	0	0	0	0	0	8	0
ENSMUSG00000042002	0	0	0	0	0	0	0	0	0	0	0	0	0	0	0	0	0	0
ENSMUSG00000046186	0	0	23	0	0	0	0	0	0	4	0	0	4	0	0	0	0	16
ENSMUSG00000045052	0	0	8	0	0	0	0	0	0	0	0	0	0	0	0	0	0	0
ENSMUSG00000045053	0	0	0	0	0	0	0	4	4	0	0	0	0	0	0	27	7	0
ENSMUSG00000086193	0	0	0	0	0	0	0	0	0	0	0	0	0	0	0	0	0	0
ENSMUSG00000117660	0	0	0	0	0	0	0	0	0	0	0	0	0	0	0	0	0	0
ENSMUSG00000114589	0	0	0	0	0	0	0	0	0	0	0	0	0	0	0	0	0	0
ENSMUSG00000114588	0	0	0	0	0	0	0	0	0	0	0	0	0	0	0	0	0	0
ENSMUSG00000114581	0	0	0	0	0	0	0	0	0	0	0	0	0	0	0	0	0	0
ENSMUSG00000114580	0	0	0	0	0	0	0	0	0	0	0	0	0	0	0	0	0	0
ENSMUSG00000114583	1	0	0	0	0	0	0	0	0	0	0	0	0	0	0	0	0	4
ENSMUSG00000114582	0	0	0	0	0	0	0	0	0	0	0	0	0	0	0	0	0	0
ENSMUSG00000114585	0	0	0	0	0	0	0	0	0	0	0	0	0	0	0	2	0	0
ENSMUSG00000114584	122	90	142	66	328	62	127	126	235	121	49	123	125	61	116	123	67	71
ENSMUSG00000114587	0	0	0	0	0	0	0	0	0	0	0	0	0	0	0	0	0	0
ENSMUSG00000114586	0	0	0	0	0	0	0	0	0	0	0	0	0	0	0	0	0	0
ENSMUSG00000030880	803	645	745	1127	825	1018	961	527	913	988	802	1021	813	874	528	618	586	995
ENSMUSG00000064682	0	0	0	0	0	0	0	0	0	0	0	0	0	0	0	0	0	0
ENSMUSG00000117584	0	0	0	0	0	0	0	0	0	0	4	0	0	0	0	0	0	0
ENSMUSG00000086034	0	0	0	0	0	0	0	0	0	0	0	0	0	0	0	0	0	0
ENSMUSG00000087294	0	0	0	8	8	4	0	8	0	0	0	0	0	0	0	0	0	0
ENSMUSG00000117587	0	0	0	0	0	0	0	0	0	0	0	0	0	0	0	0	0	0
ENSMUSG00000087292	0	0	0	0	0	0	0	0	0	0	0	0	0	0	0	0	0	0
ENSMUSG00000087293	0	0	0	0	4	15	0	0	0	0	0	0	0	0	0	0	0	0
ENSMUSG00000087290	0	0	0	0	0	0	0	0	0	0	0	0	0	0	0	0	0	0
ENSMUSG00000117583	0	0	0	0	0	0	0	0	0	0	0	0	0	0	0	0	0	0
ENSMUSG00000033985	387	143	215	340	178	516	523	146	263	526	524	276	523	398	421	146	612	888
ENSMUSG00000033987	161	244	289	216	252	164	176	100	236	181	113	217	218	198	144	232	105	145
ENSMUSG00000033981	0	0	0	0	0	0	4	0	0	0	0	0	0	0	0	16	0	0
ENSMUSG00000117589	0	0	0	0	2	0	0	2	0	0	2	0	0	0	0	0	0	3
ENSMUSG00000033983	439	334	255	431	372	359	391	368	267	371	289	488	333	334	308	256	190	390
ENSMUSG00000087299	78	44	77	165	58	71	91	67	95	92	149	112	47	46	90	33	96	66
ENSMUSG00000088969	0	0	0	3	0	0	0	0	5	0	1	0	4	0	0	1	2	0
ENSMUSG00000030887	11	14	15	30	13	0	15	21	14	7	15	0	14	7	11	9	19	21
ENSMUSG00000088964	0	0	0	2	0	0	0	0	0	0	0	0	0	0	0	0	0	0
ENSMUSG00000088966	0	0	0	0	0	0	0	0	0	0	0	0	0	0	0	0	0	0
ENSMUSG00000088961	0	0	0	0	0	0	0	0	0	0	0	0	0	0	0	0	0	0
ENSMUSG00000088960	0	0	0	0	0	0	0	0	0	0	0	0	0	0	0	0	0	0
ENSMUSG00000007338	1385	746	768	680	1003	710	1378	1255	625	650	682	970	504	456	719	297	519	1071
ENSMUSG00000086527	4	8	3	11	2	0	0	0	0	0	3	0	11	0	8	6	0	20
ENSMUSG00000044098	769	572	694	347	737	552	318	180	628	388	494	412	701	247	288	806	596	270
ENSMUSG00000086525	0	0	0	0	0	0	0	0	0	0	0	0	0	0	0	0	0	0
ENSMUSG00000086524	5	0	0	4	1	0	6	2	0	0	4	2	0	4	0	0	2	0
ENSMUSG00000086523	0	0	0	0	0	0	0	0	0	0	0	0	0	0	0	0	0	0
ENSMUSG00000086522	0	0	0	0	0	0	0	0	0	0	0	0	0	0	6	0	0	0
ENSMUSG00000086521	0	0	0	0	0	0	0	0	0	0	0	0	0	0	0	0	0	0
ENSMUSG00000106924	0	0	0	1	2	2	0	0	0	0	0	0	0	0	0	0	0	0
ENSMUSG00000044092	64	53	41	104	41	73	40	34	49	60	35	49	73	61	48	39	78	74
ENSMUSG00000086529	0	0	0	0	0	0	0	0	0	0	2	0	0	0	0	0	2	0
ENSMUSG00000086528	0	0	0	0	0	0	0	0	0	0	0	0	0	0	0	0	0	0
ENSMUSG00000102520	0	0	0	0	0	0	0	0	0	0	0	0	0	0	0	0	0	0
ENSMUSG00000117058	0	0	0	0	0	0	0	0	0	0	0	0	0	0	0	0	0	0
ENSMUSG00000117059	15	0	0	0	0	0	5	0	0	0	0	11	0	0	0	3	0	0
ENSMUSG00000117056	10	0	0	0	0	0	0	0	0	0	0	8	0	0	0	0	0	6
ENSMUSG00000117057	0	0	0	0	0	0	0	0	0	0	0	0	0	0	0	0	0	0
ENSMUSG00000117054	0	0	0	0	0	0	0	0	0	0	0	0	0	0	0	0	0	0
ENSMUSG00000117055	0	0	0	0	0	0	0	0	0	0	0	0	0	0	0	0	0	0
ENSMUSG00000117053	0	0	0	0	0	0	0	0	0	0	0	0	0	0	0	0	0	0
ENSMUSG00000117050	63	80	109	116	47	82	84	55	78	109	72	88	96	111	50	215	110	65
ENSMUSG00000117051	0	0	0	0	0	0	0	0	0	0	0	0	0	0	0	0	0	0
ENSMUSG00000075284	376	360	327	509	586	552	639	265	428	400	147	423	280	249	290	381	252	722
ENSMUSG00000075286	0	0	0	0	0	0	0	0	0	0	0	0	0	0	0	0	0	0
ENSMUSG00000075288	0	0	0	0	0	0	0	0	0	0	0	0	0	0	0	0	0	0
ENSMUSG00000075289	70	82	86	66	120	109	98	34	88	105	115	59	57	68	88	103	55	59
ENSMUSG00000107949	0	0	0	0	0	0	3	0	4	0	0	0	0	0	0	0	0	0
ENSMUSG00000070080	0	0	0	0	0	0	0	0	0	0	0	0	0	0	0	0	0	0
ENSMUSG00000024941	2467	2142	2449	3725	2771	3638	3248	2503	4125	3694	3951	3645	3531	2842	2886	2246	4336	3154
ENSMUSG00000024940	110	78	134	95	194	177	171	79	23	59	122	70	139	165	56	192	124	229
ENSMUSG00000024943	1148	1180	1519	1315	1514	1129	993	906	1608	1264	1434	1269	1227	1098	868	1442	1323	1531
ENSMUSG00000024942	481	393	454	1470	714	902	618	507	1262	1155	1042	905	1151	917	649	617	820	1442
ENSMUSG00000024944	144	122	243	368	238	328	299	210	370	366	539	290	293	374	623	278	613	614
ENSMUSG00000024947	363	271	326	887	440	724	693	872	781	813	1585	405	558	526	647	369	910	1050
ENSMUSG00000021936	1304	1259	1468	2152	1477	1567	1302	1245	1804	1363	1543	1800	1571	1472	1051	1607	1478	1504
ENSMUSG00000024949	7744	9702	9050	9664	11609	7283	12050	6746	10081	7983	7091	11192	7367	8487	5153	9654	8701	6292
ENSMUSG00000024948	204	157	305	286	294	326	242	288	312	462	404	182	455	467	227	234	290	925
ENSMUSG00000090667	0	0	0	0	0	4	19	0	0	0	0	0	0	4	0	23	0	0
ENSMUSG00000083684	0	0	0	0	0	0	0	0	0	0	0	0	0	0	0	0	0	0
ENSMUSG00000105047	0	0	0	4	7	0	0	0	0	0	0	9	0	2	0	2	0	1
ENSMUSG00000102522	0	0	0	0	0	0	0	0	0	0	0	0	0	0	0	0	0	0
ENSMUSG00000079614	2934	2295	2761	5753	3179	4379	3847	3620	6615	5494	7363	3374	4638	3623	4491	6543	7424	3586
ENSMUSG00000108481	0	0	0	0	0	0	0	0	0	0	0	0	0	0	0	0	0	0
ENSMUSG00000059534	2953	2784	3775	4374	3774	3636	3469	2486	3613	3273	3806	3631	3359	3395	3277	4142	3545	4099
ENSMUSG00000021932	300	230	293	566	400	395	335	269	446	312	479	407	437	458	339	250	390	569
ENSMUSG00000087432	0	0	0	0	0	0	0	0	0	0	0	0	0	0	0	0	0	0
ENSMUSG00000087433	3	21	11	18	32	49	21	0	7	31	19	22	38	15	29	6	11	35
ENSMUSG00000051727	101	28	32	32	51	90	116	49	23	14	4	32	29	26	23	0	14	16
ENSMUSG00000051726	0	0	4	4	0	0	0	0	0	0	0	0	0	0	0	4	0	0
ENSMUSG00000051721	405	207	297	532	197	397	444	425	558	684	824	408	470	279	462	234	717	580
ENSMUSG00000087437	0	0	0	0	0	0	0	0	0	0	0	0	0	0	0	0	0	0
ENSMUSG00000051723	14	7	14	24	13	10	8	5	13	5	17	19	3	9	7	5	14	13
ENSMUSG00000087435	0	0	0	0	0	5	0	0	0	0	0	0	0	0	12	0	8	17
ENSMUSG00000043843	4	0	0	0	0	8	0	0	0	0	0	0	0	0	0	0	0	0
ENSMUSG00000098131	0	0	0	0	0	0	0	0	0	0	0	0	0	0	0	0	0	0
ENSMUSG00000079610	81	83	118	211	110	154	136	78	240	239	206	161	190	214	165	129	81	244
ENSMUSG00000051729	0	0	0	0	0	0	0	0	0	0	0	0	0	0	0	0	0	0
ENSMUSG00000051728	0	0	8	0	0	0	0	0	0	0	0	4	0	6	0	0	0	0
ENSMUSG00000080808	0	0	0	0	0	0	0	0	0	0	0	0	0	0	0	0	0	0
ENSMUSG00000080809	0	0	0	0	0	8	0	0	0	0	0	0	0	0	0	0	0	0
ENSMUSG00000080802	0	0	0	0	0	0	0	0	0	0	0	0	0	0	0	0	0	0
ENSMUSG00000080803	0	0	0	0	0	0	0	0	0	0	0	0	0	0	0	0	0	0
ENSMUSG00000080800	0	0	0	0	0	0	0	0	0	0	0	0	0	0	0	0	0	0
ENSMUSG00000102244	0	0	0	0	0	4	0	0	0	0	0	0	0	0	0	1	0	0
ENSMUSG00000080806	0	0	0	0	0	0	0	0	0	0	0	0	0	0	0	0	0	0
ENSMUSG00000080807	0	0	0	0	0	0	0	0	0	0	0	0	0	0	0	0	0	0
ENSMUSG00000080805	0	0	0	0	0	0	0	0	0	0	0	0	0	0	0	0	0	0
ENSMUSG00000005615	592	2722	3347	1056	808	1082	1119	3785	767	3497	554	3885	3768	3918	732	644	738	802
ENSMUSG00000106595	0	0	0	0	0	0	0	0	0	0	0	0	0	0	0	0	0	0
ENSMUSG00000005610	21432	18308	22350	32929	24068	29264	23192	20384	29344	28561	28992	28446	30153	29972	22738	20638	29541	29431
ENSMUSG00000005611	19	16	17	44	23	0	12	16	0	0	0	12	28	17	0	71	16	70
ENSMUSG00000083686	0	0	0	0	0	0	0	0	0	0	0	0	0	0	0	0	0	0
ENSMUSG00000040576	0	0	0	0	0	0	0	0	0	0	0	0	0	0	0	0	0	0
ENSMUSG00000040570	52	12	18	47	34	102	49	19	27	66	40	67	68	55	15	38	55	70
ENSMUSG00000051098	25	15	30	120	23	101	49	19	72	177	165	23	163	105	111	59	94	351
ENSMUSG00000051095	0	0	0	0	0	0	0	0	0	0	0	0	0	0	0	0	0	0
ENSMUSG00000091821	0	0	0	0	0	0	0	0	0	0	0	0	0	0	0	0	0	0
ENSMUSG00000082523	0	0	0	0	0	0	0	0	0	0	0	0	0	0	0	0	0	0
ENSMUSG00000081972	0	0	0	0	0	0	0	0	0	0	0	0	0	0	0	0	0	3
ENSMUSG00000082527	0	0	0	0	0	0	0	0	0	0	0	0	0	0	0	0	0	0
ENSMUSG00000082526	0	0	0	0	0	0	0	0	0	0	0	0	0	0	0	0	0	0
ENSMUSG00000031429	740	882	1041	1843	1088	1109	908	737	1581	1430	1227	1204	1316	1021	791	1344	1404	964
ENSMUSG00000044231	14	7	14	76	42	16	19	30	57	60	54	34	19	40	30	34	66	109
ENSMUSG00000046932	0	0	0	0	0	0	0	0	0	0	0	0	0	0	0	0	0	0
ENSMUSG00000082528	0	0	0	0	0	0	0	0	0	0	0	0	0	0	0	0	0	0
ENSMUSG00000046934	4	0	4	6	0	0	0	0	2	4	2	0	0	0	0	0	4	0
ENSMUSG00000083680	0	0	0	0	0	0	0	0	0	0	0	0	0	0	0	0	0	0
ENSMUSG00000102526	8	30	16	23	14	19	19	12	4	12	0	12	0	12	16	8	8	4
ENSMUSG00000081976	0	0	0	0	0	0	0	0	0	0	0	0	0	0	0	0	0	0
ENSMUSG00000041347	8	0	0	8	0	4	0	13	0	4	4	0	8	0	0	4	6	4
ENSMUSG00000049098	0	0	0	0	0	0	0	0	0	0	0	0	0	0	0	0	0	0
ENSMUSG00000026548	63	30	46	363	449	591	112	259	56	255	34	102	57	41	145	76	27	239
ENSMUSG00000100101	0	0	0	0	0	0	0	0	0	0	0	0	0	0	0	0	0	0
ENSMUSG00000026542	32340	27050	47770	75253	44842	81930	44940	41156	44136	65315	51050	48800	64277	66144	78078	32674	79751	155424
ENSMUSG00000026547	3194	2966	2043	3193	3228	3000	3074	1797	3176	2195	2634	1669	1879	1730	1696	4024	2545	2600
ENSMUSG00000026546	0	0	5	8	11	12	27	4	8	3	0	7	6	4	0	4	0	22
ENSMUSG00000026544	612	270	421	1249	382	920	839	798	1559	1374	1270	651	1009	883	1125	214	1171	1269
ENSMUSG00000059395	12	15	8	15	4	8	4	0	4	7	30	8	25	11	13	0	26	31
ENSMUSG00000098135	0	0	4	3	0	0	0	0	2	0	5	0	2	0	6	0	2	3
ENSMUSG00000100103	0	0	0	0	0	0	0	0	0	0	0	0	0	0	0	0	0	0
ENSMUSG00000080558	0	0	0	0	0	0	0	0	0	0	0	0	0	0	0	0	0	0
ENSMUSG00000100104	8	40	20	28	33	27	18	6	17	21	38	25	22	21	18	18	30	22
ENSMUSG00000107337	0	0	0	0	0	0	0	0	0	0	0	0	0	0	0	0	0	0
ENSMUSG00000107334	0	0	0	0	0	0	0	0	0	0	0	0	0	0	0	0	0	0
ENSMUSG00000090779	23	5	17	69	0	45	23	4	12	47	54	20	54	20	29	12	25	18
ENSMUSG00000107335	32	38	38	36	29	30	23	42	15	16	16	39	28	52	8	17	24	44
ENSMUSG00000000326	9888	11772	13084	18000	20214	20582	17255	9440	9728	4831	11149	15148	5291	8728	7935	21869	10780	7179
ENSMUSG00000083682	0	0	0	0	0	0	0	0	0	0	0	0	0	0	0	0	0	0
ENSMUSG00000107946	0	0	6	12	11	13	6	0	8	0	22	3	12	6	0	5	4	0
ENSMUSG00000053360	0	0	0	0	0	0	0	0	0	0	0	0	0	0	0	0	0	0
ENSMUSG00000112914	0	0	0	0	0	0	0	0	0	0	0	0	0	0	0	0	0	0
ENSMUSG00000095809	0	0	0	0	0	0	0	0	0	0	0	0	0	0	0	0	0	0
ENSMUSG00000101397	5124	5197	5564	4261	5637	4418	4667	1942	4860	3737	2343	4545	3863	3015	1260	6813	1620	5649
ENSMUSG00000003617	101927	98341	121308	207697	126505	165568	102056	85358	152172	165823	122667	124082	161221	162572	109224	155469	139623	159519
ENSMUSG00000095802	0	0	0	0	0	0	0	0	0	0	0	0	0	0	0	0	0	0
ENSMUSG00000095804	0	0	0	0	0	0	0	0	0	0	0	0	0	0	0	0	0	0
ENSMUSG00000095805	0	0	0	0	0	0	0	0	0	0	0	0	0	0	0	0	0	0
ENSMUSG00000095806	0	0	0	0	0	0	0	0	0	0	0	0	0	0	0	0	0	0
ENSMUSG00000095807	0	0	0	0	0	0	0	0	0	0	0	0	0	0	0	0	0	0
ENSMUSG00000007107	0	0	0	0	0	0	0	0	0	0	0	0	0	0	4	0	0	17
ENSMUSG00000102242	0	0	0	0	0	0	0	0	0	0	0	0	0	0	0	0	0	0
ENSMUSG00000117856	0	16	0	0	0	0	0	0	0	0	0	0	0	0	0	0	0	0
ENSMUSG00000098328	0	0	0	0	0	0	1	0	0	0	1	0	0	0	0	0	0	0
ENSMUSG00000098329	1	0	0	1	1	0	1	0	1	1	1	0	0	1	1	0	1	1
ENSMUSG00000098326	0	0	0	0	0	2	0	0	0	0	0	0	0	0	0	0	0	0
ENSMUSG00000098327	6	12	5	14	16	11	11	8	8	11	20	20	16	19	10	3	24	22
ENSMUSG00000098325	1	2	3	1	1	1	2	1	2	0	3	1	2	3	2	35	1	2
ENSMUSG00000098322	0	0	0	0	0	0	0	0	4	0	0	8	12	0	0	4	0	4
ENSMUSG00000098323	0	0	0	0	0	0	0	0	0	0	0	0	0	0	0	0	0	0
ENSMUSG00000098320	0	1	0	0	0	0	1	0	0	0	0	0	4	0	0	2	0	0
ENSMUSG00000099322	0	0	0	0	0	0	0	0	0	0	0	0	0	0	0	0	0	0
ENSMUSG00000033898	7166	6761	18091	9238	14161	16792	9021	9807	11513	11886	13421	10088	7902	9843	10928	10540	13395	18596
ENSMUSG00000110804	0	0	0	0	0	0	0	0	0	0	0	0	0	0	0	0	0	0
ENSMUSG00000081847	0	0	0	0	0	0	0	0	0	0	0	0	0	0	0	0	0	0
ENSMUSG00000084275	0	0	0	0	2	0	0	0	0	0	0	0	0	0	0	0	0	0
ENSMUSG00000084274	5	4	5	16	8	11	15	1	2	4	4	31	5	17	4	19	3	4
ENSMUSG00000084277	0	0	0	0	0	1	2	2	4	0	0	0	1	4	1	1	2	0
ENSMUSG00000084276	0	0	0	0	0	0	5	8	0	5	0	4	0	3	0	4	0	2
ENSMUSG00000084271	0	0	0	0	0	0	0	0	0	0	0	0	0	3	0	0	0	0
ENSMUSG00000084270	0	0	0	0	0	0	0	0	0	0	0	0	0	0	0	0	0	0
ENSMUSG00000084273	0	0	0	0	0	0	0	0	0	0	0	0	0	0	0	0	0	0
ENSMUSG00000084272	0	0	0	0	0	0	0	0	0	0	0	0	0	0	0	0	0	0
ENSMUSG00000117851	0	0	0	0	0	0	0	0	0	0	0	0	0	0	0	0	0	0
ENSMUSG00000084279	10	9	8	8	16	8	9	4	9	4	10	4	4	13	3	25	13	4
ENSMUSG00000084278	0	0	0	0	0	0	0	0	0	0	0	0	0	0	0	0	0	0
ENSMUSG00000089609	0	0	0	0	0	0	0	0	0	0	0	0	0	0	0	0	0	0
ENSMUSG00000089608	0	0	0	0	0	0	0	0	0	0	0	0	0	0	0	0	0	0
ENSMUSG00000096140	11	23	31	8	19	0	12	8	4	0	22	8	15	0	15	15	0	20
ENSMUSG00000110809	0	0	0	0	0	0	0	0	0	0	0	0	0	0	0	0	0	0
ENSMUSG00000107125	0	0	0	0	0	0	0	0	0	0	0	0	0	0	0	0	0	0
ENSMUSG00000094733	17	38	5	56	47	20	35	24	34	20	12	14	10	13	7	15	28	0
ENSMUSG00000002059	348	233	422	381	312	487	417	227	274	307	324	352	528	413	412	273	429	707
ENSMUSG00000002058	199	68	69	184	130	200	161	54	182	207	211	128	167	96	135	144	107	255
ENSMUSG00000002057	0	0	0	0	0	0	0	0	0	0	0	0	0	0	0	0	0	0
ENSMUSG00000096144	0	0	0	0	0	0	0	0	0	0	0	0	0	0	0	0	0	0
ENSMUSG00000002055	23	11	67	47	71	51	39	29	36	19	27	9	74	27	22	5	8	36
ENSMUSG00000002052	5541	5167	6355	6140	7242	5623	6840	4017	5394	5169	4706	6009	5420	4890	4192	4943	4275	4701
ENSMUSG00000088554	0	0	0	0	0	0	0	0	0	0	0	0	0	0	0	0	0	0
ENSMUSG00000088555	0	0	2	0	0	0	0	0	0	0	0	0	0	0	0	0	0	0
ENSMUSG00000083728	0	0	0	0	0	19	0	0	0	0	0	8	0	0	0	0	3	0
ENSMUSG00000083729	0	0	0	0	0	0	0	0	0	0	0	0	0	0	0	0	0	0
ENSMUSG00000088550	0	0	0	0	0	0	0	0	0	0	0	0	0	0	0	0	0	0
ENSMUSG00000002550	1091	982	1591	1926	1431	1814	1919	1085	1370	1575	1766	1622	1561	1523	1480	1447	1919	1771
ENSMUSG00000088552	0	0	3	2	1	0	0	1	5	1	3	0	0	2	2	21	2	0
ENSMUSG00000088553	0	0	0	0	0	0	0	0	0	0	0	0	0	0	0	0	0	0
ENSMUSG00000083722	0	0	0	0	0	0	0	0	0	0	0	0	0	0	0	0	0	0
ENSMUSG00000083723	0	0	0	0	0	0	0	3	0	0	0	0	0	0	0	0	0	0
ENSMUSG00000083720	0	0	0	0	0	0	0	0	0	0	0	0	0	0	0	0	0	0
ENSMUSG00000036606	2918	2547	3677	7506	3797	6202	4309	3699	5776	7256	5745	4344	6862	5913	5347	4078	6978	10709
ENSMUSG00000046062	7487	5255	6189	9272	6911	8475	9030	7024	8437	7793	7488	7705	6810	6774	7643	5320	6764	8014
ENSMUSG00000088559	3	1	1	5	5	4	1	3	6	1	3	1	3	5	1	4	11	6
ENSMUSG00000110702	14	4	19	59	15	83	28	60	19	16	23	23	19	71	21	48	21	259
ENSMUSG00000097386	4	0	0	0	4	0	0	0	0	0	0	0	0	0	0	0	0	12
ENSMUSG00000110700	0	0	0	0	0	0	0	0	0	0	0	0	0	0	0	0	0	0
ENSMUSG00000109548	0	0	0	0	0	0	0	0	0	0	0	0	0	0	0	0	0	0
ENSMUSG00000016356	835	596	618	333	691	237	751	461	1266	567	955	818	556	518	116	376	556	63
ENSMUSG00000072407	44	69	133	138	118	71	55	60	90	75	143	89	50	75	81	135	84	143
ENSMUSG00000081388	0	0	0	0	0	0	0	0	0	0	0	0	0	0	0	0	0	0
ENSMUSG00000081389	0	0	0	0	0	0	0	0	0	0	0	0	0	0	0	0	0	0
ENSMUSG00000100596	0	0	0	0	0	0	0	0	0	0	0	0	0	0	0	0	0	6
ENSMUSG00000081382	38	43	61	69	89	61	69	39	80	89	81	70	70	46	53	79	47	50
ENSMUSG00000081383	2	0	0	8	0	0	4	0	0	0	0	0	0	0	4	0	0	0
ENSMUSG00000081381	0	0	0	0	0	0	0	0	0	0	0	0	0	0	0	0	0	0
ENSMUSG00000081386	0	0	0	0	0	0	0	0	0	0	0	0	0	0	0	0	0	0
ENSMUSG00000081384	0	0	0	0	0	0	0	0	0	0	0	3	0	0	0	0	0	0
ENSMUSG00000062074	0	0	0	0	0	6	0	0	0	9	0	0	0	0	0	0	0	0
ENSMUSG00000064302	439	456	704	846	676	764	602	945	898	820	1222	740	855	793	860	920	1622	776
ENSMUSG00000064307	21	37	30	49	24	53	49	15	59	50	67	26	65	52	55	13	35	55
ENSMUSG00000064308	0	0	0	0	0	0	0	0	0	0	0	0	0	0	0	0	0	0
ENSMUSG00000083178	0	0	0	0	2	0	0	0	0	0	0	0	0	0	0	0	0	0
ENSMUSG00000080380	0	0	0	0	0	0	0	0	0	0	0	0	0	0	0	0	0	0
ENSMUSG00000080383	0	0	0	0	0	0	1	0	0	0	0	0	0	0	0	0	0	0
ENSMUSG00000080384	0	0	0	0	0	0	0	0	0	0	0	0	0	0	0	0	0	0
ENSMUSG00000094679	0	0	0	0	0	0	0	0	0	0	0	0	0	0	0	0	0	0
ENSMUSG00000115360	0	0	0	0	0	0	4	0	0	0	0	0	0	0	0	0	0	0
ENSMUSG00000088836	0	0	0	0	0	0	0	0	0	0	0	0	0	0	0	0	0	0
ENSMUSG00000078139	28	104	6	290	18	90	199	190	189	56	265	146	187	17	25	33	48	23
ENSMUSG00000107672	0	0	0	0	0	0	0	0	0	0	0	0	0	0	0	0	0	0
ENSMUSG00000084493	0	0	0	0	0	0	0	5	0	0	0	0	0	0	0	0	0	1
ENSMUSG00000084492	0	0	0	0	0	0	0	0	0	0	0	0	0	0	0	0	0	0
ENSMUSG00000107677	0	0	0	0	0	0	0	0	0	0	0	0	0	0	0	0	0	0
ENSMUSG00000107676	0	0	0	0	0	0	8	0	0	0	0	0	0	0	0	0	0	0
ENSMUSG00000107675	0	0	0	0	0	0	0	0	0	0	0	0	0	0	0	0	0	0
ENSMUSG00000107674	0	0	0	0	0	0	0	0	0	0	0	0	0	0	0	0	0	0
ENSMUSG00000095376	0	0	0	0	0	0	0	0	0	0	0	0	0	0	0	0	0	0
ENSMUSG00000095377	0	0	0	0	0	0	0	0	0	0	0	0	0	0	0	0	0	0
ENSMUSG00000107679	0	0	0	0	0	0	0	0	0	0	0	0	0	0	0	0	0	0
ENSMUSG00000078132	0	0	0	0	0	0	0	0	0	0	0	0	0	0	0	0	0	0
ENSMUSG00000095372	0	0	0	0	0	0	0	0	0	0	0	0	0	0	0	0	0	0
ENSMUSG00000078134	15	28	44	30	36	23	30	20	86	34	20	42	22	26	28	27	15	17
ENSMUSG00000078137	0	4	0	0	0	12	0	0	0	0	0	0	0	8	0	0	0	4
ENSMUSG00000095371	0	0	0	0	0	0	0	0	0	0	0	0	0	0	0	0	0	0
ENSMUSG00000082899	0	0	0	0	0	0	0	0	0	0	0	0	0	0	0	0	0	0
ENSMUSG00000082898	0	0	0	0	2	0	0	0	0	0	0	0	0	0	0	0	0	0
ENSMUSG00000117664	0	0	0	0	0	0	0	0	0	5	0	0	0	0	5	0	4	0
ENSMUSG00000082893	0	0	0	0	0	0	0	0	0	0	0	0	0	0	0	0	0	0
ENSMUSG00000082892	0	0	0	0	0	0	0	0	0	0	0	0	0	0	0	0	0	0
ENSMUSG00000082891	0	0	0	0	0	0	0	0	0	0	0	0	0	0	0	0	0	0
ENSMUSG00000115365	0	0	0	0	0	0	0	0	0	0	0	0	0	0	0	0	0	0
ENSMUSG00000082897	0	0	0	0	0	0	0	0	0	0	0	0	0	0	0	0	0	0
ENSMUSG00000082896	22	19	34	225	77	35	46	26	67	33	65	48	39	71	52	64	51	50
ENSMUSG00000082895	282	312	225	710	677	345	311	278	504	407	654	292	346	260	172	401	401	503
ENSMUSG00000082894	0	0	0	0	0	0	0	0	0	0	0	0	0	0	0	0	0	0
ENSMUSG00000014195	2580	1930	2365	4523	2808	3248	3247	2573	5018	4084	4615	2977	3648	2997	2769	2236	4043	3642
ENSMUSG00000099496	0	0	0	0	0	0	0	0	0	0	0	0	0	0	0	0	0	0
ENSMUSG00000099495	0	0	0	0	0	0	0	0	0	0	0	0	0	0	0	0	0	0
ENSMUSG00000099494	0	0	0	0	0	0	0	0	0	0	0	0	0	0	0	0	0	0
ENSMUSG00000109701	0	0	0	0	0	0	0	0	0	0	0	0	0	0	0	0	0	0
ENSMUSG00000099492	17	19	13	30	13	38	29	17	67	39	62	19	31	29	26	18	10	45
ENSMUSG00000109703	22	17	22	53	13	35	15	12	10	81	27	75	56	29	23	8	15	181
ENSMUSG00000099490	0	0	0	0	0	0	0	0	0	0	0	0	0	0	0	0	0	0
ENSMUSG00000086479	0	0	0	0	0	0	0	0	0	0	0	0	0	0	0	0	0	0
ENSMUSG00000109709	0	12	0	0	0	0	0	0	0	0	12	0	8	8	0	0	0	12
ENSMUSG00000014198	0	0	0	0	0	0	0	0	0	0	0	0	0	4	0	12	0	0
ENSMUSG00000099499	0	0	0	0	0	0	0	0	0	0	0	0	0	0	0	0	0	0
ENSMUSG00000099498	0	0	0	0	0	0	0	0	0	0	0	0	0	0	0	0	0	0
ENSMUSG00000098552	0	0	0	0	0	0	0	0	0	0	0	0	0	0	0	0	0	0
ENSMUSG00000062477	0	0	0	0	0	0	0	0	0	0	0	0	0	0	0	0	0	0
ENSMUSG00000113236	0	0	0	0	0	0	0	0	0	0	0	0	0	0	0	0	0	0
ENSMUSG00000113237	8	16	2	21	21	14	17	13	25	12	24	17	14	19	15	25	15	24
ENSMUSG00000113234	0	0	0	0	0	0	0	0	0	0	0	0	2	0	0	0	0	0
ENSMUSG00000113235	0	0	0	0	0	0	0	0	0	0	0	0	0	0	0	0	0	0
ENSMUSG00000001508	0	0	0	0	0	0	0	0	0	0	0	0	0	0	0	0	0	0
ENSMUSG00000113233	0	0	0	0	0	0	0	0	0	0	0	0	0	0	0	0	0	0
ENSMUSG00000113230	0	0	0	0	0	0	0	0	0	0	0	0	0	0	0	0	0	0
ENSMUSG00000086474	0	0	0	0	0	0	0	0	0	0	0	0	0	0	0	0	0	0
ENSMUSG00000001504	10	12	0	0	4	0	0	0	0	9	0	4	0	4	0	28	2	0
ENSMUSG00000001506	137	231	228	187	583	386	548	187	64	94	45	70	215	247	143	541	165	1735
ENSMUSG00000001507	465	279	272	695	341	658	580	443	485	638	783	491	574	480	516	465	573	1148
ENSMUSG00000113238	6	22	16	9	14	12	24	20	33	21	6	24	11	9	3	25	23	17
ENSMUSG00000113239	0	0	0	0	0	0	0	0	0	0	0	4	0	0	0	0	0	0
ENSMUSG00000092066	0	0	0	0	0	0	0	0	0	0	0	0	0	0	0	0	0	0
ENSMUSG00000019261	557	486	493	1146	646	807	742	683	974	964	1114	1027	674	831	668	623	934	845
ENSMUSG00000092060	32	26	22	17	31	12	19	19	27	31	19	30	16	25	15	61	19	47
ENSMUSG00000083174	0	0	0	0	0	0	0	0	0	0	0	0	0	0	0	0	0	0
ENSMUSG00000096779	0	0	0	0	0	0	0	0	0	0	0	0	0	0	0	0	0	0
ENSMUSG00000096777	0	0	0	0	0	0	0	0	0	0	0	0	0	0	0	0	0	0
ENSMUSG00000096775	0	0	0	0	0	0	0	0	0	0	0	0	0	0	0	0	0	0
ENSMUSG00000096774	0	0	0	0	0	0	0	0	0	0	0	0	0	0	0	0	0	0
ENSMUSG00000096773	0	1	0	0	0	0	0	0	0	0	0	0	0	0	0	0	0	0
ENSMUSG00000096772	0	0	0	0	0	0	0	0	0	0	0	0	0	0	0	0	0	0
ENSMUSG00000096771	0	0	0	0	0	0	0	0	0	0	0	0	0	0	0	0	0	0
ENSMUSG00000096770	0	0	0	0	0	0	0	0	0	0	0	0	0	0	0	0	0	0
ENSMUSG00000017550	49	45	100	149	102	70	38	27	30	40	49	75	74	101	36	45	45	105
ENSMUSG00000101537	12	5	13	29	10	38	8	21	19	40	11	6	16	21	41	7	54	67
ENSMUSG00000101534	0	0	0	0	0	0	0	0	0	0	0	0	0	0	0	0	0	0
ENSMUSG00000101535	0	0	0	0	0	0	0	0	0	0	0	4	0	0	0	0	0	0
ENSMUSG00000101532	0	0	0	0	0	0	0	0	0	0	2	0	0	0	0	0	0	0
ENSMUSG00000101533	0	0	0	0	0	0	0	0	0	0	0	0	0	0	0	0	0	0
ENSMUSG00000101530	0	0	0	0	0	0	0	0	0	0	0	0	0	0	0	0	0	0
ENSMUSG00000101531	0	0	0	0	0	0	0	0	0	0	0	0	0	0	0	0	0	0
ENSMUSG00000101538	0	0	0	0	0	0	0	0	0	0	0	0	0	0	0	0	0	0
ENSMUSG00000101539	0	0	0	0	0	0	0	0	0	0	0	0	0	0	0	0	0	0
ENSMUSG00000113588	0	0	0	0	0	0	0	0	0	0	0	0	0	0	0	0	0	0
ENSMUSG00000029007	304	178	207	561	680	602	403	324	270	473	155	279	345	240	267	237	220	581
ENSMUSG00000038510	749	570	605	1279	743	933	868	475	802	828	900	1060	779	764	482	732	689	676
ENSMUSG00000113580	0	0	0	0	0	0	0	0	0	0	0	0	0	0	0	0	0	0
ENSMUSG00000113581	8	0	0	0	4	0	0	0	12	7	0	0	0	0	0	0	4	18
ENSMUSG00000113582	0	0	0	0	0	0	0	0	0	0	0	0	0	0	0	0	0	0
ENSMUSG00000113583	0	0	0	0	0	0	0	0	0	0	0	0	0	0	0	0	0	0
ENSMUSG00000113584	0	0	0	0	0	0	0	0	0	0	0	0	0	0	0	0	0	0
ENSMUSG00000113585	20	0	8	27	0	4	18	4	7	29	36	24	12	25	33	11	38	73
ENSMUSG00000113586	0	0	0	0	0	0	0	0	0	0	0	0	0	0	0	0	0	0
ENSMUSG00000109541	0	0	0	0	0	0	0	0	0	0	0	0	0	0	0	0	0	0
ENSMUSG00000022052	1642	1614	1801	2439	2012	1983	2195	1821	2780	1913	1204	2492	1977	1943	1671	2762	2020	1705
ENSMUSG00000113577	0	0	0	0	0	0	0	0	0	0	0	0	0	0	0	0	0	0
ENSMUSG00000022055	0	0	0	0	0	0	0	0	0	0	0	0	0	0	0	0	0	0
ENSMUSG00000113576	0	0	0	0	0	0	0	0	0	0	0	0	0	0	0	0	0	0
ENSMUSG00000010021	4	9	0	6	19	15	20	15	8	0	0	7	17	8	0	8	14	5
ENSMUSG00000097231	31	28	40	36	49	57	44	26	52	57	24	33	51	16	25	31	49	63
ENSMUSG00000010025	1003	1284	1835	1463	1148	1195	1055	831	915	852	603	2159	907	1518	922	2368	1008	1841
ENSMUSG00000022057	32	27	12	47	147	90	32	41	30	40	8	49	74	25	78	23	22	120
ENSMUSG00000022056	0	0	0	0	0	0	0	0	0	0	0	0	8	0	8	4	0	0
ENSMUSG00000097233	29	4	18	41	13	0	12	8	8	0	0	13	21	17	0	0	13	0
ENSMUSG00000112187	0	0	0	0	0	0	0	0	0	0	0	0	0	0	0	0	0	0
ENSMUSG00000112186	21	21	15	30	5	34	21	12	35	9	12	21	21	6	19	19	14	14
ENSMUSG00000112185	0	0	0	0	0	0	0	0	0	0	0	0	0	0	0	0	0	0
ENSMUSG00000038518	440	362	432	1050	505	971	639	545	734	882	753	642	795	814	368	721	808	671
ENSMUSG00000112183	0	0	0	0	8	0	4	0	0	0	0	0	0	4	0	0	0	0
ENSMUSG00000021506	0	0	0	0	0	0	0	0	0	0	0	0	0	0	0	0	0	0
ENSMUSG00000112181	0	0	0	0	0	0	0	0	0	0	0	0	0	0	0	0	0	0
ENSMUSG00000112180	0	0	0	0	0	0	0	0	0	0	0	0	0	0	0	0	0	0
ENSMUSG00000101280	0	0	0	0	0	0	0	0	0	0	0	0	0	0	0	0	0	0
ENSMUSG00000101281	0	0	0	0	0	0	0	0	0	0	0	0	0	0	0	0	0	0
ENSMUSG00000101282	0	0	0	0	0	0	0	0	0	0	0	0	0	0	0	0	0	0
ENSMUSG00000101283	0	0	0	0	0	0	0	0	0	0	0	0	0	0	0	0	0	0
ENSMUSG00000101284	0	0	0	0	0	0	0	0	0	0	0	0	0	0	0	0	0	0
ENSMUSG00000101285	0	0	0	0	0	0	0	0	0	0	0	0	0	0	0	0	0	0
ENSMUSG00000112189	301	280	135	587	309	364	444	128	486	639	597	461	498	313	411	219	562	369
ENSMUSG00000112188	0	0	8	12	0	3	10	6	3	5	0	0	0	4	0	0	0	0
ENSMUSG00000097237	0	0	0	0	0	0	0	0	0	0	0	0	0	0	0	0	0	0
ENSMUSG00000065952	81	35	84	112	0	38	102	78	84	96	8	49	35	37	2	48	12	80
ENSMUSG00000065954	5221	3924	5538	8913	4781	7403	6199	3733	6058	6758	4017	5877	7348	7185	3114	3770	4915	4654
ENSMUSG00000065956	0	0	0	0	0	0	0	0	0	0	0	0	0	0	0	0	0	0
ENSMUSG00000081812	0	0	0	0	0	0	0	0	0	0	0	0	0	0	0	0	0	0
ENSMUSG00000081813	0	0	0	0	0	0	0	0	0	0	0	0	0	0	0	0	0	0
ENSMUSG00000108151	0	0	4	0	0	0	0	0	0	0	0	0	0	13	0	0	8	4
ENSMUSG00000108150	0	0	0	0	0	0	0	0	0	0	0	0	0	0	0	0	0	0
ENSMUSG00000108157	0	0	0	0	0	0	0	0	0	0	0	0	0	0	0	0	0	0
ENSMUSG00000097429	0	0	0	0	0	0	0	0	3	0	0	0	0	0	0	0	0	0
ENSMUSG00000081814	0	0	0	0	0	0	0	0	0	0	0	0	0	0	0	0	0	0
ENSMUSG00000108154	0	0	2	2	0	0	0	0	3	0	0	0	0	6	0	2	0	0
ENSMUSG00000097424	0	0	4	0	0	0	0	0	0	0	0	0	0	0	0	0	0	0
ENSMUSG00000097425	5	0	0	0	0	4	0	0	0	4	0	0	8	0	0	0	0	0
ENSMUSG00000097426	15	7	0	11	0	12	0	3	16	23	15	11	18	15	18	0	30	101
ENSMUSG00000097427	0	0	0	0	0	0	0	0	0	0	0	0	0	0	0	0	0	0
ENSMUSG00000097421	0	0	0	0	0	0	0	0	0	0	0	0	0	0	0	0	0	0
ENSMUSG00000093082	0	0	0	0	0	0	0	0	0	0	0	0	0	0	0	0	0	0
ENSMUSG00000054966	0	0	0	0	0	0	0	0	0	0	0	0	0	0	0	6	0	0
ENSMUSG00000054967	0	6	0	13	8	4	10	16	19	16	14	10	4	30	17	0	12	43
ENSMUSG00000075552	0	11	0	0	0	0	0	0	16	0	0	0	0	0	0	0	0	0
ENSMUSG00000105475	0	0	0	0	0	0	0	0	0	0	0	0	0	0	0	0	0	0
ENSMUSG00000093081	0	0	0	0	0	0	0	0	0	0	0	0	0	0	0	0	0	0
ENSMUSG00000041308	1782	3097	3598	2963	3756	1099	1665	3166	5791	2765	2238	2430	3936	1477	1656	5527	3973	863
ENSMUSG00000041309	0	0	0	0	0	0	0	0	0	0	0	0	0	0	0	0	0	0
ENSMUSG00000098484	0	0	0	0	0	0	0	0	0	0	0	0	0	0	0	0	0	0
ENSMUSG00000041303	466	459	626	757	567	683	594	503	698	670	786	748	657	702	446	589	640	831
ENSMUSG00000041301	8	0	12	0	8	29	8	4	0	8	8	0	16	8	23	0	8	34
ENSMUSG00000000365	1	0	0	8	2	4	0	0	4	0	0	0	0	0	0	0	0	12
ENSMUSG00000093338	0	0	0	0	0	0	0	0	0	0	0	0	0	0	0	0	0	0
ENSMUSG00000077095	0	0	0	0	0	0	0	0	0	0	0	0	0	1	0	0	0	0
ENSMUSG00000093334	0	0	0	0	0	0	0	0	0	0	0	0	0	0	0	0	0	0
ENSMUSG00000093335	0	0	0	0	0	0	0	0	0	0	0	0	0	0	0	0	0	0
ENSMUSG00000093336	1	0	0	0	0	0	0	0	0	0	0	1	0	0	0	0	0	2
ENSMUSG00000105470	0	0	0	0	0	0	0	0	0	0	0	0	0	0	0	0	0	0
ENSMUSG00000093331	0	0	0	0	0	0	0	0	0	0	0	0	0	0	0	0	0	0
ENSMUSG00000086234	0	0	0	0	4	0	0	0	0	0	0	0	0	0	0	0	0	0
ENSMUSG00000118138	26	8	4	0	47	23	22	10	4	4	8	7	12	4	0	4	8	0
ENSMUSG00000118139	0	0	0	0	0	3	0	0	0	0	0	0	0	0	0	0	0	0
ENSMUSG00000115328	0	0	0	0	0	0	0	0	0	0	0	0	0	0	0	0	0	0
ENSMUSG00000115329	0	0	0	0	0	0	0	0	0	0	0	0	0	0	0	0	0	0
ENSMUSG00000118134	2	6	10	20	12	12	7	0	6	12	19	3	24	6	6	14	12	4
ENSMUSG00000115327	0	0	0	0	0	0	0	0	0	0	0	0	0	0	0	0	0	0
ENSMUSG00000118136	0	0	0	0	0	0	0	0	0	0	0	0	0	0	0	0	0	0
ENSMUSG00000115325	0	0	0	1	0	0	0	0	0	6	0	0	4	0	2	0	0	0
ENSMUSG00000115322	0	0	0	0	0	0	0	0	0	0	0	0	0	0	0	0	0	0
ENSMUSG00000118131	0	0	0	0	0	0	0	0	0	0	0	0	0	0	0	0	0	0
ENSMUSG00000115320	0	0	0	0	0	0	0	0	0	0	0	0	0	0	2	0	0	0
ENSMUSG00000118133	154	76	114	195	26	122	148	83	183	141	126	94	103	101	79	116	62	131
ENSMUSG00000022015	107	69	113	53	83	91	140	106	44	59	80	45	89	34	103	33	152	12
ENSMUSG00000022014	94	130	120	253	265	202	254	129	154	102	64	168	128	68	68	225	38	188
ENSMUSG00000083566	0	0	0	0	0	0	0	0	0	0	0	0	0	0	0	0	0	0
ENSMUSG00000022016	3395	2774	3174	4931	3290	3098	2975	3538	5223	3464	3451	3823	3754	3516	2967	2923	3411	2676
ENSMUSG00000022010	542	701	837	538	899	773	875	402	576	554	341	504	427	527	282	898	415	1163
ENSMUSG00000022013	852	601	696	1101	848	985	863	643	846	1029	1196	1046	992	982	959	787	927	1620
ENSMUSG00000022012	0	0	0	0	0	8	0	0	0	0	0	4	0	0	0	0	0	0
ENSMUSG00000022019	248	162	289	374	126	290	297	203	413	355	454	263	290	331	426	275	450	535
ENSMUSG00000022018	60	118	108	159	174	38	158	45	123	60	26	80	89	46	46	348	92	9
ENSMUSG00000055610	0	0	0	0	0	0	0	0	0	0	0	0	0	0	0	0	0	0
ENSMUSG00000055612	46	104	65	174	58	119	89	23	69	110	69	52	68	103	45	173	83	237
ENSMUSG00000083567	21	60	59	103	73	58	58	65	135	61	116	61	99	70	77	57	130	153
ENSMUSG00000020528	351	276	400	475	452	459	490	296	489	467	514	556	383	393	217	352	382	479
ENSMUSG00000020527	179	210	271	595	272	503	463	372	872	723	681	548	585	579	562	251	544	847
ENSMUSG00000020526	295	278	242	352	297	282	350	199	283	278	261	302	227	346	188	179	215	312
ENSMUSG00000020525	350	238	472	474	422	442	386	327	430	434	451	376	446	316	343	379	470	464
ENSMUSG00000020524	0	0	4	0	0	0	0	3	0	0	0	0	0	0	0	0	0	0
ENSMUSG00000020523	1265	934	1137	2143	1285	1643	1573	1256	2541	1982	2790	1287	2025	1567	1538	1660	2901	1730
ENSMUSG00000020522	851	587	762	1650	837	1354	1394	1242	1722	1607	1408	1210	1431	1107	1181	69	1180	1201
ENSMUSG00000020521	985	802	1050	2003	964	1505	1304	833	1727	2022	2344	1296	1872	1777	1305	1224	1917	2154
ENSMUSG00000020520	89	114	112	346	198	227	126	204	300	442	304	216	200	193	226	254	220	457
ENSMUSG00000094810	0	0	0	0	0	0	0	0	0	0	0	0	0	0	0	0	0	0
ENSMUSG00000091867	106	51	28	235	114	170	146	19	20	17	70	60	22	92	82	74	13	130
ENSMUSG00000091864	0	4	0	0	0	0	4	0	0	0	19	0	4	0	0	0	0	19
ENSMUSG00000094813	0	0	0	0	0	0	1	0	0	0	0	0	0	0	0	0	0	0
ENSMUSG00000094814	0	0	7	0	8	0	0	0	0	0	0	7	0	0	0	0	0	0
ENSMUSG00000091863	0	0	0	0	0	0	0	0	0	0	0	0	0	0	0	0	0	0
ENSMUSG00000094817	2	0	0	0	5	0	6	5	3	16	13	2	5	0	24	5	0	61
ENSMUSG00000094818	0	0	0	0	0	0	0	0	0	0	0	0	0	0	0	0	0	0
ENSMUSG00000094819	0	0	0	0	0	0	0	0	0	0	0	0	0	0	0	0	0	0
ENSMUSG00000118288	0	0	0	0	0	0	0	0	0	0	0	0	0	0	0	0	0	0
ENSMUSG00000109280	0	0	0	0	0	0	0	0	0	0	0	0	0	0	0	0	0	0
ENSMUSG00000109281	0	0	0	0	0	0	0	0	0	0	0	0	0	0	0	0	0	0
ENSMUSG00000109282	0	0	0	2	4	3	0	0	2	12	4	8	7	0	0	3	2	6
ENSMUSG00000109283	0	0	0	0	0	0	0	0	0	0	0	0	0	0	0	0	0	0
ENSMUSG00000109284	0	0	0	0	8	3	0	0	0	0	0	0	0	0	11	0	0	0
ENSMUSG00000109285	0	0	0	0	0	0	0	0	0	0	0	0	0	0	0	0	0	0
ENSMUSG00000109286	0	0	0	0	0	0	0	0	0	0	0	0	0	0	0	0	0	0
ENSMUSG00000109287	0	0	0	0	0	0	0	0	0	0	0	0	0	0	0	0	0	0
ENSMUSG00000059263	3875	2870	3736	6128	4353	4461	4096	3365	5374	4597	4940	4809	4564	4995	4035	3327	4259	5073
ENSMUSG00000109289	0	0	0	0	0	0	0	0	0	0	0	0	0	0	0	0	0	0
ENSMUSG00000028759	4286	3288	3766	5843	4110	4733	4752	3303	5147	4929	4714	4964	5272	4749	3616	3790	5159	5473
ENSMUSG00000052062	153	167	141	188	215	213	144	89	135	115	77	93	92	134	79	209	115	194
ENSMUSG00000013643	0	0	183	0	0	4	0	0	0	0	8	4	0	8	8	8	0	0
ENSMUSG00000013646	876	674	745	1277	923	1130	1138	1048	1341	1230	1225	886	1142	913	1182	376	1267	1297
ENSMUSG00000118282	0	4	0	3	0	0	4	4	3	4	7	9	4	0	0	0	1	0
ENSMUSG00000076505	0	0	0	0	0	0	0	0	0	0	0	0	0	0	0	0	0	0
ENSMUSG00000104400	0	0	0	0	0	0	0	0	0	0	0	0	0	0	0	0	0	0
ENSMUSG00000028756	6025	5800	7379	8856	6719	8183	6478	5377	6971	6361	8370	7884	8366	7831	7613	6924	7167	10914
ENSMUSG00000057615	0	0	0	0	0	0	0	0	0	0	0	0	0	0	0	0	0	0
ENSMUSG00000057614	69	74	92	123	105	76	100	49	79	108	21	56	134	120	120	132	64	209
ENSMUSG00000028718	27	27	98	42	79	40	14	23	8	4	0	8	15	20	8	30	4	12
ENSMUSG00000028719	4089	4107	5045	7328	4438	6099	4655	3749	5680	5965	6283	6043	5243	5832	4614	5671	4818	5815
ENSMUSG00000118281	0	0	0	0	0	0	0	0	0	0	0	0	0	0	0	0	0	0
ENSMUSG00000076500	0	0	0	0	0	0	0	0	0	0	0	0	0	0	0	0	0	0
ENSMUSG00000110218	63	65	65	0	67	10	36	0	17	21	17	28	10	12	4	48	9	5
ENSMUSG00000028710	679	403	455	866	404	512	597	572	781	726	752	958	969	825	605	280	702	728
ENSMUSG00000118286	0	0	0	0	0	0	0	0	0	0	0	0	0	0	0	0	0	0
ENSMUSG00000028712	121	113	343	217	97	228	177	212	54	177	138	453	85	499	443	87	196	565
ENSMUSG00000028713	272	295	286	471	297	378	550	134	245	430	118	421	288	290	252	248	175	904
ENSMUSG00000028715	7813	1793	1817	7854	332	1935	629	4755	4300	5115	804	8959	967	4623	1955	2091	1632	4518
ENSMUSG00000028716	48	177	158	109	233	62	78	43	40	84	75	73	138	69	35	272	71	89
ENSMUSG00000028751	0	0	0	0	0	0	0	0	0	0	0	0	0	0	0	0	0	0
ENSMUSG00000102168	0	0	0	0	0	0	0	0	0	0	0	0	0	0	0	0	0	0
ENSMUSG00000102169	0	0	0	0	0	0	0	0	0	0	0	0	0	0	0	0	0	0
ENSMUSG00000118284	0	0	0	0	0	0	0	0	0	0	0	0	0	0	0	0	0	0
ENSMUSG00000102160	0	0	0	0	0	0	0	0	0	0	0	0	0	0	0	0	0	0
ENSMUSG00000102162	0	0	0	8	0	0	0	0	0	0	0	0	2	0	0	0	0	0
ENSMUSG00000102163	0	0	0	0	0	0	0	0	0	0	0	0	0	0	0	0	0	0
ENSMUSG00000102164	0	0	0	0	0	0	0	0	0	0	0	0	0	0	0	0	0	0
ENSMUSG00000102166	0	0	0	0	0	0	0	0	0	0	0	0	4	0	0	4	0	0
ENSMUSG00000102167	0	0	0	0	0	0	0	0	0	0	0	0	0	0	0	0	0	0
ENSMUSG00000039176	1075	1377	1481	2341	2095	1845	2021	1849	2763	2404	2975	1892	1861	2057	2009	1413	2874	2389
ENSMUSG00000039174	0	0	0	0	0	0	0	0	0	0	0	0	0	0	0	0	0	0
ENSMUSG00000052396	0	0	0	0	0	0	0	0	0	0	12	0	0	4	0	0	0	0
ENSMUSG00000087993	1	1	1	1	1	1	1	1	1	1	1	1	1	1	1	1	1	1
ENSMUSG00000052392	727	713	1117	2260	798	2704	674	454	1103	1073	683	1717	1282	2337	875	458	750	2952
ENSMUSG00000078554	10	13	8	21	23	19	0	8	10	5	8	7	0	4	4	0	0	22
ENSMUSG00000108115	0	2	0	0	0	0	0	0	1	0	0	3	0	0	0	0	0	5
ENSMUSG00000039178	82	66	66	150	52	182	94	111	126	156	139	122	159	85	94	59	152	193
ENSMUSG00000039179	0	0	0	0	0	0	0	0	0	0	0	0	0	0	0	0	0	0
ENSMUSG00000092889	3	0	1	2	2	3	2	5	1	2	2	3	3	3	0	0	3	2
ENSMUSG00000092888	0	0	0	0	0	0	0	0	0	0	0	0	0	0	0	0	0	0
ENSMUSG00000117246	0	0	0	0	0	0	0	0	0	1	0	0	0	0	0	0	0	0
ENSMUSG00000092880	0	0	0	0	0	0	0	0	0	0	0	0	0	0	0	0	0	0
ENSMUSG00000092885	1	1	1	1	0	1	1	1	1	1	1	1	1	0	1	1	1	1
ENSMUSG00000117245	0	0	0	0	0	0	0	0	0	0	0	0	0	0	0	0	0	0
ENSMUSG00000092887	7	5	8	5	9	3	6	1	5	0	4	11	2	7	2	9	2	5
ENSMUSG00000116899	0	0	0	0	0	0	0	0	0	0	0	0	0	0	0	0	0	0
ENSMUSG00000117244	0	0	0	0	0	0	0	0	0	0	0	0	0	0	0	0	0	0
ENSMUSG00000067627	0	0	0	0	0	0	0	0	0	0	0	0	0	0	0	0	0	0
ENSMUSG00000116898	0	0	0	26	12	2	23	8	11	16	20	0	6	0	17	15	8	8
ENSMUSG00000025094	45	21	20	55	19	37	29	29	47	49	64	38	60	69	57	32	71	92
ENSMUSG00000117243	0	0	0	0	0	0	0	0	0	0	0	0	0	0	0	0	0	0
ENSMUSG00000108114	0	0	0	0	0	0	0	0	0	0	0	0	0	0	0	0	0	0
ENSMUSG00000025090	0	0	0	0	0	0	0	0	0	0	0	0	0	0	0	0	0	0
ENSMUSG00000025091	0	0	0	0	0	0	0	0	0	0	0	0	0	0	0	0	0	0
ENSMUSG00000025092	14	26	12	20	34	46	40	34	16	21	8	45	19	47	13	41	0	124
ENSMUSG00000111518	0	0	0	0	0	0	0	0	0	0	0	0	0	0	0	0	0	0
ENSMUSG00000117241	28	23	17	19	28	37	41	15	29	21	28	45	41	41	18	22	13	32
ENSMUSG00000114749	0	0	0	0	0	0	0	0	0	0	0	0	0	0	0	0	0	0
ENSMUSG00000114748	0	0	0	0	0	0	0	0	0	0	0	0	0	0	0	0	0	0
ENSMUSG00000111511	0	0	0	0	0	0	0	0	0	0	0	0	0	0	0	0	0	0
ENSMUSG00000114746	0	0	0	0	0	0	0	0	0	0	0	0	0	0	0	0	0	3
ENSMUSG00000114745	0	0	0	0	0	0	0	0	0	0	0	0	0	0	0	0	0	0
ENSMUSG00000114744	0	0	0	0	0	0	0	0	0	0	0	0	0	0	0	0	0	0
ENSMUSG00000111515	0	0	0	0	0	0	0	0	2	0	0	0	0	0	0	2	0	0
ENSMUSG00000111514	2	13	0	10	0	6	0	0	2	10	0	0	3	0	0	0	0	0
ENSMUSG00000111517	0	0	0	0	0	0	0	0	0	0	0	0	0	0	0	0	0	0
ENSMUSG00000114740	0	0	0	0	0	0	0	0	0	0	0	0	0	0	0	0	0	0
ENSMUSG00000103444	0	0	0	0	0	0	0	0	0	0	0	0	0	0	0	0	0	0
ENSMUSG00000021737	3197	2645	3761	4953	3501	4964	3905	2820	4579	4455	4917	4571	4553	4744	2931	2899	4291	4002
ENSMUSG00000065178	0	0	0	0	0	0	0	0	0	0	0	0	0	0	0	0	0	0
ENSMUSG00000021731	1178	1073	1242	1884	1273	1419	1432	837	1724	1293	1532	1645	1314	1462	896	1522	1196	1181
ENSMUSG00000021730	0	0	0	0	0	0	0	0	0	0	8	0	0	0	0	0	0	0
ENSMUSG00000021733	380	438	544	606	572	517	457	368	658	443	507	466	410	424	290	752	576	593
ENSMUSG00000021732	0	0	0	0	0	0	0	0	0	0	0	0	0	0	0	0	0	0
ENSMUSG00000065173	0	0	0	0	0	0	0	0	0	0	0	0	0	0	0	0	0	0
ENSMUSG00000021738	807	362	300	1664	795	1108	1240	1198	746	662	1598	1044	613	514	1086	1203	2296	1555
ENSMUSG00000070311	0	0	0	0	0	0	0	0	0	0	0	0	0	0	0	0	0	0
ENSMUSG00000035873	1169	1112	1237	1459	1328	1294	1150	1102	1966	1724	1481	1360	1739	1367	928	2449	2004	1241
ENSMUSG00000090191	0	0	0	4	0	0	0	0	0	4	0	0	0	0	0	0	0	0
ENSMUSG00000106269	0	0	0	0	0	0	0	0	0	0	0	0	0	0	0	0	0	0
ENSMUSG00000106268	0	0	0	0	0	8	0	0	0	0	0	0	0	0	0	0	0	8
ENSMUSG00000035877	1761	1032	1562	2142	1694	2550	2081	1553	1954	1956	2494	1674	1919	1950	2360	846	2662	3312
ENSMUSG00000070313	0	0	0	0	0	0	0	0	0	0	0	0	0	0	0	0	0	0
ENSMUSG00000035875	3234	3801	5603	3823	4146	4518	3709	2064	1767	2583	3055	2900	2789	3070	2882	7515	2238	6146
ENSMUSG00000106263	0	0	0	0	0	0	0	0	0	0	0	0	0	0	0	0	0	0
ENSMUSG00000106262	12	3	15	6	0	27	20	4	22	24	14	26	16	32	30	8	9	18
ENSMUSG00000106261	0	0	0	0	0	0	0	0	0	0	0	0	0	0	0	0	0	0
ENSMUSG00000035878	199	112	139	730	58	914	205	252	339	605	453	611	470	908	1437	46	890	2481
ENSMUSG00000106267	0	0	0	0	0	0	0	0	0	0	0	0	0	0	0	0	0	0
ENSMUSG00000106266	0	0	2	0	0	0	0	0	0	0	0	0	0	0	0	0	0	0
ENSMUSG00000106265	0	0	0	0	0	0	0	0	0	0	0	0	0	0	0	0	0	0
ENSMUSG00000106264	1	1	1	1	1	1	1	1	1	1	1	1	1	1	1	1	1	1
ENSMUSG00000112961	0	0	0	0	0	0	0	0	0	0	0	0	0	0	0	0	0	0
ENSMUSG00000112960	0	0	0	0	0	2	4	7	4	0	0	2	3	4	0	0	0	2
ENSMUSG00000112963	19	6	4	16	16	22	20	17	8	8	34	14	4	9	21	78	4	22
ENSMUSG00000022580	0	0	0	0	0	0	0	0	4	0	6	0	0	0	0	0	4	4
ENSMUSG00000112965	0	0	0	0	0	0	0	0	0	0	0	0	0	0	0	0	0	0
ENSMUSG00000112964	158	119	201	326	195	238	254	102	114	244	209	247	229	291	63	38	81	219
ENSMUSG00000112967	0	0	0	0	0	0	0	0	0	0	0	0	0	0	0	0	0	0
ENSMUSG00000008090	526	386	612	499	867	571	391	388	626	576	379	550	531	506	472	536	585	542
ENSMUSG00000112969	8	4	7	17	6	12	6	8	19	12	29	9	39	1	10	6	9	23
ENSMUSG00000112968	0	0	0	0	0	0	0	0	0	0	0	0	0	0	0	0	0	0
ENSMUSG00000116896	0	0	0	0	0	0	0	0	0	0	0	0	0	0	0	0	0	0
ENSMUSG00000022586	21	19	28	61	37	38	27	43	31	11	64	38	26	0	10	61	12	0
ENSMUSG00000085672	0	0	0	0	0	0	0	0	0	0	0	0	0	0	0	0	0	0
ENSMUSG00000103448	0	0	0	0	0	0	0	0	0	0	0	0	0	0	0	0	0	0
ENSMUSG00000103449	0	0	0	0	0	0	0	0	0	0	0	0	0	0	0	0	0	0
ENSMUSG00000086725	167	91	111	171	76	152	166	84	106	163	152	112	144	132	57	36	125	175
ENSMUSG00000086724	0	0	0	0	0	0	0	0	0	0	0	0	0	0	0	0	0	1
ENSMUSG00000086727	16	11	4	17	0	4	6	0	6	0	6	6	8	4	0	0	14	5
ENSMUSG00000086726	0	0	0	0	0	0	0	0	0	0	0	0	0	0	0	0	0	0
ENSMUSG00000086721	2	0	4	0	4	4	2	0	3	2	0	0	0	4	2	3	0	2
ENSMUSG00000052934	9026	8869	11888	8098	9416	9563	8990	9028	10171	7675	9472	10858	9256	10016	6997	9330	9793	12162
ENSMUSG00000112877	0	0	0	0	0	0	0	0	0	0	0	0	0	0	0	0	0	0
ENSMUSG00000086722	0	0	0	0	0	0	0	0	0	0	0	0	0	0	0	0	0	0
ENSMUSG00000086729	0	0	0	0	0	0	0	0	0	0	0	0	0	0	0	0	0	0
ENSMUSG00000086728	18	10	51	55	31	31	18	42	39	57	56	8	38	53	42	14	43	52
ENSMUSG00000117218	5	0	2	0	0	0	6	0	4	0	2	0	0	3	0	0	0	0
ENSMUSG00000117219	0	8	6	10	0	4	8	0	5	4	11	7	10	11	1	31	4	0
ENSMUSG00000117214	0	0	0	0	0	0	0	0	0	0	0	0	0	0	0	0	0	0
ENSMUSG00000117215	0	0	0	0	0	0	0	0	0	0	0	0	0	0	0	0	0	0
ENSMUSG00000117216	1	0	1	3	1	4	1	1	5	2	1	0	6	1	1	1	2	2
ENSMUSG00000117217	2	12	0	0	6	0	0	2	0	2	4	0	0	0	0	8	0	4
ENSMUSG00000117210	0	0	0	0	0	0	0	0	0	0	0	0	0	0	0	0	0	0
ENSMUSG00000117211	0	0	0	0	0	0	0	0	0	0	0	0	0	0	0	0	0	0
ENSMUSG00000117213	0	0	0	0	0	0	0	0	0	0	0	0	0	0	0	0	0	0
ENSMUSG00000110325	0	0	0	0	0	0	0	0	0	4	0	0	1	0	4	10	0	0
ENSMUSG00000022837	404	339	453	383	453	383	256	211	319	274	409	552	423	427	244	596	365	310
ENSMUSG00000022836	1183	1049	1560	1723	1250	1550	1382	878	897	2690	886	1835	1629	2103	1025	1816	1105	4909
ENSMUSG00000076755	0	0	0	0	0	0	0	0	0	4	0	0	0	0	0	8	0	0
ENSMUSG00000076754	0	0	10	0	2	10	0	6	4	0	0	13	4	0	0	0	0	0
ENSMUSG00000022833	150	108	104	231	150	224	116	51	124	126	95	256	240	198	56	179	42	110
ENSMUSG00000022832	0	0	0	0	0	0	0	0	0	0	0	0	0	0	0	0	0	0
ENSMUSG00000022831	1073	836	785	1856	2523	1370	1340	1066	1063	1054	554	1045	859	613	730	1107	687	1576
ENSMUSG00000076750	0	0	0	0	0	0	0	0	0	0	0	0	0	0	0	0	0	0
ENSMUSG00000076759	0	0	0	0	0	0	0	0	0	0	0	0	0	0	0	0	0	0
ENSMUSG00000022838	86	32	54	29	33	11	19	20	30	22	33	44	15	22	27	24	28	32
ENSMUSG00000039824	5	0	19	18	7	29	5	7	26	33	24	10	27	18	10	18	13	52
ENSMUSG00000039826	815	734	981	1812	949	1286	1198	782	1330	1393	1189	1479	1366	1389	882	597	1030	1336
ENSMUSG00000086098	0	0	0	0	0	0	0	0	0	0	0	0	0	0	0	0	0	0
ENSMUSG00000086097	0	0	0	0	0	0	0	0	0	0	0	0	0	0	0	0	0	0
ENSMUSG00000086096	0	0	0	0	0	0	0	0	0	0	11	4	0	0	0	0	2	4
ENSMUSG00000086095	0	0	0	0	0	0	0	0	0	0	0	0	0	0	8	0	10	0
ENSMUSG00000039828	424	373	570	596	537	597	668	435	546	602	642	506	519	479	334	549	582	422
ENSMUSG00000086092	0	0	0	0	0	0	0	0	0	0	0	0	0	0	0	0	0	0
ENSMUSG00000086090	3	0	0	0	0	4	3	4	13	8	0	0	0	3	4	3	0	12
ENSMUSG00000051671	229	150	286	543	251	525	297	174	389	447	560	460	339	489	281	246	376	1118
ENSMUSG00000068487	3	0	0	5	0	0	3	0	0	0	2	0	0	0	0	0	0	0
ENSMUSG00000095101	0	0	0	0	0	0	0	0	0	0	0	0	0	1	0	0	2	0
ENSMUSG00000070348	1934	3286	3193	5424	3196	2551	2514	884	1515	2382	1011	3845	1691	2905	351	3401	1156	489
ENSMUSG00000020069	471	341	411	664	448	588	538	544	783	746	1159	538	626	470	628	363	1002	887
ENSMUSG00000095100	0	0	0	0	0	0	0	0	0	0	0	0	0	0	0	0	0	0
ENSMUSG00000020062	4	4	12	5	10	0	0	8	15	0	4	0	34	17	0	4	0	7
ENSMUSG00000020063	819	847	826	978	931	739	732	699	1305	913	1422	828	942	686	1038	993	1435	1027
ENSMUSG00000020061	0	7	0	0	4	0	0	0	0	5	0	0	0	0	0	0	0	0
ENSMUSG00000063632	0	0	2	0	8	0	6	0	0	4	0	0	0	0	4	2	0	4
ENSMUSG00000020067	0	0	0	0	0	0	0	0	0	0	4	0	0	0	8	0	0	8
ENSMUSG00000020064	2135	1797	2118	3394	2019	2646	2216	2303	3701	3022	2951	2398	2901	2557	2449	2389	3260	2297
ENSMUSG00000070345	38	16	26	23	15	27	27	14	20	56	53	25	40	29	30	0	0	14
ENSMUSG00000009075	0	0	4	0	0	4	6	0	0	5	8	13	5	0	0	0	3	0
ENSMUSG00000052942	43	121	45	96	90	113	79	84	87	77	76	64	105	77	79	235	134	84
ENSMUSG00000107341	0	0	0	0	0	0	0	0	0	0	0	0	0	0	0	0	0	0
ENSMUSG00000030968	30	76	110	60	91	86	50	26	30	6	31	105	63	36	10	106	8	156
ENSMUSG00000090907	0	0	0	0	0	0	0	0	0	0	0	0	0	0	0	0	0	0
ENSMUSG00000030963	104	53	108	52	33	29	92	69	68	64	44	30	42	62	43	63	45	60
ENSMUSG00000030960	140	88	127	297	102	228	188	99	196	288	219	141	176	119	163	132	196	286
ENSMUSG00000030966	477	954	629	635	487	349	450	240	278	349	279	503	434	404	157	889	246	392
ENSMUSG00000030967	2214	2468	2671	2519	2834	2349	2639	1637	2303	1929	2189	2554	1988	2342	1841	2750	2182	2427
ENSMUSG00000030965	1303	968	1328	1919	1339	1713	1469	1432	1897	1707	1482	1494	1515	1621	1492	1052	1480	1652
ENSMUSG00000082394	80	80	85	181	68	125	106	83	70	132	83	113	57	86	97	115	72	89
ENSMUSG00000070699	446	303	317	828	334	610	741	528	807	1014	649	633	644	668	339	447	505	587
ENSMUSG00000107562	0	0	0	0	0	0	0	0	0	0	0	0	0	0	0	0	0	0
ENSMUSG00000048304	0	0	0	0	0	0	0	0	0	0	0	0	0	0	0	0	0	0
ENSMUSG00000048307	1248	997	1223	2606	1095	2253	1613	1066	1681	2517	1996	1819	1870	2149	1668	661	1856	3447
ENSMUSG00000070697	2421	1646	1978	2633	1985	1995	2377	1898	2914	2075	2317	2444	1867	1730	1741	1984	2197	1818
ENSMUSG00000070690	822	778	836	941	561	1094	965	554	933	781	869	1053	611	1028	933	878	642	1374
ENSMUSG00000070691	43	28	38	102	68	78	58	99	103	40	80	49	56	27	49	141	62	69
ENSMUSG00000070692	27	15	8	31	22	8	7	8	15	18	21	23	10	8	25	11	15	14
ENSMUSG00000004100	2156	1734	1849	2460	2291	2401	2575	1197	1572	1886	1717	3207	1566	2165	779	1904	878	2066
ENSMUSG00000096434	0	0	0	0	0	0	0	0	0	0	0	0	0	0	0	0	2	0
ENSMUSG00000096436	0	0	0	0	0	0	0	0	0	0	0	0	0	0	0	0	0	0
ENSMUSG00000096437	0	0	0	0	0	0	0	0	0	0	0	0	0	0	0	0	0	0
ENSMUSG00000096430	0	0	0	0	0	0	0	0	0	0	0	0	0	0	0	0	0	0
ENSMUSG00000096431	0	0	0	0	0	0	0	0	0	0	0	0	0	0	0	0	0	0
ENSMUSG00000096432	0	0	0	0	0	0	0	0	0	0	0	0	0	0	0	0	0	0
ENSMUSG00000096433	283	140	202	322	168	246	360	180	357	283	287	237	255	257	255	171	332	251
ENSMUSG00000033703	201	89	209	464	199	442	257	264	443	671	586	268	465	491	390	123	473	957
ENSMUSG00000033701	2021	1226	1995	2946	1645	1527	2231	1309	3154	1639	1705	2281	1450	2214	890	1691	1244	2006
ENSMUSG00000033707	1	0	0	0	9	0	0	0	13	5	0	0	0	0	11	0	4	4
ENSMUSG00000033706	845	1102	717	1055	830	1228	1638	735	909	1684	1418	1820	795	1527	429	1096	661	1470
ENSMUSG00000033705	84	57	94	112	193	180	111	50	95	139	126	78	74	86	123	103	90	185
ENSMUSG00000037469	0	0	0	0	0	4	0	0	0	0	0	0	0	0	0	0	0	0
ENSMUSG00000037466	0	0	31	15	34	17	14	8	16	41	22	11	26	12	31	24	7	25
ENSMUSG00000037465	8333	4396	2928	2797	5538	2389	3160	743	996	846	887	6633	1471	2037	764	6913	1484	2896
ENSMUSG00000037463	0	0	0	0	0	4	0	0	0	0	0	0	0	0	0	0	2	4
ENSMUSG00000037461	907	758	1503	1249	1390	1088	1000	1025	927	1519	1434	1132	1154	1308	847	820	925	1946
ENSMUSG00000104138	0	0	0	0	0	0	0	0	0	0	0	0	0	0	0	0	0	0
ENSMUSG00000104131	0	0	0	0	0	0	0	0	0	0	0	0	0	0	0	0	0	0
ENSMUSG00000104130	0	0	0	0	0	0	0	0	0	0	0	0	0	0	0	0	0	0
ENSMUSG00000104133	0	0	0	0	0	0	0	0	0	0	0	0	0	0	0	0	0	0
ENSMUSG00000104132	0	0	0	0	0	0	0	0	0	0	0	0	0	0	0	0	0	0
ENSMUSG00000104135	0	0	0	0	0	0	0	0	0	0	0	0	0	0	0	0	0	0
ENSMUSG00000104134	0	0	0	0	0	0	0	0	0	0	0	0	0	0	0	0	0	0
ENSMUSG00000104137	0	0	0	0	0	0	0	0	0	0	0	0	0	0	0	0	0	0
ENSMUSG00000104136	0	0	0	0	0	0	0	0	3	0	0	0	0	0	0	0	8	0
ENSMUSG00000077851	0	0	0	0	0	0	0	0	0	0	0	0	0	0	0	0	0	0
ENSMUSG00000027927	0	0	0	0	0	0	0	0	0	0	0	0	0	0	0	0	0	0
ENSMUSG00000027925	0	0	0	0	0	0	0	0	0	0	0	0	0	0	0	0	0	0
ENSMUSG00000027923	0	0	0	0	0	0	0	0	0	0	0	0	0	0	0	0	0	0
ENSMUSG00000031709	86	148	86	135	311	134	109	156	127	189	72	136	172	82	148	115	104	192
ENSMUSG00000031708	3651	3797	4896	5561	5305	5568	5064	2879	3326	3181	4218	4708	4738	4909	3954	6766	4436	5355
ENSMUSG00000031706	1265	955	1529	1778	1529	1568	2133	1362	2206	1656	2185	1971	1440	1473	1236	1054	2339	1093
ENSMUSG00000031701	5943	5636	6534	8625	6822	8266	7131	5637	9015	6524	6619	8682	6565	8090	5897	6798	6835	7695
ENSMUSG00000031700	18004	18893	26814	29692	15531	41132	26122	10615	13205	21362	29824	41324	32199	39221	20517	28506	19208	42659
ENSMUSG00000031703	2333	2013	2686	3993	2712	3397	2755	2112	3123	3126	3425	3070	2953	3161	2618	2765	3040	3904
ENSMUSG00000098086	0	0	0	0	0	0	0	0	0	0	0	0	0	0	0	0	0	0
ENSMUSG00000003458	2585	2280	3032	4852	2831	4217	3923	3116	4631	4291	4071	3320	3964	3718	3234	2532	4008	4213
ENSMUSG00000023008	165	170	177	312	236	294	173	136	151	143	77	164	206	212	215	262	100	407
ENSMUSG00000023004	2156	1716	2461	4769	4612	3534	2693	2022	4701	4103	3937	2387	2822	2671	2868	5772	3657	3873
ENSMUSG00000023007	547	658	641	849	503	775	677	481	891	934	1091	618	666	771	770	1018	1261	1041
ENSMUSG00000071561	4	0	0	4	0	0	12	0	4	2	0	4	0	0	4	0	0	0
ENSMUSG00000023000	9	0	0	0	0	0	2	4	0	0	0	10	0	0	4	16	0	8
ENSMUSG00000072188	4	0	0	0	0	0	0	0	0	0	0	0	0	0	0	0	0	0
ENSMUSG00000071562	46	12	0	4	18	0	26	8	0	0	8	4	0	4	0	6	0	4
ENSMUSG00000026032	2084	2026	2395	3748	2643	2479	2428	1601	2374	2023	3096	2886	2217	2580	1785	3147	2365	2864
ENSMUSG00000026031	8723	2338	6905	7588	6374	5679	10096	3102	12813	7646	5660	8223	8792	2713	6029	3666	5993	7365
ENSMUSG00000026037	749	559	798	779	838	776	895	629	596	609	587	843	689	695	426	387	522	498
ENSMUSG00000026036	616	582	647	1019	650	839	808	483	797	942	725	854	828	806	465	461	512	937
ENSMUSG00000026035	221	265	328	530	280	332	318	341	403	492	386	282	252	372	348	248	337	459
ENSMUSG00000026034	3522	3035	3722	4627	3576	4340	4191	2957	4089	3823	4716	3940	3931	3741	2859	6606	5636	3665
ENSMUSG00000026039	0	4	8	4	24	30	0	8	4	0	5	7	24	0	0	8	0	0
ENSMUSG00000082127	23	17	28	24	44	20	35	10	23	26	33	32	20	22	14	30	10	25
ENSMUSG00000087330	0	0	0	0	0	0	0	0	0	0	0	0	0	0	0	0	0	0
ENSMUSG00000034285	3529	3877	4731	3414	4841	4005	3501	1771	1842	1593	1540	5017	1918	2690	1202	6079	1173	2885
ENSMUSG00000005705	1	0	4	0	1	3	5	0	7	4	6	1	0	2	0	5	9	2
ENSMUSG00000087333	0	0	0	0	0	0	0	0	0	0	0	0	0	0	0	0	0	0
ENSMUSG00000073633	106	126	150	219	135	174	179	141	208	229	261	172	154	166	74	89	117	181
ENSMUSG00000073631	2	1	3	0	0	1	4	1	2	0	0	1	0	0	0	5	0	0
ENSMUSG00000097349	0	0	0	0	0	0	0	0	0	0	0	0	0	0	0	0	0	0
ENSMUSG00000087335	0	0	0	0	0	0	0	0	0	0	0	0	0	0	0	0	0	0
ENSMUSG00000073639	12506	9907	11563	15977	10650	8675	6360	9917	6115	11283	12107	10082	13213	14946	8271	10874	8132	4370
ENSMUSG00000082122	0	0	0	0	0	0	0	0	0	0	0	0	0	0	0	0	0	0
ENSMUSG00000117891	0	0	0	0	0	0	0	0	0	0	0	0	0	0	0	0	0	0
ENSMUSG00000087337	0	0	0	0	0	0	0	0	0	0	0	0	0	0	0	0	0	0
ENSMUSG00000049553	1348	981	1243	1842	1260	2069	1829	1080	1547	1592	1345	1767	1401	1684	1019	944	1040	2491
ENSMUSG00000049551	12	2	12	12	12	12	4	15	0	19	0	4	25	23	0	16	12	14
ENSMUSG00000049550	1140	1579	1708	2246	2022	1716	1356	1321	1596	2032	2018	1650	1614	1655	1807	1776	1826	2567
ENSMUSG00000049556	8	0	0	0	4	4	0	11	0	0	0	0	4	0	12	44	19	4
ENSMUSG00000049555	104	42	116	121	143	109	59	57	119	141	135	393	133	103	55	76	119	211
ENSMUSG00000069678	117	101	135	210	175	144	194	134	226	254	376	126	173	173	241	207	320	260
ENSMUSG00000069670	6	8	0	16	23	19	8	0	0	12	0	8	0	0	0	2	0	0
ENSMUSG00000069584	0	0	0	0	0	0	0	0	0	0	0	0	0	0	0	0	0	0
ENSMUSG00000069582	0	0	0	0	0	0	0	0	0	0	0	0	0	0	0	0	0	0
ENSMUSG00000069583	0	0	0	0	0	0	0	0	0	0	0	0	0	0	0	0	0	0
ENSMUSG00000069581	3	3	8	0	0	8	0	0	2	7	4	4	4	4	0	4	12	0
ENSMUSG00000069588	0	0	0	0	0	0	0	0	0	0	0	0	0	0	0	0	0	0
ENSMUSG00000046269	49	61	42	131	100	87	70	110	133	125	89	63	55	63	94	75	169	101
ENSMUSG00000030816	4104	3355	4791	5455	4731	4493	4947	3760	5677	4748	5047	4518	4541	4365	3397	3454	4022	3659
ENSMUSG00000046262	0	0	0	0	0	0	0	0	0	0	0	0	0	0	0	0	0	0
ENSMUSG00000022353	16542	13541	16596	15460	18100	13432	13617	11124	14154	16629	22353	13378	14502	14912	12541	27437	21004	17258
ENSMUSG00000022350	1131	1051	1190	2076	1384	1749	1511	1590	2510	2183	2350	1523	1633	1622	2276	1389	2185	1818
ENSMUSG00000022351	7512	4546	7331	8995	5381	15460	12449	8447	9909	14919	21224	9536	17748	15298	14071	6150	14836	17724
ENSMUSG00000074346	0	0	0	0	0	0	0	0	0	0	0	0	0	0	0	0	0	0
ENSMUSG00000022357	0	0	0	4	0	0	0	0	0	0	0	0	0	0	0	0	0	0
ENSMUSG00000022354	5249	5305	6204	6903	6625	6000	5710	4552	5579	5286	5606	6603	6072	5720	5066	7192	5785	6545
ENSMUSG00000089377	0	0	0	0	0	0	0	0	0	0	0	0	0	0	0	0	0	0
ENSMUSG00000089376	0	0	0	0	0	0	0	0	0	0	0	0	0	0	0	0	0	0
ENSMUSG00000076038	1	2	1	5	2	1	1	1	3	1	2	1	2	1	4	3	2	2
ENSMUSG00000022359	56	61	50	161	103	75	60	38	124	167	165	121	94	148	95	45	175	189
ENSMUSG00000089373	0	0	0	0	0	0	0	0	0	0	0	0	0	0	0	0	0	0
ENSMUSG00000089372	0	0	0	0	0	0	0	0	0	0	0	0	0	0	0	0	0	0
ENSMUSG00000089371	0	0	0	0	2	0	0	0	0	0	0	4	0	0	0	20	0	0
ENSMUSG00000089370	0	0	0	0	0	0	0	0	0	0	0	0	0	0	0	0	0	0
ENSMUSG00000105770	0	0	0	0	0	0	0	0	0	0	0	0	0	0	0	0	0	0
ENSMUSG00000105771	0	0	0	0	0	0	0	0	0	0	4	0	0	0	0	0	0	0
ENSMUSG00000105772	0	0	0	0	0	0	0	0	0	0	0	0	0	0	0	0	0	0
ENSMUSG00000105773	0	0	0	0	0	0	0	0	0	0	0	0	0	0	0	0	0	0
ENSMUSG00000105774	4	8	0	8	0	0	0	0	4	4	12	0	8	0	0	0	0	0
ENSMUSG00000105775	4	19	8	14	13	19	10	10	20	17	22	32	8	8	15	27	14	3
ENSMUSG00000105776	12	19	19	10	10	18	23	17	8	18	6	15	15	34	20	18	11	14
ENSMUSG00000105777	0	0	0	0	0	0	0	0	0	0	0	0	0	0	0	0	0	0
ENSMUSG00000105778	0	0	0	0	0	0	0	0	0	0	0	0	0	0	0	0	0	0
ENSMUSG00000105779	9	16	12	16	16	7	15	11	9	10	9	9	17	10	13	16	5	14
ENSMUSG00000086946	0	0	2	0	0	0	0	0	0	0	0	2	0	0	0	0	0	0
ENSMUSG00000097706	45	30	16	45	6	118	72	26	20	121	12	54	31	55	75	4	47	27
ENSMUSG00000008540	96535	71394	117909	133948	106921	145276	104495	65032	68159	94621	108568	144902	101351	113745	76523	118950	71637	147336
ENSMUSG00000088028	0	0	0	0	2	0	0	0	0	0	0	0	0	0	0	0	0	0
ENSMUSG00000034863	109	147	197	277	160	206	160	114	200	270	235	130	199	160	172	194	264	531
ENSMUSG00000088025	0	0	0	0	0	0	0	0	0	0	0	0	0	0	0	0	0	0
ENSMUSG00000088026	0	0	0	0	0	0	0	0	0	0	0	0	0	0	0	0	0	0
ENSMUSG00000088027	0	0	0	0	0	0	0	0	0	0	0	0	0	0	0	0	0	0
ENSMUSG00000034867	538	525	707	1364	753	1313	816	686	1003	1659	1435	992	1451	1122	959	740	897	3348
ENSMUSG00000088021	0	0	0	0	0	0	0	0	0	0	0	0	0	0	0	0	0	0
ENSMUSG00000088022	1	11	5	9	0	5	1	0	1	0	1	7	0	2	0	2	2	0
ENSMUSG00000092848	0	0	0	0	0	0	0	0	0	0	0	0	0	0	0	0	0	0
ENSMUSG00000104731	0	0	0	0	0	0	0	0	0	0	0	0	0	0	0	0	0	0
ENSMUSG00000104730	0	0	0	0	0	0	0	0	0	0	0	0	0	0	0	0	0	0
ENSMUSG00000104191	0	0	0	0	0	0	0	0	0	0	0	0	0	0	0	0	0	0
ENSMUSG00000077633	0	0	0	0	0	0	0	0	0	0	0	0	0	0	0	0	0	0
ENSMUSG00000077630	0	0	0	0	0	0	0	0	0	0	0	0	0	0	0	0	0	0
ENSMUSG00000077637	5	3	7	5	10	2	15	9	15	7	4	11	11	12	5	7	7	6
ENSMUSG00000077635	0	0	0	0	0	0	0	0	0	0	0	0	0	0	0	0	0	0
ENSMUSG00000045795	2750	4083	4373	3618	3350	3655	3823	2326	2813	3357	3433	4205	4530	3392	2084	5563	2142	3166
ENSMUSG00000045794	0	0	0	0	0	0	0	0	0	0	0	0	0	0	0	0	0	0
ENSMUSG00000077639	3	1	2	0	1	1	5	0	1	6	0	2	5	2	3	7	0	3
ENSMUSG00000045790	2048	1134	1418	2051	1292	1783	1920	1282	1883	1836	1725	2091	2224	1914	1202	432	1077	1335
ENSMUSG00000045792	0	0	0	0	0	0	0	0	0	0	0	0	0	0	0	0	0	0
ENSMUSG00000111043	0	2	0	3	0	0	9	0	0	9	0	4	0	0	5	6	6	45
ENSMUSG00000048155	0	0	0	0	0	0	0	0	0	0	0	0	0	0	0	0	0	0
ENSMUSG00000039873	73	61	42	68	64	88	85	42	104	72	164	58	94	104	58	175	97	111
ENSMUSG00000104739	0	0	0	0	0	0	0	0	0	0	0	0	0	0	0	0	0	0
ENSMUSG00000079685	8	25	19	17	108	23	15	34	23	15	0	19	22	23	8	19	4	14
ENSMUSG00000102201	0	0	0	0	0	0	0	0	0	0	0	0	0	0	0	0	0	0
ENSMUSG00000102200	0	0	0	0	0	0	0	0	0	0	0	0	0	0	0	0	0	0
ENSMUSG00000102203	0	0	0	0	0	0	0	0	0	0	0	0	0	0	0	0	0	0
ENSMUSG00000102202	0	0	0	4	0	9	4	0	8	19	0	4	16	12	8	0	0	27
ENSMUSG00000102205	0	0	0	0	0	0	0	0	0	0	0	0	0	0	0	0	0	3
ENSMUSG00000102204	0	0	0	1	3	0	0	0	1	0	0	2	2	2	0	1	0	0
ENSMUSG00000102207	0	0	0	0	0	0	0	0	0	0	0	0	0	0	0	0	0	0
ENSMUSG00000102206	0	0	0	0	0	0	0	0	0	0	0	0	0	0	0	0	0	0
ENSMUSG00000043569	0	0	0	0	0	0	0	0	0	0	0	0	0	0	0	0	0	0
ENSMUSG00000116114	4	1	2	14	6	8	41	4	4	0	0	4	23	8	11	0	4	8
ENSMUSG00000089959	0	0	0	0	8	0	0	3	0	0	0	0	0	8	0	14	0	0
ENSMUSG00000089958	6	2	7	14	20	6	7	5	9	5	13	0	1	6	3	3	4	7
ENSMUSG00000089953	0	0	0	0	0	0	0	0	0	0	0	0	0	0	0	0	0	0
ENSMUSG00000089952	0	0	0	0	0	0	0	0	0	0	0	8	0	0	0	10	0	0
ENSMUSG00000089951	0	0	6	9	10	23	0	0	0	0	0	8	19	10	35	10	0	0
ENSMUSG00000089950	0	0	0	0	0	0	0	0	0	0	0	0	0	0	0	0	0	0
ENSMUSG00000089957	0	0	0	0	0	0	0	0	0	0	0	0	0	0	0	0	0	0
ENSMUSG00000089956	0	0	0	0	0	0	0	0	0	0	0	0	0	0	0	0	0	0
ENSMUSG00000116117	0	0	0	0	0	0	0	0	0	0	0	0	0	0	0	0	0	0
ENSMUSG00000092251	0	0	0	0	0	0	0	0	0	0	0	0	0	0	0	0	0	0
ENSMUSG00000006241	49	69	87	70	68	94	84	80	110	143	159	80	100	80	74	130	180	280
ENSMUSG00000027401	0	4	8	19	0	0	16	0	0	0	0	4	0	13	0	0	27	0
ENSMUSG00000042211	1983	1641	1924	2450	1977	2005	2343	1902	2855	1946	1696	2195	2072	1757	1640	1928	2071	1800
ENSMUSG00000042210	105	110	131	107	185	82	83	74	149	173	103	100	123	82	85	213	55	260
ENSMUSG00000042213	631	504	658	410	842	551	677	426	581	319	418	429	698	406	282	769	520	780
ENSMUSG00000042212	0	0	0	0	0	0	0	0	0	0	0	0	0	0	0	0	0	4
ENSMUSG00000042215	19	13	31	59	62	77	62	72	508	108	550	21	101	67	329	1072	543	80
ENSMUSG00000042216	742	203	373	591	180	536	1221	575	893	952	946	543	1193	814	574	92	538	549
ENSMUSG00000042219	0	0	0	0	0	0	0	0	0	0	0	0	0	0	0	0	0	0
ENSMUSG00000088548	0	0	0	0	0	0	0	0	0	0	0	0	0	0	0	0	0	0
ENSMUSG00000039878	0	0	27	0	4	15	12	7	0	0	0	21	7	13	0	16	13	4
ENSMUSG00000045248	396	357	400	506	533	478	500	532	582	397	536	533	437	446	357	499	633	450
ENSMUSG00000114264	0	0	0	0	0	0	0	0	0	0	0	0	0	0	0	0	0	0
ENSMUSG00000114265	0	0	0	0	0	0	0	0	0	0	0	0	0	0	0	0	0	0
ENSMUSG00000114266	0	0	0	0	0	0	0	0	0	0	0	0	0	0	0	0	0	0
ENSMUSG00000114267	8	8	8	8	8	8	0	12	23	4	8	4	11	0	0	19	0	8
ENSMUSG00000114260	0	0	0	0	0	3	0	0	0	0	0	0	0	0	0	0	0	0
ENSMUSG00000114261	0	0	0	0	0	0	0	0	0	0	0	0	0	0	0	0	0	0
ENSMUSG00000114262	0	0	0	0	0	0	0	0	0	0	0	0	0	0	0	0	0	0
ENSMUSG00000114263	0	0	0	0	0	0	0	0	0	0	0	0	0	0	0	0	0	0
ENSMUSG00000032425	875	1101	1300	761	1145	635	620	469	899	512	695	1111	847	828	441	1049	1075	628
ENSMUSG00000114268	0	0	0	0	0	0	0	0	0	0	0	0	0	0	0	0	0	0
ENSMUSG00000032420	196	106	151	214	312	394	165	286	158	155	132	117	167	183	417	226	443	1058
ENSMUSG00000032423	3387	2875	4011	4489	3404	3526	3627	3259	4109	3526	4747	3806	3423	4086	2820	4845	3558	3686
ENSMUSG00000032422	433	297	604	701	459	702	614	497	712	723	683	507	611	462	887	407	666	1146
ENSMUSG00000084828	0	0	0	0	0	0	0	3	17	15	13	0	0	0	22	0	0	0
ENSMUSG00000084829	0	0	0	0	0	0	0	0	0	0	0	0	0	0	0	0	0	0
ENSMUSG00000102779	4	0	4	0	0	0	0	0	0	0	0	0	0	0	0	0	0	7
ENSMUSG00000084822	0	7	3	0	0	0	0	0	0	6	4	3	0	3	0	3	0	5
ENSMUSG00000084823	0	0	0	0	0	0	0	0	0	0	0	0	0	0	0	0	0	0
ENSMUSG00000084824	0	0	0	0	0	0	0	0	0	0	0	0	0	0	0	0	0	0
ENSMUSG00000084825	0	0	0	0	0	0	0	0	0	0	0	0	0	0	0	0	0	0
ENSMUSG00000084826	8	0	0	0	0	0	0	0	0	0	0	0	0	0	0	0	0	4
ENSMUSG00000029090	1274	1086	1450	1511	1236	1469	1273	1220	1535	1020	941	2260	968	1386	731	1391	1188	1198
ENSMUSG00000034432	612	843	1083	1368	971	1096	1183	768	1057	937	901	1033	906	1081	769	710	713	914
ENSMUSG00000090272	505	856	468	513	575	307	664	388	263	253	216	504	338	259	119	756	156	336
ENSMUSG00000079577	0	0	0	0	0	0	0	0	0	0	0	0	0	0	0	0	0	0
ENSMUSG00000079575	44	20	42	36	38	21	43	24	19	19	30	26	30	23	16	14	19	42
ENSMUSG00000031143	143	104	336	473	246	284	284	393	825	490	994	281	409	317	859	497	909	917
ENSMUSG00000079578	0	0	0	0	0	0	0	0	0	0	0	0	0	0	0	0	0	0
ENSMUSG00000031142	0	0	8	0	0	4	0	0	0	0	0	0	0	0	0	0	0	0
ENSMUSG00000044117	4	0	4	16	12	7	0	0	0	11	0	0	0	2	4	8	0	0
ENSMUSG00000083483	23	34	38	59	44	18	24	21	40	59	60	19	24	22	15	23	34	32
ENSMUSG00000090277	0	4	0	0	0	0	0	0	0	0	0	0	0	0	0	0	0	0
ENSMUSG00000114703	0	0	3	0	0	0	0	0	0	0	0	0	0	0	0	0	0	0
ENSMUSG00000041548	13375	15806	19722	17237	17392	21260	15035	20480	20652	16733	29378	21253	15429	23696	23545	41274	24789	10667
ENSMUSG00000032309	2102	1586	2021	3163	2126	2794	2816	2583	4031	3416	3496	2546	2376	2490	2743	1667	3713	3438
ENSMUSG00000041544	0	4	0	0	0	0	0	0	0	0	0	0	0	0	0	6	0	0
ENSMUSG00000058093	399	298	307	532	344	269	514	326	409	368	376	518	368	390	293	253	358	361
ENSMUSG00000041540	254	364	437	257	331	237	210	128	223	239	242	318	265	210	143	158	166	462
ENSMUSG00000039138	0	0	0	0	0	0	0	0	0	0	0	0	0	0	0	0	0	0
ENSMUSG00000050645	0	0	0	0	0	0	0	0	0	0	0	0	0	0	0	0	0	0
ENSMUSG00000024598	0	0	0	0	0	8	8	0	0	0	0	0	8	0	0	0	4	0
ENSMUSG00000050641	0	0	0	0	0	0	0	0	0	0	0	0	0	0	0	0	0	0
ENSMUSG00000050640	8	15	33	6	11	16	26	4	0	10	25	16	27	14	0	4	0	16
ENSMUSG00000024592	71	186	199	519	132	64	318	245	370	607	525	235	374	393	259	244	384	675
ENSMUSG00000024593	0	0	0	0	0	0	0	0	0	0	0	0	0	0	0	0	0	0
ENSMUSG00000024590	264	340	274	444	470	293	359	251	307	321	245	273	232	221	242	453	253	275
ENSMUSG00000024597	315	372	479	1356	1001	1388	389	745	603	810	762	408	707	464	920	425	1565	1041
ENSMUSG00000024594	5506	3887	4835	7226	4880	6105	7041	4949	7966	6356	5669	6155	6041	5489	3777	3879	5000	3999
ENSMUSG00000070960	70	64	47	59	50	93	57	38	89	59	79	43	68	50	55	47	45	157
ENSMUSG00000105611	0	0	0	0	0	0	0	0	0	0	0	0	0	0	0	0	0	0
ENSMUSG00000104144	0	0	0	0	0	0	0	0	0	0	0	0	0	0	0	0	0	0
ENSMUSG00000019179	8335	7158	8102	11473	9518	10964	8652	7319	9769	9525	12228	10408	9030	9605	8860	10098	12041	11752
ENSMUSG00000032301	4716	4537	5416	9321	6042	7248	5764	4082	7065	6546	7660	7044	6227	6693	4962	5969	6399	7190
ENSMUSG00000104147	0	0	0	0	0	0	0	0	0	0	0	0	0	0	0	0	0	0
ENSMUSG00000114709	13	8	6	4	23	15	16	0	45	19	34	12	34	12	8	194	60	21
ENSMUSG00000075091	0	0	0	0	0	0	0	0	0	0	0	0	0	0	0	0	0	0
ENSMUSG00000075090	0	0	0	0	0	0	0	0	0	0	0	0	0	0	0	0	0	0
ENSMUSG00000075093	0	0	0	0	0	0	0	0	0	0	0	0	0	0	0	0	0	0
ENSMUSG00000075092	4	0	0	0	0	0	0	0	0	0	0	4	0	0	0	0	0	0
ENSMUSG00000075095	0	0	0	0	0	0	0	0	0	0	0	0	0	0	0	0	0	0
ENSMUSG00000075094	0	0	0	0	0	0	0	0	0	0	0	0	0	0	0	0	0	0
ENSMUSG00000075097	0	0	0	0	0	0	0	0	0	0	0	0	0	4	0	0	0	0
ENSMUSG00000075099	0	0	0	0	0	0	0	0	0	0	0	0	0	0	0	0	0	0
ENSMUSG00000057531	1370	1163	1305	2371	1785	1714	1263	1432	2472	1883	2110	1836	1604	1486	1749	1647	2153	2366
ENSMUSG00000096465	0	0	0	0	0	0	0	0	0	0	0	0	0	0	0	0	0	0
ENSMUSG00000032305	309	249	272	662	304	411	372	294	430	510	653	420	509	375	313	281	358	513
ENSMUSG00000041895	2325	1779	2496	2495	2669	2220	2289	1466	2045	1757	1275	3532	3143	2427	1028	1871	2274	1090
ENSMUSG00000092259	0	0	0	0	0	0	0	0	0	0	0	0	0	0	0	0	0	0
ENSMUSG00000041890	822	472	700	1298	1252	1207	884	938	952	1126	1005	818	608	861	792	820	1059	968
ENSMUSG00000041891	18825	11058	14862	24329	16151	22777	20596	14069	23819	21374	19424	24653	21384	21470	13344	10007	19832	18975
ENSMUSG00000036521	0	0	0	0	0	0	0	0	0	0	0	0	0	0	0	0	0	0
ENSMUSG00000083882	0	0	0	0	0	0	0	0	0	0	0	0	0	0	0	0	0	0
ENSMUSG00000083880	0	0	0	0	0	0	0	0	0	0	0	0	0	0	0	0	0	0
ENSMUSG00000083887	0	0	0	2	0	0	2	0	0	0	0	0	0	0	0	0	0	0
ENSMUSG00000083886	0	0	0	0	0	0	0	0	0	0	0	0	0	0	0	0	0	0
ENSMUSG00000083885	0	0	8	0	0	4	0	0	0	0	3	0	0	4	0	0	3	2
ENSMUSG00000116704	8	4	12	31	14	6	3	3	11	1	22	10	3	16	4	7	9	13
ENSMUSG00000047492	366	45	261	591	28	2609	255	256	79	649	153	1064	365	1667	1599	34	190	7016
ENSMUSG00000083888	0	0	0	0	0	0	0	0	0	0	0	0	0	0	0	0	0	0
ENSMUSG00000047495	0	4	29	16	4	8	23	60	11	12	9	11	4	0	6	11	0	4
ENSMUSG00000047496	151	180	218	435	120	323	162	125	225	448	419	337	416	503	305	1106	547	371
ENSMUSG00000047497	61	55	27	60	63	44	38	16	44	49	0	46	61	37	38	55	30	195
ENSMUSG00000056728	0	0	0	0	0	0	0	0	0	0	0	0	0	0	0	0	0	0
ENSMUSG00000051118	0	0	0	0	52	32	0	0	45	33	0	52	34	19	0	74	0	24
ENSMUSG00000045587	0	0	0	0	0	0	0	0	0	0	0	0	0	0	0	0	0	0
ENSMUSG00000051113	6	9	19	55	9	25	8	8	19	48	83	32	39	41	41	18	16	84
ENSMUSG00000051111	12	0	0	8	0	0	4	8	0	0	0	4	0	0	12	8	12	0
ENSMUSG00000056724	418	216	246	671	349	502	628	348	511	614	694	416	405	384	494	213	371	1005
ENSMUSG00000014837	37	4	20	21	38	10	34	8	136	187	546	9	44	49	91	94	257	157
ENSMUSG00000000838	1263	1392	1511	1675	1421	1329	1438	986	1871	1224	1282	1637	1546	1461	997	2098	1197	1604
ENSMUSG00000105550	12	31	19	14	25	7	8	0	35	12	1	0	8	16	0	19	16	0
ENSMUSG00000066113	33	14	4	8	26	7	15	18	0	16	10	0	5	8	4	18	21	38
ENSMUSG00000000295	129	102	109	104	131	147	84	58	73	126	60	88	130	52	151	113	69	177
ENSMUSG00000066116	106	118	120	145	137	157	115	86	86	177	172	149	116	164	100	130	123	213
ENSMUSG00000082717	0	0	0	0	0	0	0	0	0	0	0	0	0	0	0	0	0	0
ENSMUSG00000057455	0	0	0	0	0	0	0	0	0	0	0	0	0	0	0	0	0	0
ENSMUSG00000057454	0	0	0	0	0	0	0	0	0	0	0	0	0	0	0	0	4	0
ENSMUSG00000057457	4	0	4	4	4	0	4	0	0	0	0	0	0	0	0	4	0	0
ENSMUSG00000024261	0	0	0	8	0	0	0	4	0	0	0	0	4	0	0	0	0	0
ENSMUSG00000098829	0	0	0	0	0	0	0	0	0	0	0	0	0	0	0	0	0	0
ENSMUSG00000098828	0	0	0	0	0	0	0	0	0	0	0	0	0	0	0	0	0	0
ENSMUSG00000085060	0	0	0	0	0	0	0	0	0	0	0	0	0	0	0	0	0	0
ENSMUSG00000085067	0	0	0	0	0	0	0	0	0	0	0	0	0	0	0	0	0	0
ENSMUSG00000085066	0	0	0	0	0	0	0	0	0	0	0	0	0	0	0	0	0	0
ENSMUSG00000082288	0	0	0	0	0	0	0	0	0	0	0	0	0	0	0	0	0	0
ENSMUSG00000082289	1	6	0	1	0	5	2	0	2	0	0	2	0	0	0	0	0	0
ENSMUSG00000082286	328	144	357	855	248	884	551	321	1048	1371	1102	463	1026	627	1088	212	868	3061
ENSMUSG00000098820	0	0	0	0	0	0	0	0	0	0	0	0	0	0	0	0	0	0
ENSMUSG00000098823	0	0	0	0	0	0	0	0	0	0	0	0	0	0	0	0	0	0
ENSMUSG00000082285	0	0	0	0	0	0	0	0	0	0	0	0	0	0	0	0	0	0
ENSMUSG00000098825	0	0	0	0	0	0	0	0	0	0	0	0	0	0	0	0	0	0
ENSMUSG00000098824	0	3	5	6	3	11	6	2	7	13	6	8	2	6	2	2	3	6
ENSMUSG00000098827	0	0	0	0	0	0	0	0	0	0	0	0	0	0	0	0	0	0
ENSMUSG00000098826	0	0	0	1	1	0	0	1	0	0	0	0	0	0	0	0	0	0
ENSMUSG00000088460	0	0	0	0	0	0	0	0	0	0	0	0	0	0	0	0	0	0
ENSMUSG00000080613	1	0	0	1	0	0	0	0	0	0	0	0	0	0	0	0	0	0
ENSMUSG00000079605	520	261	478	598	385	612	527	516	740	725	655	540	528	426	585	398	712	696
ENSMUSG00000080610	2	1	0	0	1	1	2	1	0	0	0	1	1	0	2	2	0	1
ENSMUSG00000080616	0	0	0	0	0	0	0	0	0	0	0	0	0	0	0	0	0	0
ENSMUSG00000080615	1	1	1	1	1	1	1	1	1	1	1	1	1	1	1	1	1	1
ENSMUSG00000105552	13	0	15	9	5	3	17	10	16	5	10	8	7	14	10	23	17	15
ENSMUSG00000113092	0	0	0	0	0	0	0	0	0	0	0	0	0	0	0	0	0	0
ENSMUSG00000085395	0	0	0	0	0	4	4	0	0	0	8	0	0	0	0	0	0	4
ENSMUSG00000085394	0	0	0	0	0	0	0	0	0	0	0	0	0	0	0	0	0	0
ENSMUSG00000085397	0	0	0	0	0	3	0	0	0	0	0	0	0	0	0	0	0	0
ENSMUSG00000085396	1176	1481	1377	1099	1419	1666	1952	1423	2228	2947	2764	1969	1958	2455	2236	1560	2458	2698
ENSMUSG00000085391	0	0	0	0	0	0	0	0	0	0	0	0	0	0	0	0	0	0
ENSMUSG00000085390	0	0	0	0	0	0	0	0	0	0	0	0	0	0	0	0	0	0
ENSMUSG00000085393	0	0	0	0	0	0	0	0	0	0	0	0	0	0	0	0	0	0
ENSMUSG00000085399	17	8	0	0	0	8	0	0	0	0	0	0	0	0	0	0	0	8
ENSMUSG00000085398	0	0	0	0	0	0	0	0	0	0	0	0	0	0	0	0	0	0
ENSMUSG00000082712	0	0	0	0	0	0	0	0	0	0	0	0	0	0	0	0	0	0
ENSMUSG00000098793	0	0	0	0	0	0	0	0	0	0	0	0	0	0	0	0	0	0
ENSMUSG00000082751	0	0	0	0	0	0	0	0	0	0	0	0	0	0	0	0	0	0
ENSMUSG00000098791	0	0	0	0	0	0	0	0	0	0	0	0	0	0	0	0	0	0
ENSMUSG00000098790	1	2	3	6	2	0	0	1	1	2	2	3	1	1	0	1	0	3
ENSMUSG00000082754	0	0	0	0	0	0	0	0	0	0	0	0	0	0	0	0	0	0
ENSMUSG00000098796	0	0	0	0	0	0	0	0	0	0	0	0	0	0	0	0	0	0
ENSMUSG00000098795	0	0	0	0	0	0	0	0	0	0	0	0	0	0	0	0	0	0
ENSMUSG00000098794	0	0	0	0	0	0	0	0	0	0	0	0	0	0	0	0	0	0
ENSMUSG00000082758	0	0	0	0	0	0	0	0	0	0	0	0	0	0	0	0	0	0
ENSMUSG00000082759	0	0	0	0	0	0	0	0	0	0	0	0	0	0	0	0	0	0
ENSMUSG00000098799	0	0	0	0	0	0	0	0	0	0	0	0	1	0	0	0	0	0
ENSMUSG00000098798	1	1	1	1	1	1	1	1	1	1	1	1	1	1	1	1	1	1
ENSMUSG00000065778	2	1	7	12	0	3	0	11	3	2	0	0	9	5	3	0	0	2
ENSMUSG00000065771	0	0	0	0	0	0	0	0	0	0	0	0	0	0	0	0	1	0
ENSMUSG00000065770	0	0	0	0	0	0	0	0	0	0	0	0	0	0	0	0	0	0
ENSMUSG00000065773	0	1	1	0	0	0	2	0	2	0	2	0	0	0	0	0	0	0
ENSMUSG00000089034	0	0	0	0	0	0	0	0	0	0	0	0	0	0	0	0	0	0
ENSMUSG00000089035	0	0	0	0	0	0	0	0	0	0	0	0	0	0	0	0	0	0
ENSMUSG00000089036	0	0	0	0	0	0	0	0	0	0	0	0	0	0	0	0	0	0
ENSMUSG00000089037	0	0	0	0	0	0	0	0	0	0	0	0	0	0	0	0	0	0
ENSMUSG00000089030	0	0	0	0	0	0	0	0	0	0	0	0	0	0	0	0	0	0
ENSMUSG00000089033	0	0	0	0	0	0	0	0	0	0	0	0	0	0	0	0	0	0
ENSMUSG00000089038	0	0	0	0	0	0	0	0	0	0	0	0	0	0	0	0	0	0
ENSMUSG00000089039	0	0	0	0	0	0	0	0	0	0	0	0	0	0	0	0	0	0
ENSMUSG00000106069	15	5	5	28	8	15	24	7	0	0	0	8	9	3	0	43	23	0
ENSMUSG00000106068	0	0	0	0	0	0	0	0	0	0	0	0	0	0	0	0	0	0
ENSMUSG00000057181	695	493	798	1192	728	826	873	511	888	1004	878	802	1024	980	682	503	922	1285
ENSMUSG00000106061	0	0	0	0	0	0	0	0	0	0	0	0	0	0	0	0	0	0
ENSMUSG00000106060	0	0	0	0	0	0	0	0	0	0	0	0	0	0	0	0	0	0
ENSMUSG00000106063	0	0	0	0	0	0	0	0	0	0	0	0	0	0	0	0	0	0
ENSMUSG00000106062	4	4	8	0	0	6	8	0	0	4	0	4	0	4	0	0	0	0
ENSMUSG00000106065	0	0	0	0	0	0	0	0	0	0	0	0	0	0	0	0	0	0
ENSMUSG00000106064	0	0	0	0	0	0	0	0	0	0	0	0	0	0	0	0	0	0
ENSMUSG00000106067	16	9	28	65	2	20	27	17	60	34	65	32	36	23	52	23	62	77
ENSMUSG00000106066	0	0	0	0	0	0	0	0	0	0	0	0	0	0	0	0	0	0
ENSMUSG00000061469	0	0	0	0	0	0	0	0	0	0	0	0	0	0	0	0	0	0
ENSMUSG00000094745	0	0	0	0	0	0	0	0	0	0	0	0	0	0	0	0	0	0
ENSMUSG00000094746	0	0	0	0	0	0	0	0	0	0	0	0	0	0	0	0	0	0
ENSMUSG00000094747	0	0	2	0	0	0	0	0	0	0	0	0	0	0	0	0	0	0
ENSMUSG00000094743	0	0	0	0	0	0	0	0	0	0	0	0	0	0	0	0	0	0
ENSMUSG00000061461	676	607	552	945	895	1104	641	475	691	644	688	1047	1046	758	644	700	598	817
ENSMUSG00000116212	0	0	0	0	0	0	0	0	0	0	0	0	0	0	0	0	0	0
ENSMUSG00000061462	0	0	0	0	0	0	0	0	0	0	12	0	0	0	12	4	4	0
ENSMUSG00000094748	0	0	0	0	0	0	0	0	0	0	0	0	0	0	0	0	0	0
ENSMUSG00000093918	0	0	0	0	0	0	0	0	0	0	0	0	0	0	0	0	0	0
ENSMUSG00000093919	0	0	0	4	0	0	0	0	1	3	0	0	2	0	0	2	3	2
ENSMUSG00000093914	0	0	0	0	0	0	0	0	0	0	0	0	0	0	0	0	0	0
ENSMUSG00000093915	0	4	0	0	0	0	0	0	0	0	0	0	0	0	0	0	0	0
ENSMUSG00000093916	144	54	176	254	123	230	140	169	762	381	674	84	368	113	625	478	765	830
ENSMUSG00000093917	0	0	0	0	0	0	0	0	0	0	0	0	0	0	0	0	0	0
ENSMUSG00000093910	0	8	0	0	0	0	0	0	0	0	0	0	8	0	0	0	0	0
ENSMUSG00000093912	2	0	0	3	1	0	0	2	0	0	0	0	2	0	0	1	9	2
ENSMUSG00000093913	0	0	0	0	0	0	0	0	0	0	0	0	0	0	0	0	0	0
ENSMUSG00000016528	10313	10453	11619	11322	14375	9382	8424	13865	18955	8587	14062	10665	9357	8070	12361	23413	13753	5493
ENSMUSG00000016529	577	1022	1034	669	985	185	382	553	654	268	263	290	596	180	422	2844	202	168
ENSMUSG00000016526	30	38	97	89	69	76	82	87	199	61	102	83	57	109	41	388	75	110
ENSMUSG00000016524	0	30	15	8	40	8	19	37	31	0	0	0	12	0	0	108	0	0
ENSMUSG00000016520	669	1334	1353	1239	1146	921	428	746	1206	622	569	1005	978	957	641	3935	492	856
ENSMUSG00000081221	1666	1253	1494	2398	1927	2526	2040	670	2424	1876	3190	2016	1023	1603	1851	3112	2513	1498
ENSMUSG00000081220	0	0	0	0	0	0	0	0	0	0	0	0	0	0	0	0	0	0
ENSMUSG00000081223	11	4	0	0	0	7	0	4	3	0	0	7	10	0	75	7	0	4
ENSMUSG00000081222	0	0	0	0	0	0	0	0	0	0	0	0	0	0	0	0	0	0
ENSMUSG00000081225	0	0	0	0	0	0	0	0	0	0	0	0	0	0	0	0	0	0
ENSMUSG00000081224	0	0	0	0	0	0	0	0	0	0	0	0	0	0	0	0	0	0
ENSMUSG00000081227	2	6	19	10	8	8	8	8	2	12	8	6	6	8	6	0	9	6
ENSMUSG00000081226	0	0	0	0	0	0	0	0	0	0	0	0	0	0	0	0	4	0
ENSMUSG00000081229	0	0	0	0	0	0	0	0	0	0	0	0	0	0	0	0	0	0
ENSMUSG00000081228	48	46	42	107	65	58	60	43	42	54	43	86	42	48	32	85	114	66
ENSMUSG00000085931	0	0	0	0	0	0	0	0	0	0	0	0	0	0	0	4	0	0
ENSMUSG00000085933	0	0	4	0	0	0	0	0	0	0	1	0	0	2	0	0	0	0
ENSMUSG00000085932	0	3	9	4	0	0	0	0	0	0	0	0	0	0	0	0	8	0
ENSMUSG00000085934	0	0	0	0	0	0	0	0	0	0	0	0	0	0	0	0	0	0
ENSMUSG00000085937	0	0	0	0	0	0	0	0	0	0	0	0	0	0	0	0	0	0
ENSMUSG00000085936	1	0	0	7	11	0	0	0	0	0	11	0	4	8	3	0	0	0
ENSMUSG00000053600	278	265	185	223	273	169	189	72	160	140	120	244	226	246	89	145	97	173
ENSMUSG00000085938	0	0	0	0	0	0	0	0	0	0	0	0	0	0	0	0	0	0
ENSMUSG00000092385	0	0	0	0	0	0	0	0	0	0	0	0	0	0	0	0	0	0
ENSMUSG00000053603	0	0	4	0	0	6	8	0	0	4	6	0	4	0	4	0	3	10
ENSMUSG00000053604	492	315	272	404	689	198	374	283	431	456	271	363	254	233	139	625	281	322
ENSMUSG00000091215	0	0	0	0	0	0	0	0	0	0	0	0	0	1	0	0	0	0
ENSMUSG00000083579	0	1	1	8	11	7	4	0	2	16	5	2	3	3	0	0	0	4
ENSMUSG00000091216	0	0	0	0	0	0	0	0	0	0	0	0	0	0	0	0	0	0
ENSMUSG00000091212	0	0	0	0	0	0	0	0	0	0	0	0	0	0	0	0	0	0
ENSMUSG00000083573	0	0	0	0	0	0	0	0	0	0	0	0	0	0	0	0	0	0
ENSMUSG00000083572	0	0	0	0	0	0	0	0	0	0	0	0	0	0	0	0	0	0
ENSMUSG00000083570	0	0	0	0	0	0	0	0	0	0	0	0	0	0	0	0	0	0
ENSMUSG00000083577	0	0	0	0	0	0	0	0	0	0	0	0	0	0	0	0	0	0
ENSMUSG00000083576	0	0	0	0	0	0	0	0	0	0	0	0	0	0	0	0	0	0
ENSMUSG00000083574	0	0	0	0	0	0	0	0	0	0	0	0	0	0	0	0	0	0
ENSMUSG00000102453	0	0	0	0	0	0	0	0	0	0	0	0	0	0	0	0	0	0
ENSMUSG00000112107	0	0	0	0	0	0	0	0	0	0	0	0	0	0	0	0	0	0
ENSMUSG00000046101	6	4	9	0	26	8	0	18	62	13	27	0	12	4	48	12	0	0
ENSMUSG00000116684	0	0	0	0	0	0	0	0	0	0	0	0	0	0	0	0	0	0
ENSMUSG00000105452	0	6	8	10	14	10	8	20	18	15	17	0	10	8	29	8	23	10
ENSMUSG00000110956	0	0	0	0	0	0	0	0	0	0	0	0	0	0	0	0	0	0
ENSMUSG00000099049	0	0	0	0	0	0	0	0	0	0	0	0	0	0	0	0	0	0
ENSMUSG00000105288	0	2	3	0	1	7	9	4	0	0	0	2	5	1	0	9	1	2
ENSMUSG00000110952	0	0	0	0	0	0	0	0	0	0	0	0	0	0	0	0	0	0
ENSMUSG00000110953	0	0	0	0	0	0	0	0	0	0	0	0	0	0	0	0	0	0
ENSMUSG00000036139	0	0	4	0	0	0	0	0	0	0	0	0	0	0	0	0	0	0
ENSMUSG00000036138	7120	6227	7738	8139	6106	8054	5422	4488	4668	5284	4975	14003	7000	9055	4074	9345	5120	8471
ENSMUSG00000099041	107	17	103	328	53	301	64	61	197	334	363	100	339	290	97	61	311	293
ENSMUSG00000099042	0	0	0	0	0	0	0	0	0	0	0	0	0	0	0	0	0	0
ENSMUSG00000099043	1	0	3	4	0	3	1	0	3	1	1	1	6	2	0	2	2	2
ENSMUSG00000099045	0	0	0	0	0	0	0	0	0	0	0	0	0	0	0	0	0	0
ENSMUSG00000036131	0	0	0	0	0	0	0	4	0	0	0	0	0	0	0	2	0	0
ENSMUSG00000110959	0	0	0	0	0	0	0	0	0	0	4	0	0	0	0	0	0	0
ENSMUSG00000106990	72	79	46	93	106	93	121	158	230	69	71	84	85	77	148	104	93	170
ENSMUSG00000088302	0	0	0	0	0	0	0	0	0	0	0	0	0	0	0	0	0	0
ENSMUSG00000107000	7	6	0	15	8	16	8	8	8	58	17	10	23	6	18	4	12	80
ENSMUSG00000100057	0	0	0	0	0	0	0	0	0	0	0	0	0	0	0	0	0	0
ENSMUSG00000100054	0	0	0	0	0	0	0	0	0	0	0	0	0	0	0	0	0	0
ENSMUSG00000100055	0	0	0	0	0	0	0	0	0	0	0	0	0	0	0	0	0	0
ENSMUSG00000107004	0	0	0	0	0	0	0	0	0	0	0	0	0	0	0	0	0	0
ENSMUSG00000100053	0	0	0	0	0	0	4	0	0	0	0	0	0	0	0	0	0	0
ENSMUSG00000107006	0	0	0	3	0	0	0	0	0	0	0	0	0	0	8	0	0	0
ENSMUSG00000100051	0	0	0	0	0	0	0	0	0	0	0	0	0	0	0	0	0	0
ENSMUSG00000107008	0	0	0	0	0	0	0	0	0	0	0	0	0	0	0	0	0	0
ENSMUSG00000078307	0	0	0	0	0	0	0	0	0	0	0	0	0	0	0	8	0	0
ENSMUSG00000078302	0	0	0	0	0	0	0	0	0	0	0	0	0	0	0	4	0	0
ENSMUSG00000078300	5092	4197	6281	10131	7601	10398	8412	4204	9399	7699	3173	8340	7939	7293	6521	11512	7951	7217
ENSMUSG00000100059	0	0	0	0	0	0	0	0	0	0	0	0	0	0	0	0	0	0
ENSMUSG00000051934	366	290	369	828	522	594	443	362	850	639	919	571	796	651	684	801	899	792
ENSMUSG00000049038	116	81	133	117	74	101	112	151	155	92	69	89	101	56	95	64	55	118
ENSMUSG00000051936	0	0	0	0	0	0	0	0	0	0	0	0	0	0	0	0	0	0
ENSMUSG00000096638	0	0	0	0	0	0	0	0	0	0	0	0	0	0	0	0	0	4
ENSMUSG00000096639	0	0	0	0	0	0	0	0	0	0	0	0	0	0	0	0	0	0
ENSMUSG00000032080	7892	12454	8030	12264	6196	17495	8338	8537	6788	5834	21443	46485	14624	19418	26649	20043	32740	25920
ENSMUSG00000096632	6	10	0	20	0	0	39	0	0	0	0	0	0	0	0	5	0	0
ENSMUSG00000096633	0	0	0	0	0	0	0	0	0	0	0	0	0	0	0	0	0	0
ENSMUSG00000096630	0	0	0	0	6	0	0	0	0	0	0	0	0	0	0	0	0	0
ENSMUSG00000096631	0	0	3	0	0	0	0	0	0	0	0	0	0	0	0	0	0	0
ENSMUSG00000096634	0	0	0	0	0	0	0	0	0	0	0	0	0	0	0	0	0	0
ENSMUSG00000096635	3	0	0	0	0	6	0	0	0	3	0	0	0	6	0	0	0	0
ENSMUSG00000052426	0	0	8	0	0	0	8	0	0	16	0	0	4	8	0	12	0	0
ENSMUSG00000037669	446	404	543	1626	332	1055	923	1061	1795	1881	1954	845	1594	1540	1561	483	1953	1635
ENSMUSG00000064689	0	0	0	0	0	0	0	0	0	0	0	0	0	0	0	0	0	0
ENSMUSG00000097328	538	390	327	806	523	548	431	455	507	641	701	598	684	639	653	399	574	1026
ENSMUSG00000037664	15	38	14	34	20	9	41	0	21	16	8	28	18	31	0	29	16	40
ENSMUSG00000097326	0	0	0	0	0	0	0	0	0	4	0	0	0	0	0	0	0	0
ENSMUSG00000097325	0	0	0	0	0	0	0	0	0	0	0	0	3	0	0	0	4	0
ENSMUSG00000097324	4	0	0	0	0	12	0	0	0	0	0	0	0	12	0	8	0	16
ENSMUSG00000097323	0	0	8	0	0	2	4	0	17	2	4	0	8	0	4	0	15	2
ENSMUSG00000097322	4	16	40	9	0	14	18	14	9	31	21	16	68	29	14	46	6	45
ENSMUSG00000097321	45	40	38	98	32	37	55	44	46	39	43	44	46	60	30	10	6	139
ENSMUSG00000097320	122	72	110	261	112	141	240	107	183	228	226	159	179	164	132	45	183	341
ENSMUSG00000092748	0	0	0	0	0	0	0	0	0	0	0	0	0	1	0	0	0	0
ENSMUSG00000015476	8	12	19	19	20	23	8	8	0	17	16	4	0	2	0	26	18	16
ENSMUSG00000116681	0	0	0	0	0	0	0	0	0	0	0	0	2	0	0	0	0	0
ENSMUSG00000092743	0	0	0	0	0	0	0	0	0	0	0	0	0	0	0	4	0	0
ENSMUSG00000092741	0	0	0	0	0	0	0	0	0	0	0	0	0	0	0	0	0	0
ENSMUSG00000092746	0	0	0	0	0	0	0	6	0	0	0	0	0	0	0	0	0	0
ENSMUSG00000092747	0	0	0	0	0	0	0	0	0	0	0	0	0	0	0	0	0	0
ENSMUSG00000092745	1	1	1	1	2	1	1	1	1	2	1	1	1	1	1	1	1	1
ENSMUSG00000111339	0	0	0	14	0	0	0	0	0	0	9	13	0	0	0	0	0	0
ENSMUSG00000111338	0	0	0	0	0	0	0	0	0	0	0	0	0	0	0	0	0	0
ENSMUSG00000096988	32	0	2	16	2	35	4	4	11	29	12	8	7	8	4	0	0	51
ENSMUSG00000111330	0	0	0	0	0	0	0	0	0	0	0	0	0	0	0	0	0	0
ENSMUSG00000111333	0	0	0	0	0	0	0	0	0	0	0	0	0	0	0	0	0	0
ENSMUSG00000111335	0	0	0	0	0	0	0	0	0	0	0	0	0	4	0	0	0	0
ENSMUSG00000111334	10	14	12	89	12	50	7	54	86	195	178	24	90	51	173	5	267	227
ENSMUSG00000096982	0	0	4	0	0	0	0	0	0	0	0	0	0	0	0	0	0	0
ENSMUSG00000111336	0	0	0	0	0	0	0	0	0	0	0	0	0	0	0	0	0	2
ENSMUSG00000039716	4	9	17	38	4	24	20	26	18	36	19	22	16	18	51	2	8	23
ENSMUSG00000039717	8	0	0	0	0	0	0	0	0	0	0	0	0	0	0	10	0	0
ENSMUSG00000039714	72	83	82	19	105	12	37	76	8	21	26	95	35	40	0	4	8	4
ENSMUSG00000039715	265	207	214	423	242	256	285	161	371	493	352	271	393	332	336	153	249	566
ENSMUSG00000039713	146	100	145	289	247	153	128	111	299	197	313	161	222	258	181	328	253	359
ENSMUSG00000039710	0	4	0	0	0	0	0	0	0	0	0	0	0	4	0	8	4	0
ENSMUSG00000090674	14	12	34	19	15	9	4	1	2	8	1	12	1	4	8	0	0	0
ENSMUSG00000090675	0	0	0	0	0	0	0	0	0	0	0	0	0	0	0	0	0	0
ENSMUSG00000101093	0	0	0	0	0	0	0	0	0	0	0	0	0	0	0	0	0	0
ENSMUSG00000101092	0	0	0	0	0	0	0	0	0	0	0	0	0	0	0	0	0	0
ENSMUSG00000101095	0	0	0	0	0	0	0	0	0	0	0	0	0	0	0	0	0	0
ENSMUSG00000101094	0	0	0	0	0	0	0	0	0	0	0	0	0	0	0	0	0	0
ENSMUSG00000101097	0	0	0	0	0	0	0	0	0	0	0	0	0	0	0	0	0	0
ENSMUSG00000101096	0	0	0	0	0	0	0	0	0	0	0	0	0	0	0	0	0	0
ENSMUSG00000113799	0	0	0	0	0	0	0	0	0	0	0	0	0	0	0	0	0	0
ENSMUSG00000113798	0	0	0	0	0	0	0	0	0	0	0	0	0	0	0	0	0	0
ENSMUSG00000082619	0	0	0	0	0	0	0	0	0	0	0	0	0	0	0	0	0	0
ENSMUSG00000094571	0	0	0	0	0	0	0	0	0	0	0	0	0	0	0	0	0	0
ENSMUSG00000113791	0	0	0	0	0	0	0	0	0	0	0	0	0	0	0	0	0	0
ENSMUSG00000113790	0	0	0	0	0	0	0	0	0	0	0	0	0	0	0	5	0	0
ENSMUSG00000113793	0	0	0	0	0	0	0	0	0	0	0	0	0	0	0	4	0	0
ENSMUSG00000113792	8	0	0	0	8	4	0	0	4	0	0	0	0	0	0	4	0	0
ENSMUSG00000113795	0	0	0	0	0	0	0	0	0	0	0	0	0	0	0	0	0	0
ENSMUSG00000113794	0	0	0	0	0	0	0	0	0	0	0	0	0	0	0	0	0	0
ENSMUSG00000113797	0	0	0	0	0	0	0	0	0	0	0	0	0	0	0	0	0	0
ENSMUSG00000113796	0	0	0	4	0	0	0	0	0	0	0	0	0	0	0	0	0	0
ENSMUSG00000115829	3	0	11	0	0	0	0	0	0	0	0	0	0	0	0	0	0	0
ENSMUSG00000115828	0	0	0	0	0	0	0	4	8	4	0	0	0	0	0	0	5	0
ENSMUSG00000023247	0	0	12	0	0	0	0	0	0	0	4	4	0	0	0	0	0	0
ENSMUSG00000067047	0	0	0	0	0	0	0	0	0	0	0	0	0	0	0	0	0	0
ENSMUSG00000015766	208	113	146	387	186	208	368	133	228	221	117	181	219	170	198	280	255	523
ENSMUSG00000067049	0	6	15	9	8	1	0	1	0	0	10	0	2	13	0	24	0	8
ENSMUSG00000092295	0	0	0	0	0	0	0	0	0	0	0	0	0	0	0	0	0	0
ENSMUSG00000092296	0	0	0	0	0	0	0	0	0	0	0	0	0	0	0	0	0	0
ENSMUSG00000115822	0	0	0	0	0	0	0	0	0	0	0	0	0	0	0	0	0	0
ENSMUSG00000092290	0	0	0	0	0	0	0	0	0	0	0	0	0	0	0	0	0	0
ENSMUSG00000115824	0	0	0	0	0	0	0	0	0	0	0	0	0	0	0	0	0	0
ENSMUSG00000019433	740	518	677	1151	719	906	917	629	1050	1210	1465	1044	1115	1033	973	654	748	1373
ENSMUSG00000092293	0	0	0	0	0	0	0	0	0	0	0	0	0	0	0	0	0	0
ENSMUSG00000115793	4	14	10	16	12	26	15	23	107	75	120	4	42	49	47	4	119	22
ENSMUSG00000115792	0	0	0	0	0	0	0	0	0	0	0	0	0	0	0	0	0	0
ENSMUSG00000115791	0	0	0	0	0	0	0	0	0	0	0	0	0	0	0	0	0	0
ENSMUSG00000115790	0	0	0	0	0	0	0	0	0	0	0	0	0	0	0	0	0	0
ENSMUSG00000115797	0	0	0	0	0	0	0	0	0	0	0	0	0	0	0	0	0	0
ENSMUSG00000115796	0	0	0	0	0	0	0	0	0	0	0	0	0	0	0	0	0	0
ENSMUSG00000115795	0	0	0	0	0	0	0	0	0	0	0	0	0	0	0	0	0	0
ENSMUSG00000115794	0	0	0	0	0	0	0	0	0	0	0	0	0	0	0	0	0	0
ENSMUSG00000115799	0	0	0	0	0	0	0	0	0	0	0	0	0	0	0	0	0	0
ENSMUSG00000115798	77	50	104	110	73	68	1	97	86	72	49	112	64	66	115	30	42	79
ENSMUSG00000073207	8	0	4	12	12	8	11	0	0	6	8	12	0	19	12	4	4	56
ENSMUSG00000056043	0	0	0	0	0	4	0	0	0	11	4	0	8	0	0	0	4	19
ENSMUSG00000112448	0	0	0	0	0	3	0	0	0	0	0	0	0	0	0	0	0	0
ENSMUSG00000112449	4626	3166	3928	7603	4156	7084	5713	3884	7343	6712	5970	7369	6934	7055	4045	3831	7313	4432
ENSMUSG00000112446	0	0	0	0	0	0	0	0	0	0	0	0	0	0	0	0	0	0
ENSMUSG00000112447	0	0	0	0	0	0	0	0	0	0	0	0	0	0	0	0	0	0
ENSMUSG00000112444	0	1	0	0	1	0	0	0	0	0	0	0	0	0	1	0	0	0
ENSMUSG00000112445	0	0	0	0	4	0	0	0	0	0	0	0	0	0	0	0	0	0
ENSMUSG00000112442	0	0	0	0	0	4	12	0	0	4	0	0	12	0	0	0	6	0
ENSMUSG00000112443	0	0	0	0	0	0	0	0	0	0	0	0	0	0	0	0	0	0
ENSMUSG00000090053	0	4	0	0	0	0	0	0	0	0	0	0	0	0	0	0	0	1
ENSMUSG00000112441	0	6	0	0	8	4	0	4	0	0	8	0	0	0	0	4	0	0
ENSMUSG00000031543	4	19	4	12	4	23	8	0	4	5	4	0	0	12	0	4	0	0
ENSMUSG00000050323	299	270	371	451	393	341	233	214	381	270	302	384	218	308	266	410	235	280
ENSMUSG00000000440	223	295	260	294	194	382	268	160	149	134	146	345	227	338	175	258	113	258
ENSMUSG00000000441	3514	2967	3573	4121	3794	3865	3386	2812	4390	3738	3836	4034	3413	3481	3321	3070	3456	4569
ENSMUSG00000055134	0	0	0	0	0	0	0	0	0	0	0	0	0	0	0	0	0	0
ENSMUSG00000031546	327	250	411	501	442	430	462	381	552	511	488	456	548	480	344	247	446	652
ENSMUSG00000031545	5184	4908	4989	6114	6161	6788	5138	5013	6372	6139	6806	5144	6745	5302	5510	5480	5550	6453
ENSMUSG00000055137	1514	1137	1119	2336	1086	1435	1197	990	1359	1080	1114	1686	976	1381	742	1860	971	530
ENSMUSG00000055138	0	0	0	0	0	0	0	0	0	0	0	0	0	0	0	0	0	0
ENSMUSG00000050328	0	0	0	0	0	0	0	0	0	0	0	0	0	0	0	0	0	0
ENSMUSG00000031548	8	23	12	18	18	12	4	36	7	21	12	27	10	0	16	57	0	12
ENSMUSG00000071591	0	0	0	0	0	0	0	0	0	0	0	0	0	0	0	0	0	0
ENSMUSG00000097589	280	302	375	516	377	260	293	268	641	506	546	160	456	164	133	486	743	131
ENSMUSG00000106843	0	0	0	0	0	0	0	0	0	0	0	0	0	0	0	0	0	0
ENSMUSG00000106841	0	0	0	0	0	0	0	0	0	0	10	0	0	0	0	0	0	0
ENSMUSG00000097580	0	0	0	0	0	0	0	0	6	0	0	0	0	0	0	0	0	0
ENSMUSG00000106847	203	105	129	253	207	250	222	146	148	227	256	187	239	258	196	161	341	377
ENSMUSG00000106846	0	0	0	0	0	0	0	0	0	0	0	0	0	0	0	0	0	0
ENSMUSG00000097585	0	0	0	26	20	29	8	20	10	10	3	5	16	12	13	4	23	34
ENSMUSG00000097584	0	0	0	0	0	0	0	0	0	0	0	0	0	0	0	0	0	0
ENSMUSG00000062175	71	123	132	79	33	55	66	22	21	96	66	37	98	123	70	8	105	62
ENSMUSG00000091989	165	117	116	252	154	166	192	99	161	142	217	204	139	191	132	183	137	208
ENSMUSG00000025979	1493	814	1664	2284	1488	1496	1425	1418	2048	1486	1860	1220	1377	1051	1370	1642	1111	1671
ENSMUSG00000025978	19	6	4	0	11	8	8	0	7	8	0	12	8	0	8	0	10	27
ENSMUSG00000025977	0	0	0	5	0	0	0	0	0	4	0	0	0	0	0	0	0	0
ENSMUSG00000091987	0	0	0	0	0	0	0	0	0	0	0	0	0	0	0	0	0	0
ENSMUSG00000102196	14	14	35	85	12	23	32	47	120	166	64	74	102	74	20	29	30	2
ENSMUSG00000030209	0	0	0	0	0	0	0	0	0	0	0	0	8	0	4	0	4	0
ENSMUSG00000025971	1446	1292	1703	1872	1452	1834	1459	782	1424	1098	1303	1683	1446	1615	845	1213	815	1089
ENSMUSG00000116801	0	0	0	0	0	0	0	0	0	0	0	0	0	0	0	0	0	0
ENSMUSG00000056445	0	0	16	10	32	11	0	8	8	8	8	2	16	0	3	12	4	27
ENSMUSG00000021087	59	52	63	12	82	74	32	8	18	27	8	66	31	29	17	39	0	51
ENSMUSG00000026283	776	707	867	1223	952	893	891	885	1242	966	824	958	983	784	786	941	987	729
ENSMUSG00000021081	20	4	29	0	0	0	10	13	0	8	0	8	0	0	4	0	11	0
ENSMUSG00000022191	771	534	676	1200	685	1007	998	937	1238	1291	1111	817	1048	914	963	621	1055	1068
ENSMUSG00000090584	0	0	0	0	0	0	0	0	0	0	0	0	0	0	0	0	0	0
ENSMUSG00000090585	0	0	0	0	0	0	0	0	0	0	0	0	0	0	0	0	0	0
ENSMUSG00000022194	1529	1195	1366	2871	1571	2093	1816	1984	3373	3359	4258	2007	2357	2148	2949	1541	3520	3283
ENSMUSG00000022195	847	416	564	1014	492	918	1233	633	1261	915	1180	777	818	1052	892	412	824	1339
ENSMUSG00000022197	99	202	169	77	155	90	195	68	69	23	17	119	123	57	37	208	70	87
ENSMUSG00000022199	23	0	6	14	23	48	8	14	20	41	7	0	24	22	45	18	25	85
ENSMUSG00000093167	1	0	1	1	1	1	1	1	1	1	1	1	1	2	5	1	1	1
ENSMUSG00000093161	0	0	0	0	0	0	0	0	0	0	0	0	0	0	0	0	0	0
ENSMUSG00000079177	0	0	0	6	4	0	8	8	0	8	0	0	2	0	4	0	0	14
ENSMUSG00000090588	0	0	0	0	0	0	0	0	0	0	0	0	0	0	0	0	0	0
ENSMUSG00000090589	0	0	0	0	0	0	0	0	0	0	0	0	0	0	0	0	0	0
ENSMUSG00000105576	0	0	0	0	0	0	0	0	0	0	0	0	0	0	0	0	0	0
ENSMUSG00000105577	0	0	0	0	0	0	0	0	0	0	0	0	0	0	0	0	0	0
ENSMUSG00000105574	0	0	0	0	0	0	0	0	0	0	0	0	0	0	0	0	0	0
ENSMUSG00000105575	0	0	0	0	0	0	0	0	0	0	0	0	0	0	0	0	0	0
ENSMUSG00000105572	8	11	23	12	34	3	8	0	2	12	0	11	8	26	4	12	0	22
ENSMUSG00000105573	0	0	0	0	0	0	0	0	0	0	0	0	0	0	0	0	0	0
ENSMUSG00000105570	2	0	0	0	0	0	0	0	0	0	0	0	0	0	0	0	0	0
ENSMUSG00000105571	0	0	0	0	0	0	0	0	0	0	0	0	0	0	0	0	0	0
ENSMUSG00000116808	0	0	0	0	0	0	0	0	0	0	0	0	0	0	0	0	0	0
ENSMUSG00000105578	0	0	0	0	0	0	0	0	0	0	0	0	0	0	0	0	0	0
ENSMUSG00000105579	0	0	0	0	0	0	0	0	0	0	0	0	0	0	0	0	0	0
ENSMUSG00000103938	0	0	0	0	0	0	0	0	0	0	0	0	0	0	0	0	0	0
ENSMUSG00000110171	0	0	0	0	0	0	0	0	0	0	0	0	0	0	0	0	0	0
ENSMUSG00000110172	0	0	0	0	0	0	0	0	0	0	0	0	0	0	0	0	0	0
ENSMUSG00000110173	0	0	3	0	0	6	3	0	0	0	0	3	0	0	0	0	0	0
ENSMUSG00000118369	0	4	0	0	0	0	0	4	4	33	0	4	15	14	0	8	11	12
ENSMUSG00000110175	0	0	2	0	0	0	0	0	0	0	0	0	0	0	0	0	0	0
ENSMUSG00000110176	0	0	0	0	0	0	0	0	0	0	0	0	0	0	0	0	0	0
ENSMUSG00000110177	0	0	0	0	0	0	0	0	2	0	0	0	0	0	0	0	0	0
ENSMUSG00000118365	0	0	0	0	0	0	0	0	0	0	0	0	0	0	0	0	0	0
ENSMUSG00000097738	0	4	0	0	0	0	0	0	0	0	0	0	0	0	0	0	0	0
ENSMUSG00000118367	0	0	0	0	0	0	0	0	0	0	0	0	0	0	0	0	0	0
ENSMUSG00000118366	275	249	473	315	307	353	233	151	129	109	82	297	212	244	72	825	109	1497
ENSMUSG00000103934	0	0	0	0	0	0	0	0	0	0	0	0	0	0	0	0	0	0
ENSMUSG00000103935	0	0	0	0	0	0	1	0	0	0	0	0	4	0	0	0	0	0
ENSMUSG00000103936	0	0	0	0	0	0	0	0	0	0	0	0	0	0	0	0	0	0
ENSMUSG00000118362	0	0	0	0	0	0	4	0	0	0	0	0	0	0	0	0	0	0
ENSMUSG00000065601	2	2	0	2	2	1	5	2	5	0	2	3	1	1	2	0	0	2
ENSMUSG00000059142	210	234	310	428	256	402	253	176	203	282	231	352	277	400	147	141	257	386
ENSMUSG00000029678	0	0	0	0	0	0	0	0	0	0	0	0	0	0	0	0	0	0
ENSMUSG00000029679	0	0	0	0	0	0	0	0	0	0	0	0	0	0	0	0	0	0
[truncated: 53,402 more rows]
