# Supplementary material for: Dose-specific efficacy of adipose-derived mesenchymal stem cells in septic mice
Source: Stem Cell Res Ther. 2023 Feb 19;14:32. doi: 10.1186/s13287-023-03253-3 (PMC9940377; doi:10.1186/s13287-023-03253-3)
Supplement: Supplementary file 3 — Additional file 3: Table S2. Gene Ontology (GO) enrichment analysis of DEGs between different groups in PBMCs and liver. [file 13287_2023_3253_MOESM3_ESM.xlsx]

## Sheet: A
PBMCs-CLP+ADSCs1 vs. CLP+Vehicle
Up-regulated														Down-regulated
Category	Term	Count	%	PValue	Genes	List Total	Pop Hits	Pop Total	Fold Enrichment	Bonferroni	Benjamini	FDR		Category	Term	Count	%	PValue	Genes	List Total	Pop Hits	Pop Total	Fold Enrichment	Bonferroni	Benjamini	FDR
GOTERM_BP_DIRECT	GO:0001822~kidney development	6	4.02685	0.000675365	INVS, PYGO2, IFT88, ZFP950, ACE, BMP7	98	130	18082	8.51586	0.370895	0.4633	0.4633		GOTERM_BP_DIRECT	GO:0043066~negative regulation of apoptotic process	10	0.0932662	0.000142017	ARHGAP10, CD59B, ANGPT1, TSC22D1, PDE3A, MPL, ALOX12, GAS6, CLU, AQP1	64	566	18082	4.99172	0.075536	0.0785356	0.0783936
GOTERM_BP_DIRECT	GO:0071222~cellular response to lipopolysaccharide	6	4.02685	0.00536606	EDNRB, GBP10, NOS2, AXL, SERPINE1, NR1H3	98	209	18082	5.29694	0.975054	1	1		GOTERM_BP_DIRECT	GO:0043116~negative regulation of vascular permeability	3	0.0279799	0.000770972	RAMP2, ANGPT1, PDE3A	64	12	18082	70.6328	0.347218	0.213174	0.212788
GOTERM_BP_DIRECT	GO:0060021~palate development	4	2.68456	0.0107609	PYGO2, IFT88, ZFP950, IFT172	98	85	18082	8.68283	0.999402	1	1		GOTERM_BP_DIRECT	GO:0055114~oxidation-reduction process	9	0.0839396	0.00230978	VKORC1L1, ADH1, NNT, ALDH1A1, SORD, HSD17B14, GMPR, ALOX12, LOXL1	64	676	18082	3.76151	0.721624	0.425769	0.424999
GOTERM_BP_DIRECT	GO:0034504~protein localization to nucleus	3	2.01342	0.0151051	SUMO3, ZBTB16, BMP7	98	35	18082	15.8152	0.999971	1	1		GOTERM_BP_DIRECT	GO:0007596~blood coagulation	4	0.0373065	0.00314185	P2RY12, GP1BB, GAS6, GP6	64	84	18082	13.4539	0.824511	0.434361	0.433576
GOTERM_BP_DIRECT	GO:0007155~cell adhesion	8	5.36913	0.0155024	SPON1, PTPRS, KLRA7, NPHS1, ITGAX, SIGLEC1, KLRA8, MUC4	98	485	18082	3.04347	0.999978	1	1		GOTERM_BP_DIRECT	GO:2000352~negative regulation of endothelial cell apoptotic process	3	0.0279799	0.00425996	RAMP2, ANGPT1, GAS6	64	28	18082	30.2712	0.905654	0.471152	0.4703
GOTERM_BP_DIRECT	GO:0009791~post-embryonic development	4	2.68456	0.0234506	DDX17, INVS, PYGO2, ZFP950	98	114	18082	6.47404	1	1	1		GOTERM_BP_DIRECT	GO:0006334~nucleosome assembly	4	0.0373065	0.00571596	HIST1H2BP, HIST1H4M, HIST1H4N, HIST1H2BR	64	104	18082	10.8666	0.957996	0.513576	0.512647
GOTERM_BP_DIRECT	GO:0019722~calcium-mediated signaling	3	2.01342	0.0252954	CXCR3, CCR5, NCALD	98	46	18082	12.0333	1	1	1		GOTERM_BP_DIRECT	GO:0042493~response to drug	6	0.0559597	0.00650096	ALDH1A1, SORD, PDE3A, GSTT1, SLC6A3, AQP1	64	339	18082	5.00055	0.972861	0.513576	0.512647
GOTERM_BP_DIRECT	GO:0097345~mitochondrial outer membrane permeabilization	2	1.34228	0.0369582	EYA2, BNIP3	98	7	18082	52.7172	1	1	1		GOTERM_BP_DIRECT	GO:0070527~platelet aggregation	3	0.0279799	0.00774751	P2RY12, MPL, MYL9	64	38	18082	22.3051	0.986446	0.535547	0.534578
GOTERM_BP_DIRECT	GO:0006470~protein dephosphorylation	4	2.68456	0.0381537	PTPRS, EYA2, STYX, PPM1J	98	138	18082	5.34812	1	1	1		GOTERM_BP_DIRECT	GO:0007599~hemostasis	3	0.0279799	0.0112047	P2RY12, GP1BB, GP6	64	46	18082	18.426	0.998033	0.688465	0.68722
GOTERM_BP_DIRECT	GO:0002223~stimulatory C-type lectin receptor signaling pathway	2	1.34228	0.0421264	CLEC4N, KLRE1	98	8	18082	46.1276	1	1	1		GOTERM_BP_DIRECT	GO:0035690~cellular response to drug	3	0.0279799	0.0281686	DDC, GAS6, MYLK	64	75	18082	11.3012	1	1	1
GOTERM_BP_DIRECT	GO:0008544~epidermis development	3	2.01342	0.0437444	IFT88, IFT172, GAB1	98	62	18082	8.92791	1	1	1		GOTERM_BP_DIRECT	GO:0042416~dopamine biosynthetic process	2	0.0186532	0.0410298	DDC, SLC6A3	64	12	18082	47.0885	1	1	1
GOTERM_BP_DIRECT	GO:0050729~positive regulation of inflammatory response	3	2.01342	0.0450242	ACE, SERPINE1, CCR5	98	63	18082	8.7862	1	1	1		GOTERM_BP_DIRECT	GO:0042573~retinoic acid metabolic process	2	0.0186532	0.0510256	ADH1, ALDH1A1	64	15	18082	37.6708	1	1	1
GOTERM_BP_DIRECT	GO:0071346~cellular response to interferon-gamma	3	2.01342	0.0516268	GBP10, NOS2, IL12RB1	98	68	18082	8.14016	1	1	1		GOTERM_BP_DIRECT	GO:0032402~melanosome transport	2	0.0186532	0.0543347	MREG, RAB27B	64	16	18082	35.3164	1	1	1
GOTERM_BP_DIRECT	GO:0010469~regulation of receptor activity	2	1.34228	0.0523806	SERPINE1, MUC4	98	10	18082	36.902	1	1	1		GOTERM_BP_DIRECT	GO:0045653~negative regulation of megakaryocyte differentiation	2	0.0186532	0.0576325	HIST1H4M, HIST1H4N	64	17	18082	33.239	1	1	1
GOTERM_BP_DIRECT	GO:0035690~cellular response to drug	3	2.01342	0.0614072	NOS2, SERPINE1, SLAMF8	98	75	18082	7.38041	1	1	1		GOTERM_BP_DIRECT	GO:0031589~cell-substrate adhesion	2	0.0186532	0.064194	ANGPT1, GAS6	64	19	18082	29.7401	1	1	1
GOTERM_BP_DIRECT	GO:0060411~cardiac septum morphogenesis	2	1.34228	0.0675585	IFT88, BMP7	98	13	18082	28.3862	1	1	1		GOTERM_BP_DIRECT	GO:0045766~positive regulation of angiogenesis	3	0.0279799	0.0666077	RAMP2, ALOX12, AQP1	64	121	18082	7.00491	1	1	1
GOTERM_BP_DIRECT	GO:2000178~negative regulation of neural precursor cell proliferation	2	1.34228	0.0725641	SPINT1, CCR5	98	14	18082	26.3586	1	1	1		GOTERM_BP_DIRECT	GO:0042572~retinol metabolic process	2	0.0186532	0.0804018	ADH1, ALDH1A1	64	24	18082	23.5443	1	1	1
GOTERM_BP_DIRECT	GO:0010875~positive regulation of cholesterol efflux	2	1.34228	0.0775432	NR1H3, PLTP	98	15	18082	24.6014	1	1	1		GOTERM_BP_DIRECT	GO:0006336~DNA replication-independent nucleosome assembly	2	0.0186532	0.0836101	HIST1H4M, HIST1H4N	64	25	18082	22.6025	1	1	1
GOTERM_BP_DIRECT	GO:0006956~complement activation	2	1.34228	0.0775432	C4B, CFB	98	15	18082	24.6014	1	1	1		GOTERM_BP_DIRECT	GO:0007155~cell adhesion	5	0.0466331	0.0886633	ACHE, ITGB4, GP1BB, NPTN, STAB2	64	485	18082	2.91269	1	1	1
GOTERM_BP_DIRECT	GO:0051028~mRNA transport	3	2.01342	0.0810521	PARP11, ZC3H11A, IGF2BP3	98	88	18082	6.29012	1	1	1		GOTERM_BP_DIRECT	GO:0002040~sprouting angiogenesis	2	0.0186532	0.0963333	RAMP2, ANGPT1	64	29	18082	19.4849	1	1	1
GOTERM_BP_DIRECT	GO:0043277~apoptotic cell clearance	2	1.34228	0.0923221	AXL, NR1H3	98	18	18082	20.5011	1	1	1
GOTERM_BP_DIRECT	GO:0042310~vasoconstriction	2	1.34228	0.0971962	EDNRB, ACE	98	19	18082	19.4221	1	1	1
GOTERM_BP_DIRECT	GO:0010951~negative regulation of endopeptidase activity	2	1.34228	0.0971962	SERPINB6B, SERPINE1	98	19	18082	19.4221	1	1	1

## Sheet: B
PBMCs-CLP+ADSCs2 vs. CLP+Vehicle
Up-regulated														Down-regulated
Category	Term	Count	%	PValue	Genes	List Total	Pop Hits	Pop Total	Fold Enrichment	Bonferroni	Benjamini	FDR		Category	Term	Count	%	PValue	Genes	List Total	Pop Hits	Pop Total	Fold Enrichment	Bonferroni	Benjamini	FDR
GOTERM_BP_DIRECT	GO:0002024~diet induced thermogenesis	3	0.0178391	0.00340866	BMP8A, ADRB1, PPARG	124	13	18082	33.6514	0.947308	1	1		GOTERM_BP_DIRECT	GO:0001525~angiogenesis	5	0.0687853	0.00340062	RAMP2, PTPRB, NOS3, APOLD1, EREG	48	239	18082	7.88093	0.736925	1	1
GOTERM_BP_DIRECT	GO:0010875~positive regulation of cholesterol efflux	3	0.0178391	0.00454798	LRP1, NR1H3, PLTP	124	15	18082	29.1645	0.980343	1	1		GOTERM_BP_DIRECT	GO:0048146~positive regulation of fibroblast proliferation	3	0.0412712	0.0123951	GAS6, TDGF1, EREG	48	65	18082	17.3865	0.992473	1	1
GOTERM_BP_DIRECT	GO:0043277~apoptotic cell clearance	3	0.0178391	0.00653939	MARCO, LRP1, NR1H3	124	18	18082	24.3038	0.996502	1	1		GOTERM_BP_DIRECT	GO:0001570~vasculogenesis	3	0.0412712	0.0135083	YAP1, RAMP2, TDGF1	48	68	18082	16.6195	0.995162	1	1
GOTERM_BP_DIRECT	GO:0031100~organ regeneration	4	0.0237855	0.00654928	F7, ACE, LIFR, PPARG	124	56	18082	10.4159	0.996532	1	1		GOTERM_BP_DIRECT	GO:0072307~regulation of metanephric nephron tubule epithelial cell differentiation	2	0.0275141	0.0154968	YAP1, WWTR1	48	6	18082	125.569	0.997807	1	1
GOTERM_BP_DIRECT	GO:0033189~response to vitamin A	3	0.0178391	0.00727639	ARG1, ALDH1A2, PPARG	124	19	18082	23.0246	0.998155	1	1		GOTERM_BP_DIRECT	GO:0006032~chitin catabolic process	2	0.0275141	0.0256971	CHIT1, CHIL4	48	10	18082	75.3417	0.999963	1	1
GOTERM_BP_DIRECT	GO:0048260~positive regulation of receptor-mediated endocytosis	3	0.0178391	0.00969976	HIP1, HFE, SERPINE1	124	22	18082	19.8849	0.999776	1	1		GOTERM_BP_DIRECT	GO:0007263~nitric oxide mediated signal transduction	2	0.0275141	0.0383021	NOS3, MT1	48	15	18082	50.2278	1	1	1
GOTERM_BP_DIRECT	GO:0001822~kidney development	5	0.0297318	0.0120002	INVS, PYGO2, ZFP950, ACE, ALDH1A2	124	130	18082	5.60856	0.99997	1	1		GOTERM_BP_DIRECT	GO:0018105~peptidyl-serine phosphorylation	3	0.0412712	0.0468115	PRKCG, GAS6, TDGF1	48	133	18082	8.49718	1	1	1
GOTERM_BP_DIRECT	GO:0045765~regulation of angiogenesis	3	0.0178391	0.0154571	ADGRA2, SERPINE1, EPHA2	124	28	18082	15.6238	0.999999	1	1		GOTERM_BP_DIRECT	GO:0008284~positive regulation of cell proliferation	5	0.0687853	0.0517227	YAP1, WWTR1, CCND3, TDGF1, EREG	48	542	18082	3.47517	1	1	1
GOTERM_BP_DIRECT	GO:0002376~immune system process	8	0.0475709	0.015836	CD300LD3, ADGRE1, CD300C2, MARCO, TNFSF13, CD300E, CFB, TRPM4	124	383	18082	3.0459	0.999999	1	1		GOTERM_BP_DIRECT	GO:0060828~regulation of canonical Wnt signaling pathway	2	0.0275141	0.0556814	YAP1, WWTR1	48	22	18082	34.2462	1	1	1
GOTERM_BP_DIRECT	GO:0060021~palate development	4	0.0237855	0.0202514	PYGO2, ZFP950, ASPH, IFT172	124	85	18082	6.86224	1	1	1		GOTERM_BP_DIRECT	GO:0035329~hippo signaling	2	0.0275141	0.0556814	YAP1, WWTR1	48	22	18082	34.2462	1	1	1
GOTERM_BP_DIRECT	GO:0010887~negative regulation of cholesterol storage	2	0.0118927	0.0269352	NR1H3, PPARG	124	4	18082	72.9113	1	1	1		GOTERM_BP_DIRECT	GO:2000352~negative regulation of endothelial cell apoptotic process	2	0.0275141	0.070333	RAMP2, GAS6	48	28	18082	26.9077	1	1	1
GOTERM_BP_DIRECT	GO:0009791~post-embryonic development	4	0.0237855	0.0428455	DDX17, INVS, PYGO2, ZFP950	124	114	18082	5.11658	1	1	1		GOTERM_BP_DIRECT	GO:0060271~cilium morphogenesis	3	0.0412712	0.0721557	WWTR1, BBS1, ABLIM3	48	170	18082	6.64779	1	1	1
GOTERM_BP_DIRECT	GO:0051597~response to methylmercury	2	0.0118927	0.0466632	ARG1, CPOX	124	7	18082	41.6636	1	1	1		GOTERM_BP_DIRECT	GO:0045494~photoreceptor cell maintenance	2	0.0275141	0.0989718	BBS1, SPATA7	48	40	18082	18.8354	1	1	1
GOTERM_BP_DIRECT	GO:0021915~neural tube development	3	0.0178391	0.0471364	ALDH1A2, IFT172, EPHA2	124	51	18082	8.5778	1	1	1
GOTERM_BP_DIRECT	GO:0003084~positive regulation of systemic arterial blood pressure	2	0.0118927	0.0595943	ACE, ADRB1	124	9	18082	32.405	1	1	1
GOTERM_BP_DIRECT	GO:0030388~fructose 1,6-bisphosphate metabolic process	2	0.0118927	0.0595943	PFKL, ALDOC	124	9	18082	32.405	1	1	1
GOTERM_BP_DIRECT	GO:0006898~receptor-mediated endocytosis	3	0.0178391	0.0629271	MARCO, LRP1, LDLRAD3	124	60	18082	7.29113	1	1	1
GOTERM_BP_DIRECT	GO:0035879~plasma membrane lactate transport	2	0.0118927	0.0723514	SLC16A7, SLC16A13	124	11	18082	26.5132	1	1	1
GOTERM_BP_DIRECT	GO:0061337~cardiac conduction	2	0.0118927	0.0723514	SCN1B, TRPM4	124	11	18082	26.5132	1	1	1
GOTERM_BP_DIRECT	GO:0048146~positive regulation of fibroblast proliferation	3	0.0178391	0.0723654	PRKDC, SERPINE1, PDGFB	124	65	18082	6.73027	1	1	1
GOTERM_BP_DIRECT	GO:0001938~positive regulation of endothelial cell proliferation	3	0.0178391	0.0762615	ARG1, PLXNB3, PDGFB	124	67	18082	6.52937	1	1	1
GOTERM_BP_DIRECT	GO:0033148~positive regulation of intracellular estrogen receptor signaling pathway	2	0.0118927	0.0786654	DDX17, PAGR1A	124	12	18082	24.3038	1	1	1
GOTERM_BP_DIRECT	GO:0001818~negative regulation of cytokine production	2	0.0118927	0.0786654	PPARG, EPHA2	124	12	18082	24.3038	1	1	1
GOTERM_BP_DIRECT	GO:0071712~ER-associated misfolded protein catabolic process	2	0.0118927	0.0786654	POMT2, SDF2L1	124	12	18082	24.3038	1	1	1
GOTERM_BP_DIRECT	GO:0001568~blood vessel development	3	0.0178391	0.0842468	ALDH1A2, PDGFB, EPHA2	124	71	18082	6.16152	1	1	1
GOTERM_BP_DIRECT	GO:1902287~semaphorin-plexin signaling pathway involved in axon guidance	2	0.0118927	0.0849368	PLXNB3, PLXNB2	124	13	18082	22.4342	1	1	1
GOTERM_BP_DIRECT	GO:0055114~oxidation-reduction process	9	0.0535173	0.0902132	CBR2, ASPH, AKR1E1, GPX3, ALDH1A2, LDHD, CYP2AB1, DHDH, CPOX	124	676	18082	1.94142	1	1	1
GOTERM_BP_DIRECT	GO:0051289~protein homotetramerization	3	0.0178391	0.0903953	PFKL, GPX3, ALDOC	124	74	18082	5.91173	1	1	1
GOTERM_BP_DIRECT	GO:0060307~regulation of ventricular cardiac muscle cell membrane repolarization	2	0.0118927	0.0911659	SCN1B, SNTA1	124	14	18082	20.8318	1	1	1
GOTERM_BP_DIRECT	GO:0030194~positive regulation of blood coagulation	2	0.0118927	0.0911659	F7, SERPINE1	124	14	18082	20.8318	1	1	1
GOTERM_BP_DIRECT	GO:0034976~response to endoplasmic reticulum stress	3	0.0178391	0.0945659	SDF2L1, PDIA5, PDIA4	124	76	18082	5.75615	1	1	1
GOTERM_BP_DIRECT	GO:0006956~complement activation	2	0.0118927	0.0973529	C4B, CFB	124	15	18082	19.443	1	1	1
GOTERM_BP_DIRECT	GO:0060326~cell chemotaxis	3	0.0178391	0.0987911	PLXNB3, PDGFB, EPHA2	124	78	18082	5.60856	1	1	1

## Sheet: C
PBMCs-CLP+ADSCs4 vs. CLP+Vehicle
Up-regulated														Down-regulated
Category	Term	Count	%	PValue	Genes	List Total	Pop Hits	Pop Total	Fold Enrichment	Bonferroni	Benjamini	FDR		Category	Term	Count	%	PValue	Genes	List Total	Pop Hits	Pop Total	Fold Enrichment	Bonferroni	Benjamini	FDR
GOTERM_BP_DIRECT	GO:0006953~acute-phase response	12	2.5641	5.43434e-11	CRP, SERPINA1A, ITIH4, SERPINA1B, SERPINA1D, AHSG, HFE, SAA4, SAA1, SAA2, SERPINA3N, F2	367	35	18082	16.8925	1.07437e-07	1.07437e-07	1.05807e-07		GOTERM_BP_DIRECT	GO:0007596~blood coagulation	14	3.65535	3.1981e-10	P2RY12, NFE2, VWF, SERPINE2, GP1BB, PROS1, PDGFA, GP1BA, GP6, GP5, F5, GP9, MMRN1, F2RL2	270	84	18082	11.1617	4.85471e-07	4.85472e-07	4.81634e-07
GOTERM_BP_DIRECT	GO:0007596~blood coagulation	15	3.20513	1.33207e-09	FGB, FGA, CPB2, SERPINC1, FGG, SERPINA10, PLG, F2, KNG1, THBD, PROCR, F7, APOH, HNF4A, ABL1	367	84	18082	8.79817	2.6335e-06	9.3808e-07	9.23846e-07		GOTERM_BP_DIRECT	GO:0070527~platelet aggregation	9	2.34987	7.18441e-08	P2RY12, CSRP1, ITGB3, ITGA2B, MPL, ILK, GP1BA, MYL9, GATA1	270	38	18082	15.8614	0.000109053	5.45297e-05	5.40986e-05
GOTERM_BP_DIRECT	GO:0007599~hemostasis	12	2.5641	1.42349e-09	FGB, THBD, FGA, PROCR, F7, CPB2, SERPINC1, FGG, SERPINA10, PLG, F2, KNG1	367	46	18082	12.853	2.81424e-06	9.3808e-07	9.23846e-07		GOTERM_BP_DIRECT	GO:0007155~cell adhesion	25	6.52742	2.85347e-07	ACHE, CNTNAP1, ITGB5, ITGB4, SRC, ITGB3, ITGA2B, ADGRG1, NPTN, NCAM1, SLAMF1, VWF, GP1BB, ITGA2, GP1BA, PARVB, GP9, ZYX, CD9, ITGA6, ESAM, CD226, HPSE, EPHA1, SSX2IP	270	485	18082	3.45208	0.000433062	0.000131246	0.000130208
GOTERM_BP_DIRECT	GO:0010466~negative regulation of peptidase activity	16	3.4188	1.43206e-08	ITIH4, ITIH3, ITIH2, CSTA1, SERPINC1, SERPINE1, SERPINA10, PZP, SERPINA3K, SERPINA3M, SERPINA3N, SERPINA1E, KNG1, SERPINA1B, SERPINA1C, SPINT1	367	117	18082	6.73774	2.83115e-05	7.07798e-06	6.97057e-06		GOTERM_BP_DIRECT	GO:0007599~hemostasis	9	2.34987	3.45839e-07	P2RY12, GP9, VWF, GP1BB, PROS1, GP1BA, GP6, F2RL2, F5	270	46	18082	13.1029	0.000524846	0.000131246	0.000130208
GOTERM_BP_DIRECT	GO:0042157~lipoprotein metabolic process	9	1.92308	1.79588e-07	APOL7B, APOL11B, LRP1, APOC1, APOA2, APOC3, APOA1, APOB, APOA5	367	32	18082	13.8571	0.000354982	7.1009e-05	6.99315e-05		GOTERM_BP_DIRECT	GO:0030168~platelet activation	8	2.08877	1.52721e-06	P2RY12, TREML1, VWF, ITGB3, P2RX1, RASGRP2, F5, PF4	270	39	18082	13.7375	0.00231562	0.00046366	0.000459995
GOTERM_BP_DIRECT	GO:0070328~triglyceride homeostasis	8	1.7094	8.23331e-07	HNF4A, APOC4, ANGPTL3, NR1H3, APOC3, APOA1, RORA, APOA5	367	27	18082	14.5984	0.0016264	0.000271287	0.000267171		GOTERM_BP_DIRECT	GO:0007229~integrin-mediated signaling pathway	10	2.61097	1.00961e-05	ITGB5, ITGB4, SRC, ITGB3, ITGA2, ITGA2B, PLP1, ZYX, ILK, ITGA6	270	93	18082	7.20112	0.0152092	0.00255432	0.00253413
GOTERM_BP_DIRECT	GO:0008203~cholesterol metabolic process	12	2.5641	1.79072e-06	LRP1, FGL1, PON1, APOC1, SAA1, ANGPTL3, APOA2, APOC3, APOA1, HMGCS2, APOB, ABCG1	367	89	18082	6.64311	0.003534	0.000504761	0.000497102		GOTERM_BP_DIRECT	GO:0007160~cell-matrix adhesion	9	2.34987	2.06101e-05	ITGB5, ITGB4, ITGB3, ITGA2, ITGA2B, ZYX, ITGA6, HPSE, GP5	270	78	18082	7.72735	0.0308021	0.00446945	0.00443412
GOTERM_BP_DIRECT	GO:0043434~response to peptide hormone	11	2.35043	2.04253e-06	COL1A1, SERPINA1A, SERPINA1B, SERPINA1C, SERPINA1D, SERPINA3K, APOC3, SERPINA3M, ALDOB, SERPINA3N, SERPINA1E	367	73	18082	7.42421	0.00402995	0.000504761	0.000497102		GOTERM_BP_DIRECT	GO:0031589~cell-substrate adhesion	5	1.30548	0.000155676	ANGPT1, VWF, ITGB3, ITGA2, ITGA6	270	19	18082	17.6238	0.210484	0.0290996	0.0288696
GOTERM_BP_DIRECT	GO:0006869~lipid transport	13	2.77778	2.57729e-06	APOL7B, APOL11B, SPNS2, APOC4, APOA2, APOC3, APOA1, APOA5, APOC1, TNFAIP8L3, APOB, PLTP, ABCG1	367	111	18082	5.77033	0.00508236	0.000566146	0.000557555		GOTERM_BP_DIRECT	GO:0015844~monoamine transport	4	1.04439	0.000172527	SLC22A3, SLC18A2, SLC6A3, SLC6A4	270	8	18082	33.4852	0.230427	0.0290996	0.0288696
GOTERM_BP_DIRECT	GO:0034097~response to cytokine	11	2.35043	5.34987e-06	SERPINA1A, ITIH4, SERPINA1B, SERPINA1C, SERPINA1D, ALDH1A2, SERPINA3K, ACP5, SERPINA3M, SERPINA3N, SERPINA1E	367	81	18082	6.69095	0.010521	0.00102353	0.00100799		GOTERM_BP_DIRECT	GO:0007166~cell surface receptor signaling pathway	12	3.13316	0.000455665	CD59B, ADGRG1, CD151, CD81, TSPAN9, TSPAN18, TSPAN17, CD9, TSPAN2, NCAM1, CLEC1B, EPHA1	270	219	18082	3.66961	0.499355	0.06917	0.0686232
GOTERM_BP_DIRECT	GO:0045723~positive regulation of fatty acid biosynthetic process	6	1.28205	5.69488e-06	HNF4A, RGN, NR1H3, APOA1, APOA5, AGT	367	14	18082	21.1156	0.0111957	0.00102353	0.00100799		GOTERM_BP_DIRECT	GO:0033690~positive regulation of osteoblast proliferation	4	1.04439	0.000833797	ITGB3, HPSE, GATA1, LTF	270	13	18082	20.6063	0.718108	0.108301	0.107445
GOTERM_BP_DIRECT	GO:0042730~fibrinolysis	6	1.28205	8.40073e-06	FGB, FGA, CPB2, FGG, PLG, F2	367	15	18082	19.7079	0.0164712	0.00138402	0.00136302		GOTERM_BP_DIRECT	GO:0043066~negative regulation of apoptotic process	20	5.22193	0.000856137	PRKAA2, TSC22D1, ANGPT1, MGMT, SRC, MPL, ILK, DHCR24, ALOX12, CLU, GATA1, PAFAH2, ARHGAP10, CD59B, ALDH2, CAT, PDE3A, CAPN3, YWHAH, LTF	270	566	18082	2.36644	0.727515	0.108301	0.107445
GOTERM_BP_DIRECT	GO:0033700~phospholipid efflux	6	1.28205	1.20168e-05	APOC1, APOA2, APOC3, APOA1, APOA5, ABCG1	367	16	18082	18.4762	0.0234774	0.00182748	0.00179975		GOTERM_BP_DIRECT	GO:0045785~positive regulation of cell adhesion	6	1.56658	0.00144395	ADGRG1, ANGPT1, SRC, ITGA2, TPM1, ALOX12	270	56	18082	7.1754	0.888474	0.168609	0.167276
GOTERM_BP_DIRECT	GO:0033344~cholesterol efflux	7	1.49573	1.70597e-05	APOC1, APOA2, APOC3, APOA1, APOB, APOA5, ABCG1	367	28	18082	12.3174	0.0331649	0.00240907	0.00237252		GOTERM_BP_DIRECT	GO:0008277~regulation of G-protein coupled receptor protein signaling pathway	5	1.30548	0.00156341	RGS18, RAMP2, HOMER2, ITGB3, RAMP1	270	34	18082	9.84858	0.906997	0.169519	0.168179
GOTERM_BP_DIRECT	GO:0031639~plasminogen activation	5	1.06838	3.14881e-05	FGB, FGA, APOH, FGG, PLAT	367	10	18082	24.6349	0.0603548	0.00415013	0.00408715		GOTERM_BP_DIRECT	GO:0032642~regulation of chemokine production	3	0.78329	0.00214064	MPL, ACKR1, CXCL5	270	5	18082	40.1822	0.961341	0.216633	0.21492
GOTERM_BP_DIRECT	GO:0042632~cholesterol homeostasis	9	1.92308	3.82818e-05	EPHX2, ANGPTL3, APOA2, NR1H3, APOC3, APOA1, APOB, APOA5, ABCG1	367	63	18082	7.03854	0.0728914	0.0047302	0.00465842		GOTERM_BP_DIRECT	GO:0030220~platelet formation	4	1.04439	0.00264462	TAL1, MPL, CLEC1B, GATA1	270	19	18082	14.099	0.982044	0.250908	0.248924
GOTERM_BP_DIRECT	GO:0055114~oxidation-reduction process	31	6.62393	5.1581e-05	GCDH, RDH7, CYP2AB1, CYP3A11, CPOX, CYP2D9, TDO2, NNT, LDHD, CYP2C50, CYP2C70, AASS, VAT1, CBR2, EGLN3, CYP2J5, GSTO1, GPX3, DHDH, CYP4B1, CYP2C29, ASPH, PAH, ALDH1A2, FAR2, UPK3BL, CYP2E1, CDO1, HPD, ALDH7A1, UOX	367	676	18082	2.25941	0.0969507	0.00599856	0.00590754		GOTERM_BP_DIRECT	GO:0031623~receptor internalization	5	1.30548	0.00287352	ACHE, RAMP2, CD81, CD9, RAMP1	270	40	18082	8.3713	0.987327	0.256588	0.25456
GOTERM_BP_DIRECT	GO:0034375~high-density lipoprotein particle remodeling	5	1.06838	7.18726e-05	APOA2, APOC3, APOA1, PLTP, ABCG1	367	12	18082	20.5291	0.132463	0.00789401	0.00777422		GOTERM_BP_DIRECT	GO:0048565~digestive tract development	5	1.30548	0.00343869	ITGB4, PDGFA, ITGA6, GATA2, GATA1	270	42	18082	7.97266	0.994641	0.283717	0.281474
GOTERM_BP_DIRECT	GO:0051258~protein polymerization	5	1.06838	0.000102162	CRP, FGB, FGA, VTN, FGG	367	13	18082	18.9499	0.182892	0.0106302	0.0104689		GOTERM_BP_DIRECT	GO:0002227~innate immune response in mucosa	4	1.04439	0.00355113	HIST1H2BR, HIST1H2BQ, CAMP, LTF	270	21	18082	12.7563	0.995484	0.283717	0.281474
GOTERM_BP_DIRECT	GO:0031100~organ regeneration	8	1.7094	0.000129884	F7, ACE, APOH, APOA2, APOA1, PPARG, BAAT, PGF	367	56	18082	7.03854	0.226476	0.0128391	0.0126443		GOTERM_BP_DIRECT	GO:0030219~megakaryocyte differentiation	3	0.78329	0.00440763	TAL1, TESC, GATA1	270	7	18082	28.7016	0.998776	0.318443	0.315926
GOTERM_BP_DIRECT	GO:0007160~cell-matrix adhesion	9	1.92308	0.000178135	FGB, FGA, VTN, FGG, ANGPTL3, ITGB8, MUC4, NID2, AGT	367	78	18082	5.68497	0.296864	0.0167702	0.0165157		GOTERM_BP_DIRECT	GO:0010544~negative regulation of platelet activation	3	0.78329	0.00440763	SERPINE2, PDGFA, GP5	270	7	18082	28.7016	0.998776	0.318443	0.315926
GOTERM_BP_DIRECT	GO:0010875~positive regulation of cholesterol efflux	5	1.06838	0.000188874	LRP1, PON1, NR1H3, PLTP, ABCG1	367	15	18082	16.4233	0.311638	0.0169729	0.0167154		GOTERM_BP_DIRECT	GO:0007010~cytoskeleton organization	7	1.82768	0.00461512	ARHGAP10, CNTNAP1, MAST2, STRADB, TNIK, YWHAH, CAP2	270	104	18082	4.50762	0.999108	0.318443	0.315926
GOTERM_BP_DIRECT	GO:0006898~receptor-mediated endocytosis	8	1.7094	0.00020183	MARCO, DAB2, LRP1, APOA1, HYOU1, CALR, APOB, EGFR	367	60	18082	6.5693	0.329048	0.0173486	0.0170853		GOTERM_BP_DIRECT	GO:0035690~cellular response to drug	6	1.56658	0.00519438	ACER2, PPP1R14A, DDC, PRKAA2, SLC18A2, MYLK	270	75	18082	5.35763	0.999631	0.342829	0.340119
GOTERM_BP_DIRECT	GO:0071560~cellular response to transforming growth factor beta stimulus	8	1.7094	0.000224084	COL1A1, POSTN, DAB2, ARG1, SERPINE1, ABL1, SOX6, DBN1	367	61	18082	6.46161	0.357934	0.0184589	0.0181788		GOTERM_BP_DIRECT	GO:2000145~regulation of cell motility	3	0.78329	0.00581933	CD81, ARHGAP18, SSX2IP	270	8	18082	25.1139	0.999858	0.368073	0.365163
GOTERM_BP_DIRECT	GO:0090277~positive regulation of peptide hormone secretion	4	0.854701	0.000270992	FGB, FGA, HFE, FGG	367	7	18082	28.1541	0.414813	0.0206058	0.0202931		GOTERM_BP_DIRECT	GO:0042127~regulation of cell proliferation	10	2.61097	0.00707483	YAP1, CCND3, TAL1, CD81, SRC, CELA1, PPBP, CXCL5, PTGS1, PF4	270	227	18082	2.95024	0.999979	0.429584	0.426188
GOTERM_BP_DIRECT	GO:0051918~negative regulation of fibrinolysis	4	0.854701	0.000270992	CPB2, APOH, SERPINE1, PLG	367	7	18082	28.1541	0.414813	0.0206058	0.0202931		GOTERM_BP_DIRECT	GO:0007264~small GTPase mediated signal transduction	10	2.61097	0.00901422	MRAS, RASL10A, RAB36, RHOJ, RAB13, DIRAS2, ARHGAP18, RAB27B, RASGRP2, RAB6B	270	236	18082	2.83773	0.999999	0.526292	0.522131
GOTERM_BP_DIRECT	GO:0019433~triglyceride catabolic process	5	1.06838	0.00061882	CPS1, APOC3, APOA1, APOB, APOA5	367	20	18082	12.3174	0.705886	0.0445549	0.0438788		GOTERM_BP_DIRECT	GO:0045766~positive regulation of angiogenesis	7	1.82768	0.00949834	RAMP2, ITGB3, ALOX12, CELA1, EPHA1, GATA2, CAMP	270	121	18082	3.87432	0.999999	0.534018	0.529796
GOTERM_BP_DIRECT	GO:0010873~positive regulation of cholesterol esterification	4	0.854701	0.000631025	APOA2, APOA1, APOA5, AGT	367	9	18082	21.8977	0.712901	0.0445549	0.0438788		GOTERM_BP_DIRECT	GO:0019731~antibacterial humoral response	4	1.04439	0.0127805	HIST1H2BR, HIST1H2BQ, CAMP, LTF	270	33	18082	8.11762	1	0.688664	0.68322
GOTERM_BP_DIRECT	GO:0055091~phospholipid homeostasis	4	0.854701	0.000887969	HNF4A, ANGPTL3, APOA1, ABCG1	367	10	18082	19.7079	0.827317	0.060535	0.0596164		GOTERM_BP_DIRECT	GO:0043116~negative regulation of vascular permeability	3	0.78329	0.0131895	RAMP2, ANGPT1, PDE3A	270	12	18082	16.7426	1	0.688664	0.68322
GOTERM_BP_DIRECT	GO:0006641~triglyceride metabolic process	6	1.28205	0.00108097	APOH, APOC1, ANGPTL3, APOC3, CYP2E1, APOA5	367	39	18082	7.57996	0.882138	0.0712361	0.0701551		GOTERM_BP_DIRECT	GO:0072659~protein localization to plasma membrane	5	1.30548	0.01361	RAMP2, RAB13, TNIK, ANK3, RAMP1	270	62	18082	5.40084	1	0.688664	0.68322
GOTERM_BP_DIRECT	GO:0051006~positive regulation of lipoprotein lipase activity	4	0.854701	0.0012027	APOH, NR1H3, APOA1, APOA5	367	11	18082	17.9163	0.907372	0.0747162	0.0735824		GOTERM_BP_DIRECT	GO:0007568~aging	8	2.08877	0.0150733	TRPC6, GSN, CAT, ALOX12, NCAM1, SLC18A2, SLC6A3, SIRT3	270	173	18082	3.0969	1	0.738105	0.73227
GOTERM_BP_DIRECT	GO:0010903~negative regulation of very-low-density lipoprotein particle remodeling	3	0.641026	0.00120937	APOA2, APOC3, APOA1	367	3	18082	49.2698	0.908587	0.0747162	0.0735824		GOTERM_BP_DIRECT	GO:0048008~platelet-derived growth factor receptor signaling pathway	4	1.04439	0.0161899	SRC, ITGB3, SCHIP1, PDGFA	270	36	18082	7.44115	1	0.768008	0.761937
GOTERM_BP_DIRECT	GO:0008217~regulation of blood pressure	7	1.49573	0.00156219	EDNRB, COL1A2, ACE, NPR1, PPARG, ECE1, AGT	367	62	18082	5.56271	0.954538	0.0935895	0.0921693		GOTERM_BP_DIRECT	GO:0006816~calcium ion transport	7	1.82768	0.0189963	RAMP2, TRPC6, SLC24A3, ATP2A3, ATP2A1, SLC24A5, RAMP1	270	141	18082	3.32477	1	0.836038	0.829429
GOTERM_BP_DIRECT	GO:0043691~reverse cholesterol transport	4	0.854701	0.00202288	APOA2, APOA1, APOA5, ABCG1	367	13	18082	15.1599	0.981745	0.117625	0.11584		GOTERM_BP_DIRECT	GO:0014911~positive regulation of smooth muscle cell migration	4	1.04439	0.0200609	SRC, ITGB3, TMSB4X, ITGA2	270	39	18082	6.86876	1	0.836038	0.829429
GOTERM_BP_DIRECT	GO:0002376~immune system process	18	3.84615	0.00217592	C1QB, FGB, PGLYRP4, C1QA, FGA, CFH, CLEC4N, FGG, CD5L, ADGRE1, CD300LD3, FCNA, MARCO, CD300C2, CD300E, CFB, C1QC, HAVCR2	367	383	18082	2.31555	0.986519	0.122908	0.121043		GOTERM_BP_DIRECT	GO:0043149~stress fiber assembly	3	0.78329	0.0203777	ITGB5, SRC, ZYX	270	15	18082	13.3941	1	0.836038	0.829429
GOTERM_BP_DIRECT	GO:2000352~negative regulation of endothelial cell apoptotic process	5	1.06838	0.00230203	FGB, FGA, FGG, SERPINE1, ABL1	367	28	18082	8.79817	0.9895	0.12642	0.124501		GOTERM_BP_DIRECT	GO:0033627~cell adhesion mediated by integrin	3	0.78329	0.0203777	ITGB3, ITGA2, ITGA6	270	15	18082	13.3941	1	0.836038	0.829429
GOTERM_BP_DIRECT	GO:0097421~liver regeneration	5	1.06838	0.00262825	VTN, CPB2, HFE, RGN, EGFR	367	29	18082	8.49479	0.994499	0.140434	0.138303		GOTERM_BP_DIRECT	GO:0002690~positive regulation of leukocyte chemotaxis	3	0.78329	0.0203777	PPBP, CXCL5, PF4	270	15	18082	13.3941	1	0.836038	0.829429
GOTERM_BP_DIRECT	GO:0010812~negative regulation of cell-substrate adhesion	4	0.854701	0.00312302	COL1A1, GM9573, FZD7, PLG	367	15	18082	13.1386	0.997938	0.162479	0.160014		GOTERM_BP_DIRECT	GO:0034446~substrate adhesion-dependent cell spreading	4	1.04439	0.0214544	SRC, ITGB3, ILK, EPHA1	270	40	18082	6.69704	1	0.857048	0.850273
GOTERM_BP_DIRECT	GO:0030300~regulation of intestinal cholesterol absorption	3	0.641026	0.003924	APOA2, APOA1, APOA5	367	5	18082	29.5619	0.999579	0.189213	0.186342		GOTERM_BP_DIRECT	GO:0006171~cAMP biosynthetic process	3	0.78329	0.0230632	RAMP2, ADCY9, ADCY5	270	16	18082	12.5569	1	0.897691	0.890594
GOTERM_BP_DIRECT	GO:0071377~cellular response to glucagon stimulus	3	0.641026	0.003924	CPS1, ARG1, PCK1	367	5	18082	29.5619	0.999579	0.189213	0.186342		GOTERM_BP_DIRECT	GO:0007411~axon guidance	7	1.82768	0.0241566	DRAXIN, SRC, KIF5A, B3GNT2, NCAM1, ANK3, PLXNA4	270	149	18082	3.14626	1	0.916744	0.909497
GOTERM_BP_DIRECT	GO:0072378~blood coagulation, fibrin clot formation	3	0.641026	0.003924	FGB, FGA, FGG	367	5	18082	29.5619	0.999579	0.189213	0.186342		GOTERM_BP_DIRECT	GO:0045653~negative regulation of megakaryocyte differentiation	3	0.78329	0.0258853	HIST1H4M, HIST1H4N, PF4	270	17	18082	11.8183	1	0.933976	0.926593
GOTERM_BP_DIRECT	GO:0043401~steroid hormone mediated signaling pathway	6	1.28205	0.004279	VDR, HNF4A, NR1H3, PPARG, RORA, NR1D1	367	53	18082	5.57771	0.999792	0.201419	0.198362		GOTERM_BP_DIRECT	GO:0045184~establishment of protein localization	4	1.04439	0.0275457	ITGA2, WDPCP, ANK3, DZIP1	270	44	18082	6.08822	1	0.933976	0.926593
GOTERM_BP_DIRECT	GO:0032355~response to estradiol	8	1.7094	0.0044431	SOCS2, COL1A1, F7, POSTN, GJB2, ALDH1A2, SLC34A1, CALR	367	101	18082	3.90255	0.99985	0.204279	0.20118		GOTERM_BP_DIRECT	GO:1900273~positive regulation of long-term synaptic potentiation	3	0.78329	0.0288396	NPTN, KALRN, NRGN	270	18	18082	11.1617	1	0.933976	0.926593
GOTERM_BP_DIRECT	GO:0071456~cellular response to hypoxia	8	1.7094	0.0049466	FABP1, TBL2, FAM162A, BNIP3, GATA6, HYOU1, RORA, PCK1	367	103	18082	3.82678	0.999945	0.215748	0.212474		GOTERM_BP_DIRECT	GO:0060216~definitive hemopoiesis	3	0.78329	0.0288396	TAL1, MPL, GATA2	270	18	18082	11.1617	1	0.933976	0.926593
GOTERM_BP_DIRECT	GO:0060326~cell chemotaxis	7	1.49573	0.00498657	CCL6, SAA4, SAA1, SAA2, CXCL13, HBEGF, EPHA2	367	78	18082	4.42164	0.999949	0.215748	0.212474		GOTERM_BP_DIRECT	GO:0006836~neurotransmitter transport	4	1.04439	0.0291974	ICA1, SLC18A2, SLC6A3, SLC6A4	270	45	18082	5.95292	1	0.933976	0.926593
GOTERM_BP_DIRECT	GO:0006958~complement activation, classical pathway	6	1.28205	0.00501994	CRP, C1QB, C4B, C1QA, IGHV1-61, C1QC	367	55	18082	5.37488	0.999952	0.215748	0.212474		GOTERM_BP_DIRECT	GO:0030221~basophil differentiation	2	0.522193	0.0295328	TAL1, GATA1	270	2	18082	66.9704	1	0.933976	0.926593
GOTERM_BP_DIRECT	GO:0007166~cell surface receptor signaling pathway	12	2.5641	0.00513949	ADGRE1, UPK1B, ADGRF1, NPR1, FZD7, ADGRG5, CXCR3, CXCL13, F2, TSPAN1, EGFR, AGT	367	219	18082	2.69971	0.999962	0.216187	0.212906		GOTERM_BP_DIRECT	GO:0035854~eosinophil fate commitment	2	0.522193	0.0295328	GATA2, GATA1	270	2	18082	66.9704	1	0.933976	0.926593
GOTERM_BP_DIRECT	GO:0043277~apoptotic cell clearance	4	0.854701	0.0053548	MARCO, LRP1, NR1H3, TGM2	367	18	18082	10.9488	0.999975	0.220551	0.217204		GOTERM_BP_DIRECT	GO:0060282~positive regulation of oocyte development	2	0.522193	0.0295328	PDE3A, PDE5A	270	2	18082	66.9704	1	0.933976	0.926593
GOTERM_BP_DIRECT	GO:0051005~negative regulation of lipoprotein lipase activity	3	0.641026	0.00580739	APOC1, ANGPTL3, APOC3	367	6	18082	24.6349	0.99999	0.229624	0.22614		GOTERM_BP_DIRECT	GO:0008104~protein localization	5	1.30548	0.0301943	NBEA, CD81, KIF5A, WNK4, DHCR24	270	79	18082	4.23863	1	0.935408	0.928014
GOTERM_BP_DIRECT	GO:0050996~positive regulation of lipid catabolic process	3	0.641026	0.00580739	ANGPTL3, APOA2, APOA5	367	6	18082	24.6349	0.99999	0.229624	0.22614		GOTERM_BP_DIRECT	GO:0007266~Rho protein signal transduction	4	1.04439	0.0309005	ADGRG1, CDC42EP5, RHOJ, KALRN	270	46	18082	5.82351	1	0.93814	0.930723
GOTERM_BP_DIRECT	GO:0010888~negative regulation of lipid storage	4	0.854701	0.0062645	CRP, MUP20, ABCG1, MUP3	367	19	18082	10.3726	0.999996	0.233678	0.230132		GOTERM_BP_DIRECT	GO:0000902~cell morphogenesis	5	1.30548	0.0326844	YAP1, STRADB, GP1BA, CLU, CAP2	270	81	18082	4.13397	1	0.972841	0.96515
GOTERM_BP_DIRECT	GO:0001523~retinoid metabolic process	4	0.854701	0.0062645	ALDH1A2, APOA2, APOC3, APOA1	367	19	18082	10.3726	0.999996	0.233678	0.230132		GOTERM_BP_DIRECT	GO:0032956~regulation of actin cytoskeleton organization	4	1.04439	0.0382221	ITGB3, ARHGAP18, ILK, GPM6B	270	50	18082	5.35763	1	1	0.992749
GOTERM_BP_DIRECT	GO:0033189~response to vitamin A	4	0.854701	0.0062645	ARG1, ALDH1A2, SLC34A1, PPARG	367	19	18082	10.3726	0.999996	0.233678	0.230132		GOTERM_BP_DIRECT	GO:0045648~positive regulation of erythrocyte differentiation	3	0.78329	0.0384499	TAL1, GATA2, GATA1	270	21	18082	9.5672	1	1	0.992749
GOTERM_BP_DIRECT	GO:0030301~cholesterol transport	4	0.854701	0.0072608	APOA2, APOA1, APOB, ABCG1	367	20	18082	9.85395	0.999999	0.265826	0.261792		GOTERM_BP_DIRECT	GO:0002687~positive regulation of leukocyte migration	3	0.78329	0.0418882	ITGB3, ITGA2, ITGA2B	270	22	18082	9.13232	1	1	0.992749
GOTERM_BP_DIRECT	GO:0045087~innate immune response	17	3.63248	0.00755859	C1QB, FGB, PGLYRP4, C1QA, FGA, IGHV1-61, CFH, CLEC4N, FGG, C4B, FCNA, MARCO, ABL1, ANG, CFB, C1QC, HAVCR2	367	400	18082	2.09396	1	0.268012	0.263945		GOTERM_BP_DIRECT	GO:0060271~cilium morphogenesis	7	1.82768	0.041939	DYNC2LI1, CEP126, GSN, TTLL1, WDPCP, DZIP1, SSX2IP	270	170	18082	2.7576	1	1	0.992749
GOTERM_BP_DIRECT	GO:0010628~positive regulation of gene expression	17	3.63248	0.00759163	CRP, MUP20, VDR, HFE, EPHX2, SERPINE1, MITF, AGT, MUP3, DLL4, ALDH1A2, ITGB8, HES1, CALR, APOB, CD46, CCR5	367	399	18082	2.09921	1	0.268012	0.263945		GOTERM_BP_DIRECT	GO:0070588~calcium ion transmembrane transport	5	1.30548	0.0423212	P2RY12, TRPC6, SLC24A3, ATP2A3, ATP2A1	270	88	18082	3.80513	1	1	0.992749
GOTERM_BP_DIRECT	GO:0006559~L-phenylalanine catabolic process	3	0.641026	0.00802195	TAT, PAH, HPD	367	7	18082	21.1156	1	0.278235	0.274013		GOTERM_BP_DIRECT	GO:0032782~bile acid secretion	2	0.522193	0.0439718	ABCB4, STARD10	270	3	18082	44.6469	1	1	0.992749
GOTERM_BP_DIRECT	GO:0050714~positive regulation of protein secretion	5	1.06838	0.00849765	FGB, FGA, FGG, ANG, RAPGEF4	367	40	18082	6.15872	1	0.289653	0.285257		GOTERM_BP_DIRECT	GO:0010725~regulation of primitive erythrocyte differentiation	2	0.522193	0.0439718	GATA2, GATA1	270	3	18082	44.6469	1	1	0.992749
GOTERM_BP_DIRECT	GO:0050729~positive regulation of inflammatory response	6	1.28205	0.00889971	ACE, CCL6, SERPINE1, CCR5, EGFR, TGM2	367	63	18082	4.69236	1	0.298216	0.293691		GOTERM_BP_DIRECT	GO:0014850~response to muscle activity	3	0.78329	0.0454369	PRKAA2, ITGA2, CAPN3	270	23	18082	8.73527	1	1	0.992749
GOTERM_BP_DIRECT	GO:0048260~positive regulation of receptor-mediated endocytosis	4	0.854701	0.00952038	VTN, HIP1, HFE, SERPINE1	367	22	18082	8.95814	1	0.313697	0.308936		GOTERM_BP_DIRECT	GO:0055114~oxidation-reduction process	17	4.43864	0.0462305	GPX4, SRXN1, SORD, LOXL3, HSD17B14, GMPR, DHCR24, ALOX12, LOXL1, PTGS1, ALDH2, CYP2B10, CREG1, CAT, SARDH, PYROXD2, RTN4IP1	270	676	18082	1.68417	1	1	0.992749
GOTERM_BP_DIRECT	GO:0007155~cell adhesion	19	4.05983	0.0100516	POSTN, PTPRS, DST, LAMB1, ITGAE, NID2, LYVE1, VTN, AZGP1, NPHS1, STAB1, ANGPTL3, ABL1, ITGAX, HES1, SIGLEC1, MUC4, ITGA9, EPHA2	367	485	18082	1.93016	1	0.325771	0.320828		GOTERM_BP_DIRECT	GO:0035176~social behavior	4	1.04439	0.0463454	GAD1, NRXN2, KALRN, SLC6A4	270	54	18082	4.96077	1	1	0.992749
GOTERM_BP_DIRECT	GO:0034380~high-density lipoprotein particle assembly	3	0.641026	0.0105536	APOA2, APOA1, APOA5	367	8	18082	18.4762	1	0.335154	0.330069		GOTERM_BP_DIRECT	GO:0043406~positive regulation of MAP kinase activity	4	1.04439	0.0463454	SRC, ILK, PDGFA, PDE5A	270	54	18082	4.96077	1	1	0.992749
GOTERM_BP_DIRECT	GO:0006954~inflammatory response	15	3.20513	0.0106802	SEMA7A, EPHX2, CD5L, CXCR6, CXCL13, KNG1, C4B, ELF3, CCL6, CXCR3, STAB1, PPARG, CCR5, EPHA2, HAVCR2	367	344	18082	2.14839	1	0.335154	0.330069		GOTERM_BP_DIRECT	GO:0070098~chemokine-mediated signaling pathway	4	1.04439	0.048499	PPBP, ACKR1, CXCL5, PF4	270	55	18082	4.87057	1	1	0.992749
GOTERM_BP_DIRECT	GO:0006805~xenobiotic metabolic process	4	0.854701	0.0121458	GSTA4, HNF4A, RORA, CYP2E1	367	24	18082	8.21163	1	0.369419	0.363813		GOTERM_BP_DIRECT	GO:0006979~response to oxidative stress	6	1.56658	0.0487526	GPX4, SRXN1, CAT, MILL2, DHCR24, PTGS1	270	133	18082	3.02122	1	1	0.992749
GOTERM_BP_DIRECT	GO:0042572~retinol metabolic process	4	0.854701	0.0121458	RBP4, TTR, ALDH1A2, RDH7	367	24	18082	8.21163	1	0.369419	0.363813		GOTERM_BP_DIRECT	GO:0042060~wound healing	5	1.30548	0.0517252	TREML1, NLRP6, ITGA2, TPM1, HPSE	270	94	18082	3.56225	1	1	0.992749
GOTERM_BP_DIRECT	GO:0045907~positive regulation of vasoconstriction	5	1.06838	0.0128061	FGB, FGA, FGG, ABL1, EGFR	367	45	18082	5.47442	1	0.378654	0.372908		GOTERM_BP_DIRECT	GO:0043588~skin development	4	1.04439	0.0552476	ITGB4, PDGFA, DHCR24, ITGA6	270	58	18082	4.61865	1	1	0.992749
GOTERM_BP_DIRECT	GO:0007494~midgut development	3	0.641026	0.0133886	CPS1, ALDH1A2, EGFR	367	9	18082	16.4233	1	0.378654	0.372908		GOTERM_BP_DIRECT	GO:0001954~positive regulation of cell-matrix adhesion	3	0.78329	0.0567063	ITGB3, ILK, EPHA1	270	26	18082	7.72735	1	1	0.992749
GOTERM_BP_DIRECT	GO:0030388~fructose 1,6-bisphosphate metabolic process	3	0.641026	0.0133886	PFKL, ALDOB, FBP1	367	9	18082	16.4233	1	0.378654	0.372908		GOTERM_BP_DIRECT	GO:0051897~positive regulation of protein kinase B signaling	5	1.30548	0.056821	ANGPT1, SRC, ILK, PDGFA, HPSE	270	97	18082	3.45208	1	1	0.992749
GOTERM_BP_DIRECT	GO:0034374~low-density lipoprotein particle remodeling	3	0.641026	0.0133886	APOA2, APOB, ABCG1	367	9	18082	16.4233	1	0.378654	0.372908		GOTERM_BP_DIRECT	GO:0015842~aminergic neurotransmitter loading into synaptic vesicle	2	0.522193	0.0581966	DDC, SLC18A2	270	4	18082	33.4852	1	1	0.992749
GOTERM_BP_DIRECT	GO:1902042~negative regulation of extrinsic apoptotic signaling pathway via death domain receptors	4	0.854701	0.0135986	FGB, FGA, FGG, SERPINE1	367	25	18082	7.88316	1	0.378654	0.372908		GOTERM_BP_DIRECT	GO:0070294~renal sodium ion absorption	2	0.522193	0.0581966	WNK4, MAGED2	270	4	18082	33.4852	1	1	0.992749
GOTERM_BP_DIRECT	GO:0001895~retina homeostasis	4	0.854701	0.0135986	AZGP1, ALB, SLC28A2, SLC28A3	367	25	18082	7.88316	1	0.378654	0.372908		GOTERM_BP_DIRECT	GO:0071902~positive regulation of protein serine/threonine kinase activity	3	0.78329	0.0606577	SRC, PARP16, LTF	270	27	18082	7.44115	1	1	0.992749
GOTERM_BP_DIRECT	GO:0070374~positive regulation of ERK1 and ERK2 cascade	10	2.13675	0.0144944	FGB, FGA, SEMA7A, CCL6, FGG, GPR55, ABL1, TNFAIP8L3, EGFR, HAVCR2	367	188	18082	2.62073	1	0.397993	0.391953		GOTERM_BP_DIRECT	GO:0030036~actin cytoskeleton organization	6	1.56658	0.0612075	INF2, CSRP1, TMSB4X, ARHGEF17, RHOJ, PDGFA	270	142	18082	2.82973	1	1	0.992749
GOTERM_BP_DIRECT	GO:0006094~gluconeogenesis	4	0.854701	0.015146	RBP4, PCX, PCK1, FBP1	367	26	18082	7.57996	1	0.410187	0.403963		GOTERM_BP_DIRECT	GO:0008285~negative regulation of cell proliferation	11	2.87206	0.0615844	NEURL1A, NFE2, HIST1H2AO, ADGRG1, SERPINE2, TESC, FBXO2, CD9, DHCR24, HIST1H2AP, GATA1	270	384	18082	1.91842	1	1	0.992749
GOTERM_BP_DIRECT	GO:0006508~proteolysis	21	4.48718	0.0153838	ADGB, CPB2, METAP1D, ACE, PRSS27, TMPRSS11G, PLAT, ECE1, PLG, F2, PRSS22, ADAMTS4, F7, DPP7, CTSK, DPEP2, ADAM1A, PRSS8, CD46, AMZ1, CFB	367	582	18082	1.77777	1	0.410996	0.404759		GOTERM_BP_DIRECT	GO:0006874~cellular calcium ion homeostasis	5	1.30548	0.0621765	SLC24A3, ITGB3, ATP2A3, ATP2A1, SLC24A5	270	100	18082	3.34852	1	1	0.992749
GOTERM_BP_DIRECT	GO:2000188~regulation of cholesterol homeostasis	3	0.641026	0.0165137	NR1H3, RORA, NR1D1	367	10	18082	14.7809	1	0.417326	0.410994		GOTERM_BP_DIRECT	GO:0070374~positive regulation of ERK1 and ERK2 cascade	7	1.82768	0.062393	ANGPT1, SRC, ITGB3, NPTN, PDGFA, EPOR, SLAMF1	270	188	18082	2.49358	1	1	0.992749
GOTERM_BP_DIRECT	GO:0010898~positive regulation of triglyceride catabolic process	3	0.641026	0.0165137	APOH, APOA1, APOA5	367	10	18082	14.7809	1	0.417326	0.410994		GOTERM_BP_DIRECT	GO:0050731~positive regulation of peptidyl-tyrosine phosphorylation	5	1.30548	0.0640189	ANGPT1, CD81, SRC, ITGB3, GATA1	270	101	18082	3.31536	1	1	0.992749
GOTERM_BP_DIRECT	GO:0034116~positive regulation of heterotypic cell-cell adhesion	3	0.641026	0.0165137	FGB, FGA, FGG	367	10	18082	14.7809	1	0.417326	0.410994		GOTERM_BP_DIRECT	GO:0043547~positive regulation of GTPase activity	6	1.56658	0.0672709	BIN1, RGS10, ITGA6, RASGRP2, ARHGAP6, KALRN	270	146	18082	2.75221	1	1	0.992749
GOTERM_BP_DIRECT	GO:0010745~negative regulation of macrophage derived foam cell differentiation	3	0.641026	0.0165137	CRP, PPARG, ABCG1	367	10	18082	14.7809	1	0.417326	0.410994		GOTERM_BP_DIRECT	GO:0061024~membrane organization	4	1.04439	0.0674268	SGCE, PRKAB2, PRKAA2, DHCR24	270	63	18082	4.25209	1	1	0.992749
GOTERM_BP_DIRECT	GO:0001822~kidney development	8	1.7094	0.0166762	INVS, ZFP950, ACE, ALDH1A2, SLC34A1, RGN, NEK1, AGT	367	130	18082	3.03198	1	0.417326	0.410994		GOTERM_BP_DIRECT	GO:0048812~neuron projection morphogenesis	4	1.04439	0.0674268	CNTNAP1, ILK, CLU, PLXNA4	270	63	18082	4.25209	1	1	0.992749
GOTERM_BP_DIRECT	GO:0034976~response to endoplasmic reticulum stress	6	1.28205	0.0189387	SDF2L1, ABL1, HYOU1, TARDBP, PDIA5, PDIA4	367	76	18082	3.88972	1	0.465481	0.458417		GOTERM_BP_DIRECT	GO:0098792~xenophagy	5	1.30548	0.0677888	MYOM1, REEP2, TNIK, 2610528J11RIK, MYLK	270	103	18082	3.25099	1	1	0.992749
GOTERM_BP_DIRECT	GO:0032496~response to lipopolysaccharide	10	2.13675	0.0190713	THBD, EDNRB, ACE, CPS1, ACP5, ALPL, S100A14, CXCL13, APOB, PCK1	367	197	18082	2.501	1	0.465481	0.458417		GOTERM_BP_DIRECT	GO:0006334~nucleosome assembly	5	1.30548	0.0697161	HIST1H2BP, HIST1H4M, HIST1H4N, HIST1H2BR, HIST1H2BQ	270	104	18082	3.21973	1	1	0.992749
GOTERM_BP_DIRECT	GO:0060416~response to growth hormone	3	0.641026	0.0199162	F7, CPS1, SLC34A1	367	11	18082	13.4372	1	0.47439	0.467191		GOTERM_BP_DIRECT	GO:0032463~negative regulation of protein homooligomerization	2	0.522193	0.0722106	SRC, CLU	270	5	18082	26.7881	1	1	0.992749
GOTERM_BP_DIRECT	GO:0009072~aromatic amino acid family metabolic process	3	0.641026	0.0199162	TAT, PAH, HPD	367	11	18082	13.4372	1	0.47439	0.467191		GOTERM_BP_DIRECT	GO:0035878~nail development	2	0.522193	0.0722106	ITGB4, ITGA6	270	5	18082	26.7881	1	1	0.992749
GOTERM_BP_DIRECT	GO:0001501~skeletal system development	7	1.49573	0.0216413	COL1A1, COL1A2, VDR, COL11A2, ACP2, CACNA1S, EPHA2	367	107	18082	3.22325	1	0.509343	0.501614		GOTERM_BP_DIRECT	GO:0033591~response to L-ascorbic acid	2	0.522193	0.0722106	ITGA2, CAT	270	5	18082	26.7881	1	1	0.992749
GOTERM_BP_DIRECT	GO:0044344~cellular response to fibroblast growth factor stimulus	4	0.854701	0.0222923	DLL4, COL1A1, POSTN, CPS1	367	30	18082	6.5693	1	0.512464	0.504687		GOTERM_BP_DIRECT	GO:0045918~negative regulation of cytolysis	2	0.522193	0.0722106	CD59B, PF4	270	5	18082	26.7881	1	1	0.992749
GOTERM_BP_DIRECT	GO:0019373~epoxygenase P450 pathway	4	0.854701	0.0222923	CYP2C50, CYP2E1, CYP2C70, CYP2C29	367	30	18082	6.5693	1	0.512464	0.504687		GOTERM_BP_DIRECT	GO:0030030~cell projection organization	6	1.56658	0.0753031	DYNC2LI1, P2RY12, GSN, ILK, WDPCP, SSX2IP	270	151	18082	2.66107	1	1	0.992749
GOTERM_BP_DIRECT	GO:0032930~positive regulation of superoxide anion generation	3	0.641026	0.0235835	CRP, EGFR, AGT	367	12	18082	12.3174	1	0.535915	0.527783		GOTERM_BP_DIRECT	GO:0010628~positive regulation of gene expression	11	2.87206	0.0756529	RAMP2, GSN, SRC, ITGB3, TESC, PLP1, MPL, ALOX12, ANK3, PF4, SLC6A4	270	399	18082	1.8463	1	1	0.992749
GOTERM_BP_DIRECT	GO:0007565~female pregnancy	6	1.28205	0.0242262	THBD, CYP2D22, HFE, SLC38A3, AGT, PGF	367	81	18082	3.64961	1	0.536132	0.527996		GOTERM_BP_DIRECT	GO:0030032~lamellipodium assembly	3	0.78329	0.081714	NCKAP1, NCK2, PARVB	270	32	18082	6.27847	1	1	0.992749
GOTERM_BP_DIRECT	GO:0006730~one-carbon metabolic process	4	0.854701	0.0243194	MAT1A, CAR6, GNMT, CAR4	367	31	18082	6.35739	1	0.536132	0.527996		GOTERM_BP_DIRECT	GO:0006629~lipid metabolic process	12	3.13316	0.0829196	ACER2, PRKAB2, PCYT1B, PLA2G12A, PRKAA2, FAM57B, DHCR24, ALOX12, PAFAH2, HACD4, PTGS1, PLIN5	270	459	18082	1.75086	1	1	0.992749
GOTERM_BP_DIRECT	GO:0071356~cellular response to tumor necrosis factor	7	1.49573	0.0244066	COL1A1, POSTN, CCL6, RORA, APOB, PCK1, DBN1	367	110	18082	3.13535	1	0.536132	0.527996		GOTERM_BP_DIRECT	GO:0030335~positive regulation of cell migration	7	1.82768	0.0832755	ITGB3, ILK, PDGFA, ITGA6, ALOX12, EPHA1, MYLK	270	203	18082	2.30932	1	1	0.992749
GOTERM_BP_DIRECT	GO:0008152~metabolic process	17	3.63248	0.0271298	GCDH, PCX, GSTO1, EPHX2, ACAA1B, PFKL, GSTA4, CPS1, GSTA3, PAH, ALDH1A2, ALPL, HMGCS2, NEIL1, ALDH7A1, FBP1, AASS	367	463	18082	1.80904	1	0.566646	0.558048		GOTERM_BP_DIRECT	GO:0006631~fatty acid metabolic process	6	1.56658	0.0838327	PRKAB2, PRKAA2, PRKAR2B, ALOX12, HACD4, PTGS1	270	156	18082	2.57578	1	1	0.992749
GOTERM_BP_DIRECT	GO:0030212~hyaluronan metabolic process	3	0.641026	0.0275036	ITIH4, ITIH3, ITIH2	367	13	18082	11.3699	1	0.566646	0.558048		GOTERM_BP_DIRECT	GO:0071985~multivesicular body sorting pathway	2	0.522193	0.0860169	RAB27B, SYTL4	270	6	18082	22.3235	1	1	0.992749
GOTERM_BP_DIRECT	GO:0030195~negative regulation of blood coagulation	3	0.641026	0.0275036	THBD, APOH, KNG1	367	13	18082	11.3699	1	0.566646	0.558048		GOTERM_BP_DIRECT	GO:0071321~cellular response to cGMP	2	0.522193	0.0860169	PDE3A, SLC6A4	270	6	18082	22.3235	1	1	0.992749
GOTERM_BP_DIRECT	GO:0046470~phosphatidylcholine metabolic process	3	0.641026	0.0275036	PON1, APOA1, APOA5	367	13	18082	11.3699	1	0.566646	0.558048		GOTERM_BP_DIRECT	GO:0030913~paranodal junction assembly	2	0.522193	0.0860169	CNTNAP1, CD9	270	6	18082	22.3235	1	1	0.992749
GOTERM_BP_DIRECT	GO:0070301~cellular response to hydrogen peroxide	5	1.06838	0.0281463	FABP1, IMPACT, ARG1, BNIP3, ABL1	367	57	18082	4.32191	1	0.566646	0.558048		GOTERM_BP_DIRECT	GO:0015872~dopamine transport	2	0.522193	0.0860169	SLC22A3, SLC6A3	270	6	18082	22.3235	1	1	0.992749
GOTERM_BP_DIRECT	GO:0030198~extracellular matrix organization	7	1.49573	0.0284477	VTN, POSTN, SPINT1, ELF3, LAMB1, NID2, AGT	367	114	18082	3.02534	1	0.566646	0.558048		GOTERM_BP_DIRECT	GO:0010766~negative regulation of sodium ion transport	2	0.522193	0.0860169	SERPINE2, WNK4	270	6	18082	22.3235	1	1	0.992749
GOTERM_BP_DIRECT	GO:0009791~post-embryonic development	7	1.49573	0.0284477	DDX17, INVS, ZFP950, PPP1R13L, HEG1, APOB, SOX6	367	114	18082	3.02534	1	0.566646	0.558048		GOTERM_BP_DIRECT	GO:0009414~response to water deprivation	2	0.522193	0.0860169	SLC14A2, CD9	270	6	18082	22.3235	1	1	0.992749
GOTERM_BP_DIRECT	GO:0019216~regulation of lipid metabolic process	4	0.854701	0.0286619	HNF4A, TNFAIP8L3, PPARG, NR1D1	367	33	18082	5.97209	1	0.566646	0.558048		GOTERM_BP_DIRECT	GO:0043462~regulation of ATPase activity	2	0.522193	0.0860169	TPM2, TPM1	270	6	18082	22.3235	1	1	0.992749
GOTERM_BP_DIRECT	GO:0031016~pancreas development	4	0.854701	0.0286619	INVS, ALDH1A2, GATA6, HES1	367	33	18082	5.97209	1	0.566646	0.558048		GOTERM_BP_DIRECT	GO:2001240~negative regulation of extrinsic apoptotic signaling pathway in absence of ligand	3	0.78329	0.0861613	STRADB, GATA1, PF4	270	33	18082	6.08822	1	1	0.992749
GOTERM_BP_DIRECT	GO:1900026~positive regulation of substrate adhesion-dependent cell spreading	4	0.854701	0.0286619	DAB2, APOA1, CALR, DBN1	367	33	18082	5.97209	1	0.566646	0.558048		GOTERM_BP_DIRECT	GO:0019933~cAMP-mediated signaling	3	0.78329	0.0861613	ADCY9, PDE3A, ADCY5	270	33	18082	6.08822	1	1	0.992749
GOTERM_BP_DIRECT	GO:0030194~positive regulation of blood coagulation	3	0.641026	0.0316649	F7, SERPINE1, F2	367	14	18082	10.5578	1	0.619816	0.610411		GOTERM_BP_DIRECT	GO:0006633~fatty acid biosynthetic process	4	1.04439	0.0980154	PRKAB2, PRKAA2, HACD4, PTGS1	270	74	18082	3.62002	1	1	0.992749
GOTERM_BP_DIRECT	GO:0010043~response to zinc ion	4	0.854701	0.033387	GSTA4, CPS1, ARG1, ALDOB	367	35	18082	5.63083	1	0.647119	0.6373		GOTERM_BP_DIRECT	GO:0032414~positive regulation of ion transmembrane transporter activity	2	0.522193	0.0996184	TRPC6, WNK4	270	7	18082	19.1344	1	1	0.992749
GOTERM_BP_DIRECT	GO:0048008~platelet-derived growth factor receptor signaling pathway	4	0.854701	0.0358919	ZFP950, GAB1, ABL1, PLAT	367	36	18082	5.47442	1	0.672477	0.662273		GOTERM_BP_DIRECT	GO:0010700~negative regulation of norepinephrine secretion	2	0.522193	0.0996184	P2RY12, PTGS1	270	7	18082	19.1344	1	1	0.992749
GOTERM_BP_DIRECT	GO:0019369~arachidonic acid metabolic process	4	0.854701	0.0358919	CYP2D9, CYP2D22, CYP2J5, CYP2C50	367	36	18082	5.47442	1	0.672477	0.662273		GOTERM_BP_DIRECT	GO:0043270~positive regulation of ion transport	2	0.522193	0.0996184	P2RY12, P2RX1	270	7	18082	19.1344	1	1	0.992749
GOTERM_BP_DIRECT	GO:0007202~activation of phospholipase C activity	3	0.641026	0.0360559	GPR55, ANG, AGT	367	15	18082	9.85395	1	0.672477	0.662273
GOTERM_BP_DIRECT	GO:0045834~positive regulation of lipid metabolic process	3	0.641026	0.0360559	MUP20, ANGPTL3, MUP3	367	15	18082	9.85395	1	0.672477	0.662273
GOTERM_BP_DIRECT	GO:0061402~positive regulation of transcription from RNA polymerase II promoter in response to acidic pH	2	0.42735	0.0400736	SLC38A3, PCK1	367	2	18082	49.2698	1	0.681325	0.670986
GOTERM_BP_DIRECT	GO:0034370~triglyceride-rich lipoprotein particle remodeling	2	0.42735	0.0400736	APOA2, APOA5	367	2	18082	49.2698	1	0.681325	0.670986
GOTERM_BP_DIRECT	GO:1901642~nucleoside transmembrane transport	2	0.42735	0.0400736	SLC28A2, SLC28A3	367	2	18082	49.2698	1	0.681325	0.670986
GOTERM_BP_DIRECT	GO:0060621~negative regulation of cholesterol import	2	0.42735	0.0400736	APOA2, APOC3	367	2	18082	49.2698	1	0.681325	0.670986
GOTERM_BP_DIRECT	GO:0071306~cellular response to vitamin E	2	0.42735	0.0400736	COL1A1, PPARG	367	2	18082	49.2698	1	0.681325	0.670986
GOTERM_BP_DIRECT	GO:0055090~acylglycerol homeostasis	2	0.42735	0.0400736	ANGPTL3, APOA5	367	2	18082	49.2698	1	0.681325	0.670986
GOTERM_BP_DIRECT	GO:0007229~integrin-mediated signaling pathway	6	1.28205	0.0405195	SEMA7A, ITGAX, ITGB8, APOA1, ITGAE, ITGA9	367	93	18082	3.17869	1	0.681325	0.670986
GOTERM_BP_DIRECT	GO:0050830~defense response to Gram-positive bacterium	6	1.28205	0.0405195	PGLYRP4, GBP9, ACP5, ANG, HAVCR2, EPHA2	367	93	18082	3.17869	1	0.681325	0.670986
GOTERM_BP_DIRECT	GO:0001953~negative regulation of cell-matrix adhesion	3	0.641026	0.0406658	POSTN, PLET1, MUC4	367	16	18082	9.23808	1	0.681325	0.670986
GOTERM_BP_DIRECT	GO:0001921~positive regulation of receptor recycling	3	0.641026	0.0406658	DAB2, RAMP3, ECE1	367	16	18082	9.23808	1	0.681325	0.670986
GOTERM_BP_DIRECT	GO:0010666~positive regulation of cardiac muscle cell apoptotic process	3	0.641026	0.0406658	BNIP3, GATA6, AGT	367	16	18082	9.23808	1	0.681325	0.670986
GOTERM_BP_DIRECT	GO:0042953~lipoprotein transport	3	0.641026	0.0406658	APOC3, PPARG, APOB	367	16	18082	9.23808	1	0.681325	0.670986
GOTERM_BP_DIRECT	GO:0001666~response to hypoxia	9	1.92308	0.0419162	F7, POSTN, EGLN3, BNIP3, PLAT, ECE1, HYOU1, ANG, PGF	367	192	18082	2.30952	1	0.693864	0.683335
GOTERM_BP_DIRECT	GO:0042060~wound healing	6	1.28205	0.0421162	CRP, COL1A1, SERPINE1, EGFR, ITGA9, KRT6A	367	94	18082	3.14488	1	0.693864	0.683335
GOTERM_BP_DIRECT	GO:0071300~cellular response to retinoic acid	5	1.06838	0.0426158	COL1A1, ALDH1A2, KRT13, PPARG, PCK1	367	65	18082	3.78998	1	0.696293	0.685727
GOTERM_BP_DIRECT	GO:0042493~response to drug	13	2.77778	0.0436939	CPB2, ARG1, SLC34A1, GATA6, APOA2, APOA1, PGF, COL1A1, CPS1, ABL1, PPARG, CYP2E1, CALR	367	339	18082	1.8894	1	0.700993	0.690355
GOTERM_BP_DIRECT	GO:0014911~positive regulation of smooth muscle cell migration	4	0.854701	0.0439672	FGA, VTN, POSTN, RAPGEF4	367	39	18082	5.05331	1	0.700993	0.690355
GOTERM_BP_DIRECT	GO:0030168~platelet activation	4	0.854701	0.0439672	FGB, FGA, FGG, F2	367	39	18082	5.05331	1	0.700993	0.690355
GOTERM_BP_DIRECT	GO:0071285~cellular response to lithium ion	3	0.641026	0.045484	GSTA4, PPARG, CALR	367	17	18082	8.69466	1	0.713666	0.702836
GOTERM_BP_DIRECT	GO:0010867~positive regulation of triglyceride biosynthetic process	3	0.641026	0.045484	RGN, NR1H3, APOC3	367	17	18082	8.69466	1	0.713666	0.702836
GOTERM_BP_DIRECT	GO:0006919~activation of cysteine-type endopeptidase activity involved in apoptotic process	5	1.06838	0.0467788	PIDD1, EGLN3, HIP1, FAM162A, PPARG	367	67	18082	3.67685	1	0.722318	0.711358
GOTERM_BP_DIRECT	GO:0030855~epithelial cell differentiation	5	1.06838	0.0467788	UPK1B, ELF3, GATA6, ID3, PPARG	367	67	18082	3.67685	1	0.722318	0.711358
GOTERM_BP_DIRECT	GO:0051897~positive regulation of protein kinase B signaling	6	1.28205	0.0471315	F7, MUP20, TNFAIP8L3, EGFR, HBEGF, MUP3	367	97	18082	3.04761	1	0.722318	0.711358
GOTERM_BP_DIRECT	GO:0055088~lipid homeostasis	4	0.854701	0.0498094	GCDH, HNF4A, ANGPTL3, NR1H3	367	41	18082	4.80681	1	0.739547	0.728325
GOTERM_BP_DIRECT	GO:0022408~negative regulation of cell-cell adhesion	3	0.641026	0.0505002	GM9573, ABL1, MUC4	367	18	18082	8.21163	1	0.739547	0.728325
GOTERM_BP_DIRECT	GO:0045598~regulation of fat cell differentiation	3	0.641026	0.0505002	HES1, PPARG, NR1D1	367	18	18082	8.21163	1	0.739547	0.728325
GOTERM_BP_DIRECT	GO:0043623~cellular protein complex assembly	3	0.641026	0.0505002	FGB, FGA, FGG	367	18	18082	8.21163	1	0.739547	0.728325
GOTERM_BP_DIRECT	GO:0046849~bone remodeling	3	0.641026	0.0505002	SLC34A1, MITF, EPHA2	367	18	18082	8.21163	1	0.739547	0.728325
GOTERM_BP_DIRECT	GO:0050892~intestinal absorption	3	0.641026	0.0505002	FABP1, VDR, SLC5A1	367	18	18082	8.21163	1	0.739547	0.728325
GOTERM_BP_DIRECT	GO:0006865~amino acid transport	4	0.854701	0.0528652	SLC7A7, SLC6A14, SLC38A9, SLC38A3	367	42	18082	4.69236	1	0.768489	0.756827
GOTERM_BP_DIRECT	GO:0006979~response to oxidative stress	7	1.49573	0.0535422	GPX3, TAT, GAB1, ABL1, UPK3BL, NEIL1, EGFR	367	133	18082	2.59314	1	0.770855	0.759157
GOTERM_BP_DIRECT	GO:0001525~angiogenesis	10	2.13675	0.0544797	DLL4, ESM1, CXCR3, SERPINE1, ANGPTL3, RORA, ANG, PGF, HBEGF, EPHA2	367	239	18082	2.0615	1	0.770855	0.759157
GOTERM_BP_DIRECT	GO:0030335~positive regulation of cell migration	9	1.92308	0.0547322	COL1A1, GRB7, SEMA7A, DAB2, ANGPTL3, LAMB1, PLET1, EGFR, HBEGF	367	203	18082	2.18437	1	0.770855	0.759157
GOTERM_BP_DIRECT	GO:0010951~negative regulation of endopeptidase activity	3	0.641026	0.0557044	VTN, SERPINE1, RENBP	367	19	18082	7.77943	1	0.770855	0.759157
GOTERM_BP_DIRECT	GO:0010039~response to iron ion	3	0.641026	0.0557044	C1QA, HFE, CPOX	367	19	18082	7.77943	1	0.770855	0.759157
GOTERM_BP_DIRECT	GO:0042310~vasoconstriction	3	0.641026	0.0557044	EDNRB, ACE, AGT	367	19	18082	7.77943	1	0.770855	0.759157
GOTERM_BP_DIRECT	GO:0001568~blood vessel development	5	1.06838	0.0557573	COL1A1, COL1A2, ALDH1A2, AGT, EPHA2	367	71	18082	3.4697	1	0.770855	0.759157
GOTERM_BP_DIRECT	GO:0016525~negative regulation of angiogenesis	5	1.06838	0.058137	APOH, STAB1, PLG, AGT, EPHA2	367	72	18082	3.42151	1	0.784286	0.772385
GOTERM_BP_DIRECT	GO:0044691~tooth eruption	2	0.42735	0.0595058	COL1A1, FAM20A	367	3	18082	32.8465	1	0.784286	0.772385
GOTERM_BP_DIRECT	GO:0003331~positive regulation of extracellular matrix constituent secretion	2	0.42735	0.0595058	CPB2, AGT	367	3	18082	32.8465	1	0.784286	0.772385
GOTERM_BP_DIRECT	GO:0043152~induction of bacterial agglutination	2	0.42735	0.0595058	FGB, FGA	367	3	18082	32.8465	1	0.784286	0.772385
GOTERM_BP_DIRECT	GO:0010871~negative regulation of receptor biosynthetic process	2	0.42735	0.0595058	PPARG, NR1D1	367	3	18082	32.8465	1	0.784286	0.772385
GOTERM_BP_DIRECT	GO:0042447~hormone catabolic process	2	0.42735	0.0595058	ACE, ECE1	367	3	18082	32.8465	1	0.784286	0.772385
GOTERM_BP_DIRECT	GO:0018158~protein oxidation	2	0.42735	0.0595058	APOA2, APOA1	367	3	18082	32.8465	1	0.784286	0.772385
GOTERM_BP_DIRECT	GO:0045780~positive regulation of bone resorption	3	0.641026	0.061087	AHSG, EGFR, ITGA9	367	20	18082	7.39046	1	0.799794	0.787658
GOTERM_BP_DIRECT	GO:0007173~epidermal growth factor receptor signaling pathway	4	0.854701	0.0625568	GAB1, ABL1, EGFR, HBEGF	367	45	18082	4.37953	1	0.81365	0.801304
GOTERM_BP_DIRECT	GO:0051289~protein homotetramerization	5	1.06838	0.0630566	PFKL, GPX3, MAT1A, FBP1, GNMT	367	74	18082	3.32904	1	0.814791	0.802427
GOTERM_BP_DIRECT	GO:0043627~response to estrogen	5	1.06838	0.0655961	F7, GATA6, APOA2, APOA1, PPARG	367	75	18082	3.28465	1	0.841283	0.828517
GOTERM_BP_DIRECT	GO:0007595~lactation	4	0.854701	0.0659579	SOCS2, SERPINC1, VDR, CDO1	367	46	18082	4.28433	1	0.841283	0.828517
GOTERM_BP_DIRECT	GO:0010907~positive regulation of glucose metabolic process	3	0.641026	0.0666387	MUP20, RGN, MUP3	367	21	18082	7.03854	1	0.844517	0.831702
GOTERM_BP_DIRECT	GO:0042311~vasodilation	3	0.641026	0.0723505	EDNRB, KNG1, AGT	367	22	18082	6.7186	1	0.867512	0.854348
GOTERM_BP_DIRECT	GO:0045671~negative regulation of osteoclast differentiation	3	0.641026	0.0723505	MAFB, GPR55, CLEC2I	367	22	18082	6.7186	1	0.867512	0.854348
GOTERM_BP_DIRECT	GO:0042246~tissue regeneration	3	0.641026	0.0723505	IGFBP1, PLG, APOA5	367	22	18082	6.7186	1	0.867512	0.854348
GOTERM_BP_DIRECT	GO:0010862~positive regulation of pathway-restricted SMAD protein phosphorylation	4	0.854701	0.0730079	DAB2, GDF15, HFE, ACVR2A	367	48	18082	4.10581	1	0.867512	0.854348
GOTERM_BP_DIRECT	GO:0006897~endocytosis	8	1.7094	0.0749287	MARCO, DAB2, HIP1, LRP1, ABL1, SIGLEC1, CLEC4F, ASGR1	367	181	18082	2.17767	1	0.867512	0.854348
GOTERM_BP_DIRECT	GO:0006749~glutathione metabolic process	4	0.854701	0.0766538	GSTA4, GSTO1, GPX3, GSTA3	367	49	18082	4.02202	1	0.867512	0.854348
GOTERM_BP_DIRECT	GO:0018126~protein hydroxylation	2	0.42735	0.0785456	EGLN3, PAH	367	4	18082	24.6349	1	0.867512	0.854348
GOTERM_BP_DIRECT	GO:2000189~positive regulation of cholesterol homeostasis	2	0.42735	0.0785456	HNF4A, NR1H3	367	4	18082	24.6349	1	0.867512	0.854348
GOTERM_BP_DIRECT	GO:0030035~microspike assembly	2	0.42735	0.0785456	ABL1, FSCN1	367	4	18082	24.6349	1	0.867512	0.854348
GOTERM_BP_DIRECT	GO:0018206~peptidyl-methionine modification	2	0.42735	0.0785456	APOA2, APOA1	367	4	18082	24.6349	1	0.867512	0.854348
GOTERM_BP_DIRECT	GO:0051345~positive regulation of hydrolase activity	2	0.42735	0.0785456	FABP1, APOA1	367	4	18082	24.6349	1	0.867512	0.854348
GOTERM_BP_DIRECT	GO:0006568~tryptophan metabolic process	2	0.42735	0.0785456	GCDH, TDO2	367	4	18082	24.6349	1	0.867512	0.854348
GOTERM_BP_DIRECT	GO:0060192~negative regulation of lipase activity	2	0.42735	0.0785456	APOA2, APOA1	367	4	18082	24.6349	1	0.867512	0.854348
GOTERM_BP_DIRECT	GO:0032929~negative regulation of superoxide anion generation	2	0.42735	0.0785456	CRP, ACP5	367	4	18082	24.6349	1	0.867512	0.854348
GOTERM_BP_DIRECT	GO:0006116~NADH oxidation	2	0.42735	0.0785456	CBR2, ALDOB	367	4	18082	24.6349	1	0.867512	0.854348
GOTERM_BP_DIRECT	GO:0015860~purine nucleoside transmembrane transport	2	0.42735	0.0785456	SLC28A2, SLC28A3	367	4	18082	24.6349	1	0.867512	0.854348
GOTERM_BP_DIRECT	GO:0035089~establishment of apical/basal cell polarity	2	0.42735	0.0785456	FSCN1, FOXJ1	367	4	18082	24.6349	1	0.867512	0.854348
GOTERM_BP_DIRECT	GO:0010887~negative regulation of cholesterol storage	2	0.42735	0.0785456	NR1H3, PPARG	367	4	18082	24.6349	1	0.867512	0.854348
GOTERM_BP_DIRECT	GO:0001998~angiotensin mediated vasoconstriction involved in regulation of systemic arterial blood pressure	2	0.42735	0.0785456	CYP2J5, AGT	367	4	18082	24.6349	1	0.867512	0.854348
GOTERM_BP_DIRECT	GO:0051180~vitamin transport	2	0.42735	0.0785456	APOA1, GC	367	4	18082	24.6349	1	0.867512	0.854348
GOTERM_BP_DIRECT	GO:0051365~cellular response to potassium ion starvation	2	0.42735	0.0785456	SLC38A3, PCK1	367	4	18082	24.6349	1	0.867512	0.854348
GOTERM_BP_DIRECT	GO:0032375~negative regulation of cholesterol transport	2	0.42735	0.0785456	APOC1, APOA2	367	4	18082	24.6349	1	0.867512	0.854348
GOTERM_BP_DIRECT	GO:0019853~L-ascorbic acid biosynthetic process	2	0.42735	0.0785456	GSTO1, RGN	367	4	18082	24.6349	1	0.867512	0.854348
GOTERM_BP_DIRECT	GO:0071347~cellular response to interleukin-1	5	1.06838	0.0790752	FGB, CCL6, SERPINE1, RORA, PCK1	367	80	18082	3.07936	1	0.868509	0.85533
GOTERM_BP_DIRECT	GO:0043065~positive regulation of apoptotic process	12	2.5641	0.0800449	ZFP346, ACE, FAM162A, BNIP3, ALDH1A2, GATA6, ABL1, ID3, PPARG, BCL2A1A, MUC20, TGM2	367	335	18082	1.76489	1	0.870647	0.857436
GOTERM_BP_DIRECT	GO:0001934~positive regulation of protein phosphorylation	8	1.7094	0.0803005	SEMA7A, DAB2, EDNRB, ABL1, FAM20A, F2, EGFR, ACVR2A	367	184	18082	2.14216	1	0.870647	0.857436
GOTERM_BP_DIRECT	GO:0007204~positive regulation of cytosolic calcium ion concentration	7	1.49573	0.080591	EDNRB, CXCR3, ABL1, CXCL13, CCR5, KNG1, AGT	367	148	18082	2.33033	1	0.870647	0.857436
GOTERM_BP_DIRECT	GO:0006629~lipid metabolic process	15	3.20513	0.0828977	PCX, PLCL1, ELOVL2, EPHX2, APOC3, APOA1, ACAA1B, BAAT, HNF4A, ANGPTL3, HMGCS2, FAR2, APOB, PCK1, PLTP	367	459	18082	1.61012	1	0.8907	0.877184
GOTERM_BP_DIRECT	GO:0006520~cellular amino acid metabolic process	3	0.641026	0.0842199	THA1, TAT, SLC6A14	367	24	18082	6.15872	1	0.900015	0.886358
GOTERM_BP_DIRECT	GO:0010629~negative regulation of gene expression	10	2.13675	0.090067	DLL4, ACE, PCX, SERPINE1, ITGB8, ID3, HES1, CD46, TARDBP, HAVCR2	367	265	18082	1.85924	1	0.945204	0.930861
GOTERM_BP_DIRECT	GO:0035634~response to stilbenoid	3	0.641026	0.0903609	FGL1, SAA2, MUP3	367	25	18082	5.91237	1	0.945204	0.930861
GOTERM_BP_DIRECT	GO:0048844~artery morphogenesis	3	0.641026	0.0903609	ANGPTL3, HES1, APOB	367	25	18082	5.91237	1	0.945204	0.930861
GOTERM_BP_DIRECT	GO:0045453~bone resorption	3	0.641026	0.0903609	CTSK, GPR55, ACP5	367	25	18082	5.91237	1	0.945204	0.930861
GOTERM_BP_DIRECT	GO:0045861~negative regulation of proteolysis	3	0.641026	0.0966288	NR1H3, PLAT, F2	367	26	18082	5.68497	1	0.960832	0.946252
GOTERM_BP_DIRECT	GO:0061615~glycolytic process through fructose-6-phosphate	2	0.42735	0.097201	PFKL, ALDOB	367	5	18082	19.7079	1	0.960832	0.946252
GOTERM_BP_DIRECT	GO:1900122~positive regulation of receptor binding	2	0.42735	0.097201	HFE, PLCL1	367	5	18082	19.7079	1	0.960832	0.946252
GOTERM_BP_DIRECT	GO:0010757~negative regulation of plasminogen activation	2	0.42735	0.097201	CPB2, SERPINE1	367	5	18082	19.7079	1	0.960832	0.946252
GOTERM_BP_DIRECT	GO:0006572~tyrosine catabolic process	2	0.42735	0.097201	TAT, HPD	367	5	18082	19.7079	1	0.960832	0.946252
GOTERM_BP_DIRECT	GO:0060850~regulation of transcription involved in cell fate commitment	2	0.42735	0.097201	PPARG, RORA	367	5	18082	19.7079	1	0.960832	0.946252
GOTERM_BP_DIRECT	GO:0010637~negative regulation of mitochondrial fusion	2	0.42735	0.097201	VAT1, BNIP3	367	5	18082	19.7079	1	0.960832	0.946252
GOTERM_BP_DIRECT	GO:0010916~negative regulation of very-low-density lipoprotein particle clearance	2	0.42735	0.097201	APOC1, APOC3	367	5	18082	19.7079	1	0.960832	0.946252
GOTERM_BP_DIRECT	GO:0003081~regulation of systemic arterial blood pressure by renin-angiotensin	2	0.42735	0.097201	ACE, AGT	367	5	18082	19.7079	1	0.960832	0.946252
GOTERM_BP_DIRECT	GO:0002740~negative regulation of cytokine secretion involved in immune response	2	0.42735	0.097201	APOA2, APOA1	367	5	18082	19.7079	1	0.960832	0.946252
GOTERM_BP_DIRECT	GO:0032489~regulation of Cdc42 protein signal transduction	2	0.42735	0.097201	APOC3, APOA1	367	5	18082	19.7079	1	0.960832	0.946252

## Sheet: D
Liver-CLP+ADSCs1 vs. CLP+Vehicle
Up-regulated														Down-regulated
Category	Term	Count	%	PValue	Genes	List Total	Pop Hits	Pop Total	Fold Enrichment	Bonferroni	Benjamini	FDR		Category	Term	Count	%	PValue	Genes	List Total	Pop Hits	Pop Total	Fold Enrichment	Bonferroni	Benjamini	FDR
GOTERM_BP_DIRECT	GO:0002376~immune system process	15	9.14634	3.10838e-07	C1QB, C1QA, CSF1R, CLEC4N, CD5L, LY86, CFP, IFI30, ADGRE1, MARCO, MAVS, CD300E, TLR8, CD300LD, C1QC	123	383	18082	5.7575	0.000225022	0.000225047	0.000225047		GOTERM_BP_DIRECT	GO:0009615~response to virus	7	12.069	2.05493e-08	CXCL10, TGTP1, RSAD2, MX2, IFIT1, TLR3, IFIT3	39	84	18082	38.6368	8.11695e-06	4.36836e-06	4.33518e-06
GOTERM_BP_DIRECT	GO:0045087~innate immune response	11	6.70732	0.000382745	C1QB, CSF1R, C1QA, MARCO, MAVS, CLEC4N, LY86, TLR8, CFP, MALT1, C1QC	123	400	18082	4.04272	0.242067	0.131414	0.131414		GOTERM_BP_DIRECT	GO:0035458~cellular response to interferon-beta	6	10.3448	2.21183e-08	GBP6, TRIM6, TGTP1, IFIT1, TLR3, IFIT3	39	41	18082	67.8499	8.73668e-06	4.36836e-06	4.33518e-06
GOTERM_BP_DIRECT	GO:0006954~inflammatory response	10	6.09756	0.000544534	CSF1R, CCL24, CD163, CCL6, TNFRSF18, CD5L, LY86, TLR8, AIF1, PTGS1	123	344	18082	4.27349	0.325882	0.131414	0.131414		GOTERM_BP_DIRECT	GO:0051607~defense response to virus	7	12.069	1.22585e-06	CXCL10, RSAD2, MX2, IFIT1, SLFN9, TLR3, IFIT3	39	167	18082	19.4341	0.000484093	0.000161403	0.000160177
GOTERM_BP_DIRECT	GO:0002028~regulation of sodium ion transport	3	1.82927	0.00954904	DMPK, SIK1, SLC8A1	123	22	18082	20.0466	0.999038	1	1		GOTERM_BP_DIRECT	GO:0002376~immune system process	7	12.069	0.000135102	RSAD2, MX2, CRTAM, CD8B1, IFIT1, TLR3, IFIT3	39	383	18082	8.47386	0.0519698	0.0133413	0.01324
GOTERM_BP_DIRECT	GO:0034395~regulation of transcription from RNA polymerase II promoter in response to iron	2	1.21951	0.020106	SLC40A1, HMOX1	123	3	18082	98.0054	1	1	1		GOTERM_BP_DIRECT	GO:0071222~cellular response to lipopolysaccharide	5	8.62069	0.00094092	GBP6, CXCL10, GBP10, CMPK2, TNFAIP3	39	209	18082	11.0919	0.310534	0.0743327	0.0737681
GOTERM_BP_DIRECT	GO:0045217~cell-cell junction maintenance	2	1.21951	0.0267185	CSF1R, PARD6A	123	4	18082	73.5041	1	1	1		GOTERM_BP_DIRECT	GO:0035634~response to stilbenoid	3	5.17241	0.00125138	CYP2B9, USP18, IFIT3	39	25	18082	55.6369	0.390187	0.0823822	0.0817565
GOTERM_BP_DIRECT	GO:0048662~negative regulation of smooth muscle cell proliferation	3	1.82927	0.0270977	HMOX1, PPARGC1A, AIF1	123	38	18082	11.6059	1	1	1		GOTERM_BP_DIRECT	GO:0045071~negative regulation of viral genome replication	3	5.17241	0.00204986	TRIM6, RSAD2, MX2	39	32	18082	43.4663	0.555375	0.11567	0.114792
GOTERM_BP_DIRECT	GO:0042590~antigen processing and presentation of exogenous peptide antigen via MHC class I	2	1.21951	0.0332867	FCGR3, IFI30	123	5	18082	58.8033	1	1	1		GOTERM_BP_DIRECT	GO:0071346~cellular response to interferon-gamma	3	5.17241	0.00897744	GBP6, GBP10, TLR3	39	68	18082	20.4548	0.971621	0.379947	0.377061
GOTERM_BP_DIRECT	GO:0006897~endocytosis	5	3.04878	0.0343047	MARCO, MICALL1, SIGLEC1, CLEC4F, LRP11	123	181	18082	4.061	1	1	1		GOTERM_BP_DIRECT	GO:0010628~positive regulation of gene expression	5	8.62069	0.00953694	RAMP2, TRIM6, NAT8, PAX6, TLR3	39	399	18082	5.81004	0.977295	0.379947	0.377061
GOTERM_BP_DIRECT	GO:0051496~positive regulation of stress fiber assembly	3	1.82927	0.035526	TGFB3, GPR65, EVL	123	44	18082	10.0233	1	1	1		GOTERM_BP_DIRECT	GO:0045087~innate immune response	5	8.62069	0.00961891	RSAD2, MX2, IFIT1, TLR3, IFIT3	39	400	18082	5.79551	0.978025	0.379947	0.377061
GOTERM_BP_DIRECT	GO:0006911~phagocytosis, engulfment	3	1.82927	0.0370175	FCGR3, SIRPA, AIF1	123	45	18082	9.80054	1	1	1		GOTERM_BP_DIRECT	GO:0006955~immune response	4	6.89655	0.0192718	CXCL10, TGTP1, TNFSF10, TNFRSF11B	39	272	18082	6.81825	0.999541	0.692034	0.686778
GOTERM_BP_DIRECT	GO:0008152~metabolic process	8	4.87805	0.0375022	GSTM3, GYS1, CEMIP, GSTM1, GM3776, GSTP2, MTHFR, SLC27A3	123	463	18082	2.5401	1	1	1		GOTERM_BP_DIRECT	GO:0008584~male gonad development	3	5.17241	0.0231212	INSR, TNFSF10, TLR3	39	112	18082	12.419	0.999903	0.710657	0.70526
GOTERM_BP_DIRECT	GO:0015807~L-amino acid transport	2	1.21951	0.0398109	SLC7A8, SLC43A2	123	6	18082	49.0027	1	1	1		GOTERM_BP_DIRECT	GO:0035457~cellular response to interferon-alpha	2	3.44828	0.0249365	IFIT1, IFIT3	39	12	18082	77.2735	0.999953	0.710657	0.70526
GOTERM_BP_DIRECT	GO:0010830~regulation of myotube differentiation	2	1.21951	0.0398109	DMPK, SIK1	123	6	18082	49.0027	1	1	1		GOTERM_BP_DIRECT	GO:0001913~T cell mediated cytotoxicity	2	3.44828	0.026987	RAET1D, RAET1E	39	13	18082	71.3294	0.99998	0.710657	0.70526
GOTERM_BP_DIRECT	GO:0032870~cellular response to hormone stimulus	3	1.82927	0.0400714	FOSB, SIK1, AIF1	123	47	18082	9.3835	1	1	1		GOTERM_BP_DIRECT	GO:2001224~positive regulation of neuron migration	2	3.44828	0.026987	SEMA6A, PAX6	39	13	18082	71.3294	0.99998	0.710657	0.70526
GOTERM_BP_DIRECT	GO:0001666~response to hypoxia	5	3.04878	0.0411703	EGLN3, TGFB3, HMOX1, MTHFR, SLC8A1	123	192	18082	3.82834	1	1	1		GOTERM_BP_DIRECT	GO:0042267~natural killer cell mediated cytotoxicity	2	3.44828	0.0290333	RAET1D, RAET1E	39	14	18082	66.2344	0.999991	0.716759	0.711315
GOTERM_BP_DIRECT	GO:0006749~glutathione metabolic process	3	1.82927	0.0432172	GSTM1, GSTP2, GSTA1	123	49	18082	9.0005	1	1	1		GOTERM_BP_DIRECT	GO:0071360~cellular response to exogenous dsRNA	2	3.44828	0.0310754	IFIT1, TLR3	39	15	18082	61.8188	0.999996	0.722046	0.716562
GOTERM_BP_DIRECT	GO:1904706~negative regulation of vascular smooth muscle cell proliferation	2	1.21951	0.0462915	TGFB3, HMOX1	123	7	18082	42.0023	1	1	1		GOTERM_BP_DIRECT	GO:0006954~inflammatory response	4	6.89655	0.0352615	CXCL10, TNFAIP3, TNFRSF11B, TLR3	39	344	18082	5.39117	0.999999	0.773794	0.767917
GOTERM_BP_DIRECT	GO:0030335~positive regulation of cell migration	5	3.04878	0.0487613	CSF1R, CCL24, CEMIP, PLET1, AIF1	123	203	18082	3.62089	1	1	1		GOTERM_BP_DIRECT	GO:2000352~negative regulation of endothelial cell apoptotic process	2	3.44828	0.0572452	RAMP2, TNFAIP3	39	28	18082	33.1172	1	1	0.994924
GOTERM_BP_DIRECT	GO:0071313~cellular response to caffeine	2	1.21951	0.0527287	PPARGC1A, SLC8A1	123	8	18082	36.752	1	1	1		GOTERM_BP_DIRECT	GO:0042832~defense response to protozoan	2	3.44828	0.0612097	GBP6, GBP10	39	30	18082	30.9094	1	1	0.994924
GOTERM_BP_DIRECT	GO:0006958~complement activation, classical pathway	3	1.82927	0.0531769	C1QB, C1QA, C1QC	123	55	18082	8.01863	1	1	1		GOTERM_BP_DIRECT	GO:0032496~response to lipopolysaccharide	3	5.17241	0.064288	CXCL10, TRIM6, TNFRSF11B	39	197	18082	7.06052	1	1	0.994924
GOTERM_BP_DIRECT	GO:0070098~chemokine-mediated signaling pathway	3	1.82927	0.0531769	CCL24, CCL6, GPR35	123	55	18082	8.01863	1	1	1		GOTERM_BP_DIRECT	GO:0043280~positive regulation of cysteine-type endopeptidase activity involved in apoptotic process	2	3.44828	0.0961678	TNFSF10, SOX7	39	48	18082	19.3184	1	1	0.994924
GOTERM_BP_DIRECT	GO:0007166~cell surface receptor signaling pathway	5	3.04878	0.061091	ADGRE1, FCGR3, TSPAN13, HS1BP3, CLEC1B	123	219	18082	3.35635	1	1	1		GOTERM_BP_DIRECT	GO:0001755~neural crest cell migration	2	3.44828	0.0980723	SEMA6A, PAX6	39	49	18082	18.9241	1	1	0.994924
GOTERM_BP_DIRECT	GO:0008217~regulation of blood pressure	3	1.82927	0.0657064	HMOX1, SLC8A1, PTGS1	123	62	18082	7.1133	1	1	1
GOTERM_BP_DIRECT	GO:0050729~positive regulation of inflammatory response	3	1.82927	0.06757	CCL24, CCL6, CTSS	123	63	18082	7.00039	1	1	1
GOTERM_BP_DIRECT	GO:0043547~positive regulation of GTPase activity	4	2.43902	0.0762014	CCL24, RGS2, CCL6, RGS1	123	146	18082	4.02762	1	1	1
GOTERM_BP_DIRECT	GO:0071346~cellular response to interferon-gamma	3	1.82927	0.0771436	CCL24, CCL6, AIF1	123	68	18082	6.48565	1	1	1
GOTERM_BP_DIRECT	GO:0097067~cellular response to thyroid hormone stimulus	2	1.21951	0.0780494	PPARGC1A, CTSS	123	12	18082	24.5014	1	1	1
GOTERM_BP_DIRECT	GO:0010447~response to acidic pH	2	1.21951	0.0780494	GPR65, CTSS	123	12	18082	24.5014	1	1	1
GOTERM_BP_DIRECT	GO:0030593~neutrophil chemotaxis	3	1.82927	0.0791072	CCL24, FCGR3, CCL6	123	69	18082	6.39166	1	1	1
GOTERM_BP_DIRECT	GO:0043123~positive regulation of I-kappaB kinase/NF-kappaB signaling	4	2.43902	0.0798901	MAVS, CLEC4N, HMOX1, MALT1	123	149	18082	3.94653	1	1	1
GOTERM_BP_DIRECT	GO:0015804~neutral amino acid transport	2	1.21951	0.0904569	SLC36A1, SLC7A8	123	14	18082	21.0012	1	1	1
GOTERM_BP_DIRECT	GO:0043627~response to estrogen	3	1.82927	0.0912064	TGFB3, HMOX1, ZFP366	123	75	18082	5.88033	1	1	1
GOTERM_BP_DIRECT	GO:0043524~negative regulation of neuron apoptotic process	4	2.43902	0.0940595	CNTFR, TGFB3, HMOX1, PPARGC1A	123	160	18082	3.6752	1	1	1

## Sheet: E
Liver-CLP+ADSCs2 vs. CLP+Vehicle
Up-regulated														Down-regulated
Category	Term	Count	%	PValue	Genes	List Total	Pop Hits	Pop Total	Fold Enrichment	Bonferroni	Benjamini	FDR		Category	Term	Count	%	PValue	Genes	List Total	Pop Hits	Pop Total	Fold Enrichment	Bonferroni	Benjamini	FDR
GOTERM_BP_DIRECT	GO:0006355~regulation of transcription, DNA-templated	57	12.7232	0.000821728	ZFP524, GM14288, ONECUT2, ZFP329, ZFP966, NAB2, GM14325, BRCA1, CARF, AW146154, ZFP874B, PPP1R13L, SIX5, ZMYM5, ZFP641, CEP290, ZFP974, PIAS3, TFEB, ZBTB32, ZFP93, GM14296, KLF15, KLF16, FOXP2, SAP30, ZSCAN20, AJUBA, ZFP970, ZFPM1, ZFP820, L3MBTL3, ZFP467, ZFP983, MYRF, CEBPG, CREM, NLK, ZBTB4, PURA, ZKSCAN3, PPARGC1A, ZFP420, ZFP101, BCL9L, BANP, ZBTB18, MYPOP, ZFHX2, IRF2BP1, COPRS, MEIS1, PER3…	293	2279	18082	1.54351	0.64095	0.543358	0.543358		GOTERM_BP_DIRECT	GO:0055114~oxidation-reduction process	31	0.0898342	2.65291e-08	HPGD, AKR1D1, LOXL4, CYP3A59, CYP2C38, GULO, CYP2B9, AIFM3, CYP2C55, NNT, CYP2C54, CYP2C50, SCD1, NQO2, HSD3B5, HGD, HSD3B3, SRD5A1, SORD, BBOX1, FMO1, FMO5, AKR1C6, CYP4F14, F8, GFOD1, AKR1C14, ALDH1A1, CYP1A2, PXDN, ALDH1A7	255	676	18082	3.25178	4.56024e-05	4.56034e-05	4.5179e-05
GOTERM_BP_DIRECT	GO:0016126~sterol biosynthetic process	5	1.11607	0.000872164	SQLE, MVK, HMGCS1, PMVK, SC5D	293	27	18082	11.4284	0.662837	0.543358	0.543358		GOTERM_BP_DIRECT	GO:0019373~epoxygenase P450 pathway	7	0.0202852	3.24087e-06	CYP2B9, CYP2A5, CYP2C55, CYP2C54, CYP2A22, CYP2C50, CYP2C38	255	30	18082	16.5456	0.00555558	0.00278553	0.0027596
GOTERM_BP_DIRECT	GO:0006695~cholesterol biosynthetic process	5	1.11607	0.00167744	IDI1, MVK, HMGCS1, PMVK, LSS	293	32	18082	9.6427	0.87654	0.672859	0.672859		GOTERM_BP_DIRECT	GO:0035634~response to stilbenoid	6	0.0173873	2.2198e-05	CYP2B9, HSD3B5, CYP2A5, CD36, SLC22A7, USP18	255	25	18082	17.0184	0.03744	0.01013	0.0100357
GOTERM_BP_DIRECT	GO:0008299~isoprenoid biosynthetic process	4	0.892857	0.00239636	IDI1, MVK, HMGCS1, PMVK	293	17	18082	14.5208	0.949685	0.672859	0.672859		GOTERM_BP_DIRECT	GO:0009615~response to virus	9	0.0260809	2.35718e-05	ACTA2, CXCL10, TGTP2, TGTP1, RSAD2, MX2, IFIT1, OASL1, IFIT2	255	84	18082	7.59748	0.0397104	0.01013	0.0100357
GOTERM_BP_DIRECT	GO:0006351~transcription, DNA-templated	47	10.4911	0.00291488	ZFP524, L3MBTL3, ZFP467, ONECUT2, MYRF, ZFP329, PRIM1, CEBPG, NAB2, CREM, BRCA1, NLK, CARF, ZBTB4, PURA, PPP1R13L, SIX5, ZMYM5, ZKSCAN3, ZFP641, PPARGC1A, CEP290, BANP, BCL9L, ZBTB18, PIAS3, MYPOP, PEG3, TCEANC, ZBTB32, IRF2BP1, TFEB, ZFP93, KLF15, FOXP2, KLF16, SAP30, COPRS, MEIS1, PER3, ZSCAN20, BRMS1L, ZFP174, LPIN2, AJUBA, ZFPM1, ZFP750	293	1885	18082	1.53874	0.973675	0.672859	0.672859		GOTERM_BP_DIRECT	GO:0006954~inflammatory response	17	0.0492639	3.07496e-05	IL10, NGFR, ANXA1, PTGER2, CD5L, TNFAIP3, HDAC9, SELP, CXCL10, BMP2, C3AR1, CHIL1, S100A9, TLR4, KLKB1, TNFRSF4, TLR2	255	344	18082	3.50426	0.0514866	0.0105717	0.0104733
GOTERM_BP_DIRECT	GO:0006694~steroid biosynthetic process	6	1.33929	0.00324009	MVK, HMGCS1, PMVK, SC5D, LSS, CYP17A1	293	62	18082	5.97226	0.982468	0.672859	0.672859		GOTERM_BP_DIRECT	GO:0002376~immune system process	17	0.0492639	0.000110212	ANXA1, RSAD2, MX2, CRTAM, CD5L, IRGM1, IFIT1, IFIT2, RNF125, PADI4, KCNN4, S100A9, TLR4, CD300LG, OASL1, LTF, TLR2	255	383	18082	3.14743	0.172598	0.0315758	0.0312819
GOTERM_BP_DIRECT	GO:0042384~cilium assembly	8	1.78571	0.00499547	MKKS, ONECUT2, ARL6, IFT81, STK36, TMEM216, TMEM107, CEP290	293	129	18082	3.82718	0.99805	0.889193	0.889193		GOTERM_BP_DIRECT	GO:0044130~negative regulation of growth of symbiont in host	5	0.0144894	0.000154321	IL10, SCD1, CD36, CAMP, TLR2	255	20	18082	17.7275	0.233023	0.0378969	0.0375441
GOTERM_BP_DIRECT	GO:0008202~steroid metabolic process	6	1.33929	0.0116183	MVK, HMGCS1, PMVK, PCSK9, SC5D, CYP17A1	293	84	18082	4.40809	1	1	1		GOTERM_BP_DIRECT	GO:0030198~extracellular matrix organization	9	0.0260809	0.000207359	POSTN, TNXB, LAMA2, CRISPLD2, PXDN, ITGA8, SOX9, MMP9, FBLN5	255	114	18082	5.59814	0.299869	0.0445563	0.0441416
GOTERM_BP_DIRECT	GO:0009100~glycoprotein metabolic process	3	0.669643	0.0129829	PORCN, ST8SIA3, ST6GALNAC6	293	11	18082	16.8309	1	1	1		GOTERM_BP_DIRECT	GO:0035458~cellular response to interferon-beta	6	0.0173873	0.000260688	TGTP2, TGTP1, IRGM1, IFI47, UBE2G2, IFIT1	255	41	18082	10.377	0.361211	0.0497914	0.049328
GOTERM_BP_DIRECT	GO:0035058~nonmotile primary cilium assembly	4	0.892857	0.0134162	MKKS, BBS10, TMEM107, CEP290	293	31	18082	7.96301	1	1	1		GOTERM_BP_DIRECT	GO:0042493~response to drug	15	0.0434682	0.000329309	IL10, ANXA1, SRD5A1, MMP2, SORD, PTPRM, WFDC1, ABCB11, MMP9, AKR1C6, AQP1, COL1A1, CDH1, ALDH1A1, TIMP2	255	339	18082	3.1376	0.432307	0.0566082	0.0560813
GOTERM_BP_DIRECT	GO:0006631~fatty acid metabolic process	8	1.78571	0.0135162	FADS6, CREM, THEM4, BRCA1, ALKBH7, SLC27A3, LPIN2, ACNAT1	293	156	18082	3.16479	1	1	1		GOTERM_BP_DIRECT	GO:0001503~ossification	8	0.023183	0.000409179	BMP2, RSAD2, SORT1, SOX9, MMP9, GPLD1, BMP5, LTF	255	96	18082	5.90915	0.505161	0.0639435	0.0633483
GOTERM_BP_DIRECT	GO:0060271~cilium morphogenesis	8	1.78571	0.0206721	MKKS, ONECUT2, ARL6, IFT81, STK36, TMEM216, TMEM107, CEP290	293	170	18082	2.90416	1	1	1		GOTERM_BP_DIRECT	GO:0045087~innate immune response	16	0.0463661	0.00055659	ANXA1, RSAD2, MX2, IRGM1, DEFB1, IFIT1, IFIT2, IGHG2B, IGHG2C, PADI4, S100A9, TLR4, TRIM21, OASL1, CAMP, TLR2	255	400	18082	2.83639	0.615974	0.0797315	0.0789894
GOTERM_BP_DIRECT	GO:0007040~lysosome organization	4	0.892857	0.0248288	AKTIP, TFEB, ZKSCAN3, HPS4	293	39	18082	6.32957	1	1	1		GOTERM_BP_DIRECT	GO:0030335~positive regulation of cell migration	11	0.0318767	0.000614454	COL1A1, PTP4A1, TIAM1, SEMA6C, CXCL10, BMP2, MMP2, C3AR1, ANGPTL3, HBEGF, AQP1	255	203	18082	3.8424	0.652354	0.0812497	0.0804934
GOTERM_BP_DIRECT	GO:0045494~photoreceptor cell maintenance	4	0.892857	0.0265295	MKKS, BBS10, CROCC, CEP290	293	40	18082	6.17133	1	1	1		GOTERM_BP_DIRECT	GO:0007157~heterophilic cell-cell adhesion via plasma membrane cell adhesion molecules	6	0.0173873	0.00079752	SELP, COLEC10, AMIGO2, CRTAM, UMOD, FAT4	255	52	18082	8.1819	0.74627	0.0915895	0.090737
GOTERM_BP_DIRECT	GO:0007610~behavior	3	0.669643	0.0335382	NIPAL3, MUP18, TRMT1L	293	18	18082	10.2856	1	1	1		GOTERM_BP_DIRECT	GO:0071260~cellular response to mechanical stimulus	7	0.0202852	0.00079921	COL1A1, GADD45A, PDE2A, SOX9, GGT1, TLR4, AQP1	255	78	18082	6.3637	0.747007	0.0915895	0.090737
GOTERM_BP_DIRECT	GO:0030030~cell projection organization	7	1.5625	0.0360706	ARL6, IFT81, STK36, TMEM216, CROCC, TMEM107, CEP290	293	151	18082	2.86088	1	1	1		GOTERM_BP_DIRECT	GO:0045071~negative regulation of viral genome replication	5	0.0144894	0.0010035	PLSCR1, RSAD2, MX2, OASL1, LTF	255	32	18082	11.0797	0.821984	0.107813	0.10681
GOTERM_BP_DIRECT	GO:0006629~lipid metabolic process	14	3.125	0.0362195	MVK, HMGCS1, PCSK9, BRCA1, AGPAT1, ACNAT1, LSS, PLCB3, FADS6, PMVK, THEM4, SC5D, SLC27A3, LPIN2	293	459	18082	1.88232	1	1	1		GOTERM_BP_DIRECT	GO:0006952~defense response	8	0.023183	0.00126342	TGTP2, COLEC10, TGTP1, NGP, IRGM1, IFI47, DEFB1, CAMP	255	116	18082	4.89033	0.886187	0.127754	0.126565
GOTERM_BP_DIRECT	GO:0045444~fat cell differentiation	5	1.11607	0.038997	TMEM120B, MKKS, ARL6, FFAR4, METTL8	293	79	18082	3.90591	1	1	1		GOTERM_BP_DIRECT	GO:0019369~arachidonic acid metabolic process	5	0.0144894	0.00157317	CYP2C55, CYP2C54, CYP2J9, CYP2C50, CYP4F14	255	36	18082	9.84858	0.933223	0.150237	0.148839
GOTERM_BP_DIRECT	GO:0016310~phosphorylation	17	3.79464	0.040609	PLK3, MAP3K1, MVK, MAST1, DOLK, NLK, PRKCZ, BCKDK, PFKL, ERBB3, STK36, HKDC1, PMVK, SIK1, MAP3K13, ALPK1, PDK2	293	612	18082	1.71426	1	1	1		GOTERM_BP_DIRECT	GO:0030199~collagen fibril organization	5	0.0144894	0.0021256	COL1A1, TNXB, COL1A2, COL5A1, LUM	255	39	18082	9.091	0.974211	0.18395	0.182238
GOTERM_BP_DIRECT	GO:0045599~negative regulation of fat cell differentiation	4	0.892857	0.0423055	ANKRD26, ZFPM1, NUCB2, VEGFA	293	48	18082	5.14278	1	1	1		GOTERM_BP_DIRECT	GO:0070208~protein heterotrimerization	4	0.0115915	0.0022472	COL1A1, COL1A2, COL6A2, COL6A1	255	19	18082	14.9284	0.979085	0.18395	0.182238
GOTERM_BP_DIRECT	GO:0000302~response to reactive oxygen species	3	0.669643	0.0446047	PLK3, HYAL2, PPARGC1A	293	21	18082	8.81619	1	1	1		GOTERM_BP_DIRECT	GO:0070542~response to fatty acid	4	0.0115915	0.0022472	SCD1, CD36, TLR4, TLR2	255	19	18082	14.9284	0.979085	0.18395	0.182238
GOTERM_BP_DIRECT	GO:0006970~response to osmotic stress	3	0.669643	0.0446047	PLK3, MARVELD3, SLC2A1	293	21	18082	8.81619	1	1	1		GOTERM_BP_DIRECT	GO:0071222~cellular response to lipopolysaccharide	10	0.0289788	0.00286035	IL10, CXCL10, PLSCR1, PDE2A, MRC1, TNFAIP3, CMPK2, CD36, TLR4, CAMP	255	209	18082	3.39281	0.99273	0.214753	0.212754
GOTERM_BP_DIRECT	GO:0060319~primitive erythrocyte differentiation	2	0.446429	0.0476704	ZFPM1, VEGFA	293	3	18082	41.1422	1	1	1		GOTERM_BP_DIRECT	GO:0043065~positive regulation of apoptotic process	13	0.0376724	0.00287336	NGFR, ANXA1, GADD45A, MMP2, MMP9, IFIT2, PLSCR1, BMP2, ALDH1A1, TNFSF10, ID3, TLR4, GPLD1	255	335	18082	2.75172	0.992891	0.214753	0.212754
GOTERM_BP_DIRECT	GO:0019287~isopentenyl diphosphate biosynthetic process, mevalonate pathway	2	0.446429	0.0476704	MVK, PMVK	293	3	18082	41.1422	1	1	1		GOTERM_BP_DIRECT	GO:0007507~heart development	11	0.0318767	0.00394417	RAMP2, BMP2, HEG1, MMP2, PDE2A, ID1, ID3, SOX9, MMP9, HDAC9, FBN1	255	261	18082	2.98854	0.998879	0.276232	0.273661
GOTERM_BP_DIRECT	GO:0000122~negative regulation of transcription from RNA polymerase II promoter	19	4.24107	0.04993	ZBTB18, RSL1, PLK3, MYPOP, PEG3, IRF2BP1, ZBTB4, KLF16, FOXP2, VEGFA, SAP30, PER3, PPP1R13L, BRMS1L, ZKSCAN3, ZFP174, SIK1, ZFPM1, AJUBA	293	729	18082	1.60844	1	1	1		GOTERM_BP_DIRECT	GO:0001501~skeletal system development	7	0.0202852	0.00401733	COL1A1, COL1A2, WFIKKN1, SOX9, MMP9, BMP5, FBN1	255	107	18082	4.63896	0.999012	0.276232	0.273661
GOTERM_BP_DIRECT	GO:0008203~cholesterol metabolic process	5	1.11607	0.0560629	SQLE, MVK, HMGCS1, PMVK, PCSK9	293	89	18082	3.46704	1	1	1		GOTERM_BP_DIRECT	GO:0009725~response to hormone	5	0.0144894	0.00455734	TUB, SORD, TIMP2, ANGPTL3, ADRA1B	255	48	18082	7.38644	0.999611	0.301311	0.298506
GOTERM_BP_DIRECT	GO:0006612~protein targeting to membrane	3	0.669643	0.056812	ARL6, MICALL1, ATG4C	293	24	18082	7.71416	1	1	1		GOTERM_BP_DIRECT	GO:0060907~positive regulation of macrophage cytokine production	3	0.00869364	0.00520459	CD36, TLR4, TLR2	255	8	18082	26.5912	0.999873	0.310259	0.307371
GOTERM_BP_DIRECT	GO:0046329~negative regulation of JNK cascade	3	0.669643	0.056812	DUSP3, MARVELD3, DUSP19	293	24	18082	7.71416	1	1	1		GOTERM_BP_DIRECT	GO:0021978~telencephalon regionalization	3	0.00869364	0.00520459	BMP2, LHX2, PAX6	255	8	18082	26.5912	0.999873	0.310259	0.307371
GOTERM_BP_DIRECT	GO:2000272~negative regulation of receptor activity	2	0.446429	0.0630518	PCSK9, PPARGC1A	293	4	18082	30.8567	1	1	1		GOTERM_BP_DIRECT	GO:0006955~immune response	11	0.0318767	0.00523415	IL10, NGFR, CXCL10, TGTP2, PLSCR1, TGTP1, TNFSF10, CD36, TNFRSF4, OASL1, TLR2	255	272	18082	2.86768	0.999879	0.310259	0.307371
GOTERM_BP_DIRECT	GO:2000667~positive regulation of interleukin-13 secretion	2	0.446429	0.0630518	PRKCZ, IL17RB	293	4	18082	30.8567	1	1	1		GOTERM_BP_DIRECT	GO:0071223~cellular response to lipoteichoic acid	3	0.00869364	0.00662986	CD36, TLR4, TLR2	255	9	18082	23.6366	0.999989	0.354912	0.351609
GOTERM_BP_DIRECT	GO:2000664~positive regulation of interleukin-5 secretion	2	0.446429	0.0630518	PRKCZ, IL17RB	293	4	18082	30.8567	1	1	1		GOTERM_BP_DIRECT	GO:0043569~negative regulation of insulin-like growth factor receptor signaling pathway	3	0.00869364	0.00662986	BMP2, IGFBP5, BMP5	255	9	18082	23.6366	0.999989	0.354912	0.351609
GOTERM_BP_DIRECT	GO:0001920~negative regulation of receptor recycling	2	0.446429	0.0630518	TRAT1, PCSK9	293	4	18082	30.8567	1	1	1		GOTERM_BP_DIRECT	GO:0052697~xenobiotic glucuronidation	3	0.00869364	0.00662986	UGT1A6A, UGT1A6B, UGT1A7C	255	9	18082	23.6366	0.999989	0.354912	0.351609
GOTERM_BP_DIRECT	GO:0048666~neuron development	4	0.892857	0.0672284	ZBTB18, ATAT1, MTURN, VEGFA	293	58	18082	4.25609	1	1	1		GOTERM_BP_DIRECT	GO:0032496~response to lipopolysaccharide	9	0.0260809	0.00681332	NGFR, CXCL10, PTGER2, SLCO1B2, CYP1A2, FMO1, TNFRSF4, TLR4, TLR2	255	197	18082	3.23953	0.999992	0.354912	0.351609
GOTERM_BP_DIRECT	GO:0008152~metabolic process	13	2.90179	0.0731002	MVK, HMGCS1, AGPAT1, DNPH1, HDHD3, GYS1, PFKL, FLAD1, HYAL2, UAP1L1, DNA2, NEIL1, SLC27A3	293	463	18082	1.73277	1	1	1		GOTERM_BP_DIRECT	GO:0045766~positive regulation of angiogenesis	7	0.0202852	0.00726987	RAMP2, C3AR1, ANGPTL3, CHIL1, MMP9, CAMP, AQP1	255	121	18082	4.10222	0.999996	0.367556	0.364135
GOTERM_BP_DIRECT	GO:0006915~apoptotic process	15	3.34821	0.0780558	PLK3, CUL7, EGLN3, PEG3, AKTIP, TNFRSF18, PCSK9, SHF, XKR8, PURA, EVA1A, FAM162A, PPP1R13L, ZFP385B, THEM4	293	570	18082	1.62403	1	1	1		GOTERM_BP_DIRECT	GO:0021983~pituitary gland development	4	0.0115915	0.00840531	LHX3, CDH1, SRD5A1, PAX6	255	30	18082	9.45464	1	0.412821	0.408978
GOTERM_BP_DIRECT	GO:0018022~peptidyl-lysine methylation	2	0.446429	0.0781856	ETFBKMT, CAMKMT	293	5	18082	24.6853	1	1	1		GOTERM_BP_DIRECT	GO:0007155~cell adhesion	15	0.0434682	0.00881661	POSTN, LAMA2, AMIGO2, PTPRM, FBLN5, SELP, COL5A1, CDH1, COL6A2, COL6A1, ITGA8, ANGPTL3, ACKR3, CD36, FAT4	255	485	18082	2.19309	1	0.414072	0.410218
GOTERM_BP_DIRECT	GO:0006914~autophagy	6	1.33929	0.0805427	EVA1A, ATG16L2, STBD1, TFEB, ZKSCAN3, ATG4C	293	142	18082	2.6076	1	1	1		GOTERM_BP_DIRECT	GO:0001558~regulation of cell growth	5	0.0144894	0.00891254	IGFBP5, WFDC1, TMC8, SGK2, FBLN5	255	58	18082	6.11291	1	0.414072	0.410218
GOTERM_BP_DIRECT	GO:0007517~muscle organ development	4	0.892857	0.0816921	COPRS, UNC45B, SCN8A, JPH1	293	63	18082	3.91831	1	1	1		GOTERM_BP_DIRECT	GO:0051607~defense response to virus	8	0.023183	0.00942166	CXCL10, PLSCR1, RSAD2, MX2, IFIT1, SLFN9, OASL1, IFIT2	255	167	18082	3.39688	1	0.426206	0.422239
GOTERM_BP_DIRECT	GO:0071456~cellular response to hypoxia	5	1.11607	0.0856321	FAM162A, SIRT4, MT3, PPARGC1A, VEGFA	293	103	18082	2.99579	1	1	1		GOTERM_BP_DIRECT	GO:0043651~linoleic acid metabolic process	3	0.00869364	0.00994319	CYP2C55, CYP2C54, CYP2C50	255	11	18082	19.339	1	0.43488	0.430832
GOTERM_BP_DIRECT	GO:0045601~regulation of endothelial cell differentiation	2	0.446429	0.0930758	CUL7, VEGFA	293	6	18082	20.5711	1	1	1		GOTERM_BP_DIRECT	GO:0032091~negative regulation of protein binding	5	0.0144894	0.0106115	PLSCR1, WFIKKN1, ID1, TMC8, IFIT2	255	61	18082	5.81228	1	0.43488	0.430832
GOTERM_BP_DIRECT	GO:0051302~regulation of cell division	2	0.446429	0.0930758	ZBTB18, PLK3	293	6	18082	20.5711	1	1	1		GOTERM_BP_DIRECT	GO:0050727~regulation of inflammatory response	5	0.0144894	0.0106115	ANXA1, DUOXA2, GGT1, S100A9, TLR4	255	61	18082	5.81228	1	0.43488	0.430832
GOTERM_BP_DIRECT	GO:0018401~peptidyl-proline hydroxylation to 4-hydroxy-L-proline	2	0.446429	0.0930758	EGLN3, P4HA2	293	6	18082	20.5711	1	1	1		GOTERM_BP_DIRECT	GO:0019731~antibacterial humoral response	4	0.0115915	0.0109528	IGHG2C, DEFB1, CAMP, LTF	255	33	18082	8.59513	1	0.43488	0.430832
GOTERM_BP_DIRECT	GO:0043523~regulation of neuron apoptotic process	3	0.669643	0.0989976	EGLN3, SIGMAR1, PCSK9	293	33	18082	5.6103	1	1	1		GOTERM_BP_DIRECT	GO:0006694~steroid biosynthetic process	5	0.0144894	0.0112211	AKR1C20, HSD3B5, HSD3B3, SRD5A1, AKR1C6	255	62	18082	5.71853	1	0.43488	0.430832
														GOTERM_BP_DIRECT	GO:0042593~glucose homeostasis	7	0.0202852	0.0112996	NGFR, NMB, IGFBP5, PAX6, CD36, ADRA1B, FBN1	255	133	18082	3.73209	1	0.43488	0.430832
														GOTERM_BP_DIRECT	GO:0035455~response to interferon-alpha	3	0.00869364	0.0118221	TGTP2, PLSCR1, TGTP1	255	12	18082	17.7275	1	0.43488	0.430832
														GOTERM_BP_DIRECT	GO:0015721~bile acid and bile salt transport	3	0.00869364	0.0118221	SLC10A1, SLCO1B2, ABCB11	255	12	18082	17.7275	1	0.43488	0.430832
														GOTERM_BP_DIRECT	GO:0050715~positive regulation of cytokine secretion	4	0.0115915	0.0118902	IL10, CRTAM, CD36, TLR2	255	34	18082	8.34233	1	0.43488	0.430832
														GOTERM_BP_DIRECT	GO:0002237~response to molecule of bacterial origin	3	0.00869364	0.0138432	IL10, TNFAIP3, TLR2	255	13	18082	16.3638	1	0.480725	0.476251
														GOTERM_BP_DIRECT	GO:0071364~cellular response to epidermal growth factor stimulus	4	0.0115915	0.0138996	COL1A1, ID1, SOX9, ZPR1	255	36	18082	7.87887	1	0.480725	0.476251
														GOTERM_BP_DIRECT	GO:0032355~response to estradiol	6	0.0173873	0.0139827	COL1A1, POSTN, RAMP2, ANXA1, CYP1A2, WFDC1	255	101	18082	4.21246	1	0.480725	0.476251
														GOTERM_BP_DIRECT	GO:0043410~positive regulation of MAPK cascade	6	0.0173873	0.0156988	NGFR, BMP2, TIMP2, CD36, ADRA1B, TNFRSF4	255	104	18082	4.09095	1	0.521867	0.517009
														GOTERM_BP_DIRECT	GO:1904707~positive regulation of vascular smooth muscle cell proliferation	3	0.00869364	0.0160022	NQO2, MMP2, MMP9	255	14	18082	15.195	1	0.521867	0.517009
														GOTERM_BP_DIRECT	GO:0006910~phagocytosis, recognition	4	0.0115915	0.0160901	TUB, IGHG2B, IGHG2C, CD36	255	38	18082	7.46419	1	0.521867	0.517009
														GOTERM_BP_DIRECT	GO:0006641~triglyceride metabolic process	4	0.0115915	0.0172538	TNXB, ANGPTL3, SCD1, CD36	255	39	18082	7.2728	1	0.549247	0.544135
														GOTERM_BP_DIRECT	GO:0006636~unsaturated fatty acid biosynthetic process	3	0.00869364	0.0182949	ELOVL5, ELOVL3, SCD1	255	15	18082	14.182	1	0.550525	0.545401
														GOTERM_BP_DIRECT	GO:0042573~retinoic acid metabolic process	3	0.00869364	0.0182949	ALDH1A1, RBP1, ALDH1A7	255	15	18082	14.182	1	0.550525	0.545401
														GOTERM_BP_DIRECT	GO:0016525~negative regulation of angiogenesis	5	0.0144894	0.018575	NGFR, CXCL10, NGP, PTPRM, CD36	255	72	18082	4.92429	1	0.550525	0.545401
														GOTERM_BP_DIRECT	GO:0050680~negative regulation of epithelial cell proliferation	5	0.0144894	0.018575	CDH1, WFDC1, PAX6, SOX9, PBLD2	255	72	18082	4.92429	1	0.550525	0.545401
														GOTERM_BP_DIRECT	GO:0001666~response to hypoxia	8	0.023183	0.0190149	POSTN, RAMP2, BMP2, CHRNA4, MMP2, ADORA1, PYGM, TLR2	255	192	18082	2.95458	1	0.554009	0.548853
														GOTERM_BP_DIRECT	GO:0008285~negative regulation of cell proliferation	12	0.0347745	0.0202184	IL10, BMP2, CTH, TIMP2, ADORA1, PMP22, SH3BP4, PAX6, SOX9, GPLD1, BMP5, TLR2	255	384	18082	2.21593	1	0.579256	0.573865
														GOTERM_BP_DIRECT	GO:0006631~fatty acid metabolic process	7	0.0202852	0.0230133	TNXB, HPGD, ELOVL5, ELOVL3, ANGPTL3, SCD1, CD36	255	156	18082	3.18185	1	0.645032	0.639028
														GOTERM_BP_DIRECT	GO:0003203~endocardial cushion morphogenesis	3	0.00869364	0.0232647	BMP2, TBX20, SOX9	255	17	18082	12.5135	1	0.645032	0.639028
														GOTERM_BP_DIRECT	GO:0010466~negative regulation of peptidase activity	6	0.0173873	0.0247459	SERPIND1, WFIKKN1, NGP, PAPLN, TIMP2, WFDC1	255	117	18082	3.6364	1	0.675209	0.668924
														GOTERM_BP_DIRECT	GO:0017144~drug metabolic process	3	0.00869364	0.0259338	CYP1A2, FMO1, FMO5	255	18	18082	11.8183	1	0.696565	0.690081
														GOTERM_BP_DIRECT	GO:0006507~GPI anchor release	2	0.00579576	0.0278977	NOTUM, GPLD1	255	2	18082	70.9098	1	0.737786	0.730919
														GOTERM_BP_DIRECT	GO:0008152~metabolic process	13	0.0376724	0.0313338	GSTM2, ACSS2, HSD3B3, PDE2A, TNFAIP3, PYGM, UGT1A6A, UGT1A6B, UGT1A7C, GSTA3, LPCAT2, ALDH1A1, ALDH1A7	255	463	18082	1.99099	1	0.794258	0.786866
														GOTERM_BP_DIRECT	GO:0006749~glutathione metabolic process	4	0.0115915	0.0314192	GSTM2, GSTA3, CTH, GGT1	255	49	18082	5.78856	1	0.794258	0.786866
														GOTERM_BP_DIRECT	GO:0009953~dorsal/ventral pattern formation	4	0.0115915	0.0314192	LHX3, LHX2, TBX20, PAX6	255	49	18082	5.78856	1	0.794258	0.786866
														GOTERM_BP_DIRECT	GO:0071320~cellular response to cAMP	4	0.0115915	0.0330878	IGFBP5, SRD5A1, AQP8, AQP1	255	50	18082	5.67278	1	0.815497	0.807906
														GOTERM_BP_DIRECT	GO:0050728~negative regulation of inflammatory response	5	0.0144894	0.0342128	IL10, ADORA1, TNFAIP3, WFDC1, HAMP	255	87	18082	4.07528	1	0.815497	0.807906
														GOTERM_BP_DIRECT	GO:0009813~flavonoid biosynthetic process	3	0.00869364	0.0346313	UGT1A6A, UGT1A6B, UGT1A7C	255	21	18082	10.13	1	0.815497	0.807906
														GOTERM_BP_DIRECT	GO:0002227~innate immune response in mucosa	3	0.00869364	0.0346313	DEFB1, CAMP, LTF	255	21	18082	10.13	1	0.815497	0.807906
														GOTERM_BP_DIRECT	GO:0052696~flavonoid glucuronidation	3	0.00869364	0.0346313	UGT1A6A, UGT1A6B, UGT1A7C	255	21	18082	10.13	1	0.815497	0.807906
														GOTERM_BP_DIRECT	GO:0002687~positive regulation of leukocyte migration	3	0.00869364	0.0377482	SELP, MMP9, TLR2	255	22	18082	9.66952	1	0.876881	0.86872
														GOTERM_BP_DIRECT	GO:0006979~response to oxidative stress	6	0.0173873	0.0397604	CHRNA4, MMP2, ALDH1A1, PXDN, MMP9, TLR4	255	133	18082	3.19894	1	0.892901	0.88459
														GOTERM_BP_DIRECT	GO:0060729~intestinal epithelial structure maintenance	2	0.00579576	0.0415544	SOX9, TLR4	255	3	18082	47.2732	1	0.892901	0.88459
														GOTERM_BP_DIRECT	GO:0071221~cellular response to bacterial lipopeptide	2	0.00579576	0.0415544	CD36, TLR2	255	3	18082	47.2732	1	0.892901	0.88459
														GOTERM_BP_DIRECT	GO:0034760~negative regulation of iron ion transmembrane transport	2	0.00579576	0.0415544	HAMP2, HAMP	255	3	18082	47.2732	1	0.892901	0.88459
														GOTERM_BP_DIRECT	GO:0006751~glutathione catabolic process	2	0.00579576	0.0415544	CHAC1, GGT1	255	3	18082	47.2732	1	0.892901	0.88459
														GOTERM_BP_DIRECT	GO:0019344~cysteine biosynthetic process	2	0.00579576	0.0415544	CTH, GGT1	255	3	18082	47.2732	1	0.892901	0.88459
														GOTERM_BP_DIRECT	GO:0050830~defense response to Gram-positive bacterium	5	0.0144894	0.0420939	DEFB1, SCD1, CD36, CAMP, TLR2	255	93	18082	3.81236	1	0.893326	0.885011
														GOTERM_BP_DIRECT	GO:0071230~cellular response to amino acid stimulus	6	0.0173873	0.0442194	COL1A1, COL1A2, CDH1, MMP2, COL6A1, SH3BP4	255	137	18082	3.10554	1	0.900757	0.892373
														GOTERM_BP_DIRECT	GO:1990138~neuron projection extension	3	0.00869364	0.0442872	TIAM1, POSTN, NRN1	255	24	18082	8.86373	1	0.900757	0.892373
														GOTERM_BP_DIRECT	GO:0030574~collagen catabolic process	3	0.00869364	0.0442872	MMP2, PRTN3, MMP9	255	24	18082	8.86373	1	0.900757	0.892373
														GOTERM_BP_DIRECT	GO:0070301~cellular response to hydrogen peroxide	4	0.0115915	0.0460242	ANXA1, IL18RAP, TNFAIP3, AQP1	255	57	18082	4.97613	1	0.900757	0.892373
														GOTERM_BP_DIRECT	GO:0009611~response to wounding	4	0.0115915	0.0480485	NGFR, TNFAIP3, ID3, PAX6	255	58	18082	4.89033	1	0.900757	0.892373
														GOTERM_BP_DIRECT	GO:0043588~skin development	4	0.0115915	0.0480485	COL1A1, NGFR, COL5A1, ASPRV1	255	58	18082	4.89033	1	0.900757	0.892373
														GOTERM_BP_DIRECT	GO:0070374~positive regulation of ERK1 and ERK2 cascade	7	0.0202852	0.0498997	NQO2, BMP2, CHIL1, ACKR3, CD36, TLR4, TLR2	255	188	18082	2.64026	1	0.900757	0.892373
														GOTERM_BP_DIRECT	GO:0043408~regulation of MAPK cascade	4	0.0115915	0.0501159	BMP2, ID1, TIMP2, BMP5	255	59	18082	4.80744	1	0.900757	0.892373
														GOTERM_BP_DIRECT	GO:0034341~response to interferon-gamma	3	0.00869364	0.0512101	TGTP2, TGTP1, TRIM21	255	26	18082	8.1819	1	0.900757	0.892373
														GOTERM_BP_DIRECT	GO:0045662~negative regulation of myoblast differentiation	3	0.00869364	0.0512101	CXCL10, ID3, SOX9	255	26	18082	8.1819	1	0.900757	0.892373
														GOTERM_BP_DIRECT	GO:0032735~positive regulation of interleukin-12 production	3	0.00869364	0.0512101	CD36, TLR4, TLR2	255	26	18082	8.1819	1	0.900757	0.892373
														GOTERM_BP_DIRECT	GO:0042742~defense response to bacterium	7	0.0202852	0.0531211	IL10, IGHG2B, IGHG2C, HAMP2, DEFB1, HAMP, CAMP	255	191	18082	2.59879	1	0.900757	0.892373
														GOTERM_BP_DIRECT	GO:0071560~cellular response to transforming growth factor beta stimulus	4	0.0115915	0.0543785	COL1A1, POSTN, ID1, SOX9	255	61	18082	4.64982	1	0.900757	0.892373
														GOTERM_BP_DIRECT	GO:0070830~bicellular tight junction assembly	3	0.00869364	0.0548072	RAMP2, CDH1, MICALL2	255	27	18082	7.87887	1	0.900757	0.892373
														GOTERM_BP_DIRECT	GO:0019915~lipid storage	3	0.00869364	0.0548072	ANGPTL3, FITM1, CD36	255	27	18082	7.87887	1	0.900757	0.892373
														GOTERM_BP_DIRECT	GO:0035987~endodermal cell differentiation	3	0.00869364	0.0548072	MMP2, COL6A1, MMP9	255	27	18082	7.87887	1	0.900757	0.892373
														GOTERM_BP_DIRECT	GO:0032348~negative regulation of aldosterone biosynthetic process	2	0.00579576	0.0550201	BMP2, BMP5	255	4	18082	35.4549	1	0.900757	0.892373
														GOTERM_BP_DIRECT	GO:0003272~endocardial cushion formation	2	0.00579576	0.0550201	TBX20, BMP5	255	4	18082	35.4549	1	0.900757	0.892373
														GOTERM_BP_DIRECT	GO:2001205~negative regulation of osteoclast development	2	0.00579576	0.0550201	FBN1, LTF	255	4	18082	35.4549	1	0.900757	0.892373
														GOTERM_BP_DIRECT	GO:0033561~regulation of water loss via skin	2	0.00579576	0.0550201	CDH1, SCD1	255	4	18082	35.4549	1	0.900757	0.892373
														GOTERM_BP_DIRECT	GO:2000065~negative regulation of cortisol biosynthetic process	2	0.00579576	0.0550201	BMP2, BMP5	255	4	18082	35.4549	1	0.900757	0.892373
														GOTERM_BP_DIRECT	GO:0060392~negative regulation of SMAD protein import into nucleus	2	0.00579576	0.0550201	FAM89B, PBLD2	255	4	18082	35.4549	1	0.900757	0.892373
														GOTERM_BP_DIRECT	GO:0090521~glomerular visceral epithelial cell migration	2	0.00579576	0.0550201	NUP93, ANLN	255	4	18082	35.4549	1	0.900757	0.892373
														GOTERM_BP_DIRECT	GO:0002793~positive regulation of peptide secretion	2	0.00579576	0.0550201	ADORA1, S100A9	255	4	18082	35.4549	1	0.900757	0.892373
														GOTERM_BP_DIRECT	GO:0010628~positive regulation of gene expression	11	0.0318767	0.0562989	ACTA2, PLSCR1, RAMP2, BMP2, PDE2A, ID1, PAX6, SOX9, TLR4, TLR2, ZPR1	255	399	18082	1.95491	1	0.902551	0.894151
														GOTERM_BP_DIRECT	GO:0008217~regulation of blood pressure	4	0.0115915	0.0565729	ACTA2, RAMP2, COL1A2, C3AR1	255	62	18082	4.57483	1	0.902551	0.894151
														GOTERM_BP_DIRECT	GO:2000352~negative regulation of endothelial cell apoptotic process	3	0.00869364	0.0584906	IL10, RAMP2, TNFAIP3	255	28	18082	7.59748	1	0.902551	0.894151
														GOTERM_BP_DIRECT	GO:0043252~sodium-independent organic anion transport	3	0.00869364	0.0584906	SLCO1A4, SLCO1B2, SLC22A30	255	28	18082	7.59748	1	0.902551	0.894151
														GOTERM_BP_DIRECT	GO:0050729~positive regulation of inflammatory response	4	0.0115915	0.0588089	PDE2A, S100A9, TLR4, TLR2	255	63	18082	4.50221	1	0.902551	0.894151
														GOTERM_BP_DIRECT	GO:0009612~response to mechanical stimulus	4	0.0115915	0.0588089	POSTN, MMP2, CHIL1, CD36	255	63	18082	4.50221	1	0.902551	0.894151
														GOTERM_BP_DIRECT	GO:0007411~axon guidance	6	0.0173873	0.05933	NGFR, SEMA6C, ABLIM1, LAMA2, LHX2, PAX6	255	149	18082	2.85543	1	0.902551	0.894151
														GOTERM_BP_DIRECT	GO:0043123~positive regulation of I-kappaB kinase/NF-kappaB signaling	6	0.0173873	0.05933	CTH, TNFRSF19, TNFSF10, CD36, TLR4, LTF	255	149	18082	2.85543	1	0.902551	0.894151
														GOTERM_BP_DIRECT	GO:0006629~lipid metabolic process	12	0.0347745	0.0601226	TNXB, HPGD, ELOVL5, SRD5A1, LPCAT2, CYP1A2, AKR1D1, ELOVL3, ANGPTL3, THRSP, SCD1, AKR1C6	255	459	18082	1.85385	1	0.906586	0.898147
														GOTERM_BP_DIRECT	GO:0010977~negative regulation of neuron projection development	4	0.0115915	0.061086	NGFR, STX1B, DPYSL3, PMP22	255	64	18082	4.43186	1	0.913104	0.904605
														GOTERM_BP_DIRECT	GO:0032715~negative regulation of interleukin-6 production	3	0.00869364	0.0661037	IL10, TNFAIP3, TLR4	255	30	18082	7.09098	1	0.954496	0.945611
														GOTERM_BP_DIRECT	GO:0032570~response to progesterone	3	0.00869364	0.0661037	RAMP2, PTGER2, TLR2	255	30	18082	7.09098	1	0.954496	0.945611
														GOTERM_BP_DIRECT	GO:0071726~cellular response to diacyl bacterial lipopeptide	2	0.00579576	0.0682972	CD36, TLR2	255	5	18082	28.3639	1	0.954496	0.945611
														GOTERM_BP_DIRECT	GO:0010572~positive regulation of platelet activation	2	0.00579576	0.0682972	SELP, TLR4	255	5	18082	28.3639	1	0.954496	0.945611
														GOTERM_BP_DIRECT	GO:2000121~regulation of removal of superoxide radicals	2	0.00579576	0.0682972	CD36, FBLN5	255	5	18082	28.3639	1	0.954496	0.945611
														GOTERM_BP_DIRECT	GO:0071224~cellular response to peptidoglycan	2	0.00579576	0.0682972	CAMP, TLR2	255	5	18082	28.3639	1	0.954496	0.945611
														GOTERM_BP_DIRECT	GO:1900227~positive regulation of NLRP3 inflammasome complex assembly	2	0.00579576	0.0682972	CD36, TLR4	255	5	18082	28.3639	1	0.954496	0.945611
														GOTERM_BP_DIRECT	GO:0002730~regulation of dendritic cell cytokine production	2	0.00579576	0.0682972	TLR4, TLR2	255	5	18082	28.3639	1	0.954496	0.945611
														GOTERM_BP_DIRECT	GO:2000379~positive regulation of reactive oxygen species metabolic process	3	0.00869364	0.0700273	NQO2, GADD45A, CD36	255	31	18082	6.86224	1	0.970782	0.961747
														GOTERM_BP_DIRECT	GO:0042157~lipoprotein metabolic process	3	0.00869364	0.0740252	APOL9B, APOL9A, APOL8	255	32	18082	6.64779	1	0.999336	0.990034
														GOTERM_BP_DIRECT	GO:0070555~response to interleukin-1	3	0.00869364	0.0740252	ANXA1, CHIL1, HNMT	255	32	18082	6.64779	1	0.999336	0.990034
														GOTERM_BP_DIRECT	GO:0019933~cAMP-mediated signaling	3	0.00869364	0.0780944	PDE2A, DEFB1, SOX9	255	33	18082	6.44635	1	0.999336	0.990034
														GOTERM_BP_DIRECT	GO:0071392~cellular response to estradiol stimulus	3	0.00869364	0.0780944	IL10, SRD5A1, MMP2	255	33	18082	6.44635	1	0.999336	0.990034
														GOTERM_BP_DIRECT	GO:0032868~response to insulin	4	0.0115915	0.0781403	IL10, SORT1, TNFSF10, TLR2	255	71	18082	3.99492	1	0.999336	0.990034
														GOTERM_BP_DIRECT	GO:0001568~blood vessel development	4	0.0115915	0.0781403	COL1A1, COL1A2, COL5A1, PAX6	255	71	18082	3.99492	1	0.999336	0.990034
														GOTERM_BP_DIRECT	GO:0007156~homophilic cell adhesion via plasma membrane adhesion molecules	6	0.0173873	0.0802516	CDH1, AMIGO2, PCDHGB2, CRTAM, PTPRM, FAT4	255	163	18082	2.61018	1	0.999336	0.990034
														GOTERM_BP_DIRECT	GO:0001957~intramembranous ossification	2	0.00579576	0.0813886	COL1A1, MMP2	255	6	18082	23.6366	1	0.999336	0.990034
														GOTERM_BP_DIRECT	GO:1903351~cellular response to dopamine	2	0.00579576	0.0813886	HCN3, ID1	255	6	18082	23.6366	1	0.999336	0.990034
														GOTERM_BP_DIRECT	GO:0002138~retinoic acid biosynthetic process	2	0.00579576	0.0813886	ALDH1A1, RBP1	255	6	18082	23.6366	1	0.999336	0.990034
														GOTERM_BP_DIRECT	GO:0015722~canalicular bile acid transport	2	0.00579576	0.0813886	AQP8, ABCB11	255	6	18082	23.6366	1	0.999336	0.990034
														GOTERM_BP_DIRECT	GO:0032964~collagen biosynthetic process	2	0.00579576	0.0813886	COL1A1, COL5A1	255	6	18082	23.6366	1	0.999336	0.990034
														GOTERM_BP_DIRECT	GO:0010564~regulation of cell cycle process	2	0.00579576	0.0813886	RPRD1B, SOX9	255	6	18082	23.6366	1	0.999336	0.990034
														GOTERM_BP_DIRECT	GO:0051005~negative regulation of lipoprotein lipase activity	2	0.00579576	0.0813886	SORT1, ANGPTL3	255	6	18082	23.6366	1	0.999336	0.990034
														GOTERM_BP_DIRECT	GO:0010894~negative regulation of steroid biosynthetic process	2	0.00579576	0.0813886	BMP2, BMP5	255	6	18082	23.6366	1	0.999336	0.990034
														GOTERM_BP_DIRECT	GO:0035338~long-chain fatty-acyl-CoA biosynthetic process	2	0.00579576	0.0813886	ELOVL5, ELOVL3	255	6	18082	23.6366	1	0.999336	0.990034
														GOTERM_BP_DIRECT	GO:0006935~chemotaxis	5	0.0144894	0.0849265	CXCL10, LECT2, C3AR1, ACKR3, S100A9	255	118	18082	3.00465	1	1	0.991269
														GOTERM_BP_DIRECT	GO:0007399~nervous system development	10	0.0289788	0.085698	NGFR, SEMA6C, NRN1, LHX2, DPYSL3, ITGA8, CHAC1, NAV2, BZW2, HDAC9	255	377	18082	1.8809	1	1	0.991269
														GOTERM_BP_DIRECT	GO:0009617~response to bacterium	3	0.00869364	0.0864357	DEFB1, TLR4, TLR2	255	35	18082	6.07798	1	1	0.991269
														GOTERM_BP_DIRECT	GO:0043627~response to estrogen	4	0.0115915	0.0887186	SRD5A1, MMP2, AKR1C6, AQP1	255	75	18082	3.78186	1	1	0.991269
														GOTERM_BP_DIRECT	GO:0019367~fatty acid elongation, saturated fatty acid	2	0.00579576	0.0942967	ELOVL5, ELOVL3	255	7	18082	20.2599	1	1	0.991269
														GOTERM_BP_DIRECT	GO:0032808~lacrimal gland development	2	0.00579576	0.0942967	PAX6, SOX9	255	7	18082	20.2599	1	1	0.991269
														GOTERM_BP_DIRECT	GO:0048251~elastic fiber assembly	2	0.00579576	0.0942967	TNXB, FBLN5	255	7	18082	20.2599	1	1	0.991269
														GOTERM_BP_DIRECT	GO:0034626~fatty acid elongation, polyunsaturated fatty acid	2	0.00579576	0.0942967	ELOVL5, ELOVL3	255	7	18082	20.2599	1	1	0.991269
														GOTERM_BP_DIRECT	GO:0034625~fatty acid elongation, monounsaturated fatty acid	2	0.00579576	0.0942967	ELOVL5, ELOVL3	255	7	18082	20.2599	1	1	0.991269
														GOTERM_BP_DIRECT	GO:0042904~9-cis-retinoic acid biosynthetic process	2	0.00579576	0.0942967	ALDH1A1, RDH16	255	7	18082	20.2599	1	1	0.991269
														GOTERM_BP_DIRECT	GO:0051045~negative regulation of membrane protein ectodomain proteolysis	2	0.00579576	0.0942967	IL10, TIMP2	255	7	18082	20.2599	1	1	0.991269
														GOTERM_BP_DIRECT	GO:0032224~positive regulation of synaptic transmission, cholinergic	2	0.00579576	0.0942967	NGFR, LAMA2	255	7	18082	20.2599	1	1	0.991269
														GOTERM_BP_DIRECT	GO:0031648~protein destabilization	3	0.00869364	0.09503	BMP2, ID1, TRIM21	255	37	18082	5.74944	1	1	0.991269
														GOTERM_BP_DIRECT	GO:0007160~cell-matrix adhesion	4	0.0115915	0.0970248	TIAM1, TNXB, ITGA8, ANGPTL3	255	78	18082	3.6364	1	1	0.991269
														GOTERM_BP_DIRECT	GO:0030324~lung development	5	0.0144894	0.0974949	LHX3, CRISPLD2, HEG1, CYP1A2, CHIL1	255	124	18082	2.85927	1	1	0.991269
														GOTERM_BP_DIRECT	GO:0001656~metanephros development	3	0.00869364	0.0994156	ITGA8, ID3, FBN1	255	38	18082	5.59814	1	1	0.991269

## Sheet: F
Liver-CLP+ADSCs4 vs. CLP+Vehicle
Up-regulated														Down-regulated
Category	Term	Count	%	PValue	Genes	List Total	Pop Hits	Pop Total	Fold Enrichment	Bonferroni	Benjamini	FDR		Category	Term	Count	%	PValue	Genes	List Total	Pop Hits	Pop Total	Fold Enrichment	Bonferroni	Benjamini	FDR
GOTERM_BP_DIRECT	GO:0000122~negative regulation of transcription from RNA polymerase II promoter	43	6.16046	1.65771e-05	DUBR, BTG2, FOXO3, ZBTB4, PHF21A, FLCN, HHEX, SALL1, PPP1R13L, MXI1, ZKSCAN3, HES1, ESRRA, CBX8, TGIF1, CBX7, HES6, PLK3, JUN, MYPOP, PEG3, CBX2, PTCH1, DNMT3A, IRF2BP1, NR2F2, CBFA2T3, SORBS3, HIC1, FOXP2, KLF16, VEGFA, NR2F6, SAP30, PER3, BRMS1L, RARA, ZFP174, SNAI2, SIK1, AJUBA, ZFPM1, ATF3	522	729	18082	2.04323	0.037697	0.0371467	0.0371147		GOTERM_BP_DIRECT	GO:0030968~endoplasmic reticulum unfolded protein response	7	4.14201	4.17193e-07	CCND1, DERL3, DDIT3, EIF2AK2, BHLHA15, UGGT2, HERPUD1	110	48	18082	23.9723	0.000349964	0.000350025	0.000350025
GOTERM_BP_DIRECT	GO:0071456~cellular response to hypoxia	13	1.86246	4.07836e-05	DNMT3A, SIRT4, RORA, NOL3, FOXO3, NDRG1, VEGFA, ERO1L, NPEPPS, HMOX1, PCK1, CPEB2, PPARGC1A	522	103	18082	4.37202	0.0902072	0.0371467	0.0371147		GOTERM_BP_DIRECT	GO:0002376~immune system process	10	5.91716	0.00051667	LAT2, PSTPIP1, ANXA1, NLRP6, CRTAM, EIF2AK2, S100A9, LIME1, S100A8, LTF	110	383	18082	4.29195	0.351827	0.197086	0.197086
GOTERM_BP_DIRECT	GO:0045216~cell-cell junction organization	7	1.00287	4.8076e-05	OCLN, MARVELD2, TGFB3, MARVELD3, CLDN1, LIMS2, CRB3	522	24	18082	10.1033	0.105458	0.0371467	0.0371147		GOTERM_BP_DIRECT	GO:0045087~innate immune response	10	5.91716	0.000704719	IGHG2B, PSTPIP1, TRIM62, ANXA1, NLRP6, EIF2AK2, S100A9, S100A8, CAMP, JCHAIN	110	400	18082	4.10955	0.446486	0.197086	0.197086
GOTERM_BP_DIRECT	GO:0070830~bicellular tight junction assembly	7	1.00287	9.82422e-05	OCLN, CLDN3, MARVELD2, MARVELD3, ARL2, CGN, CLDN1	522	27	18082	8.9807	0.203666	0.0569314	0.0568823		GOTERM_BP_DIRECT	GO:0032355~response to estradiol	5	2.95858	0.00325795	SOCS2, ANXA1, CCND1, SLC34A1, TXNIP	110	101	18082	8.13771	0.935293	0.654085	0.654085
GOTERM_BP_DIRECT	GO:0000188~inactivation of MAPK activity	5	0.716332	0.00072209	DUSP10, DUSP3, DUSP19, DUSP8, DUSP6	522	15	18082	11.5466	0.812581	0.312195	0.311926		GOTERM_BP_DIRECT	GO:0007049~cell cycle	11	6.50888	0.00396534	ANLN, MSH2, CCND1, UBE2C, DDIT3, PLK1, CHEK1, SPDYA, TXNIP, MYBL2, CKS1B	110	614	18082	2.94495	0.964333	0.654085	0.654085
GOTERM_BP_DIRECT	GO:0007040~lysosome organization	7	1.00287	0.000808098	HOOK2, AKTIP, TFEB, ZKSCAN3, HPS4, MYO7A, CLN6	522	39	18082	6.21741	0.846481	0.312195	0.311926		GOTERM_BP_DIRECT	GO:0006954~inflammatory response	8	4.73373	0.00482583	PSTPIP1, ANXA1, NLRP6, PTGER2, TNFRSF4, S100A9, KLKB1, S100A8	110	344	18082	3.82283	0.982728	0.654085	0.654085
GOTERM_BP_DIRECT	GO:0045893~positive regulation of transcription, DNA-templated	31	4.44126	0.00137622	MYRF, NR1I2, RORA, BRCA1, FGF1, FOXO3, SALL1, DEAF1, ATOH8, ZKSCAN3, HES1, PPARGC1A, TRP53INP2, BANP, ESRRA, JUN, PRMT2, ZFP516, TGFB3, PTCH1, SS18L1, FZD7, TFEB, DYRK1B, FOS, NR2F2, COL1A1, TFAP4, MYCN, RARA, IRF6	522	576	18082	1.8643	0.958922	0.384179	0.383847		GOTERM_BP_DIRECT	GO:0050727~regulation of inflammatory response	4	2.36686	0.00595049	ANXA1, NLRP6, S100A9, S100A8	110	61	18082	10.7791	0.993312	0.654085	0.654085
GOTERM_BP_DIRECT	GO:0001666~response to hypoxia	15	2.149	0.00138314	EGLN1, EGLN3, PRMT2, TGFB3, VEGFB, PLOD2, ADM, NOL3, CBFA2T3, VEGFA, CLDN3, HMOX1, ATM, ALDOA, AJUBA	522	192	18082	2.70624	0.959577	0.384179	0.383847		GOTERM_BP_DIRECT	GO:0031572~G2 DNA damage checkpoint	3	1.77515	0.0070164	PLK1, CHEK1, DTL	110	21	18082	23.4831	0.997281	0.654085	0.654085
GOTERM_BP_DIRECT	GO:0006351~transcription, DNA-templated	77	11.0315	0.00157639	ZFP524, ZMYND15, BTG2, ZFP444, ONECUT2, ZFP329, RORA, BRCA1, CARF, HHEX, SALL1, PPP1R13L, TRP53INP2, GTF2I, TGIF1, HES6, PEG3, DNMT3A, TFEB, CBFA2T3, HIC1, KLF16, FOXP2, SAP30, MN1, ZFP692, RARA, ZFP174, IRF6, BCORL1, AJUBA, ZFPM1, ATF3, L3MBTL3, MYRF, NR1I3, CEBPG, NR1I2, FOXO3, ZBTB4, PHF21A, SEC14L2, PURA, TCEAL5, DEAF1, ATOH8, MXI1, TCEAL1, ZKSCAN3, HES1, PPARGC1A, BCL9L, BANP, ESRRA, CBX8, C…	522	1885	18082	1.415	0.974189	0.384179	0.383847		GOTERM_BP_DIRECT	GO:0010165~response to X-ray	3	1.77515	0.0070164	ANXA1, MSH2, CCND1	110	21	18082	23.4831	0.997281	0.654085	0.654085
GOTERM_BP_DIRECT	GO:0035023~regulation of Rho protein signal transduction	9	1.2894	0.00165737	PLEKHG3, NET1, FGD4, FGD6, ALS2, ARHGEF25, ARHGEF19, EPS8L1, EPS8L2	522	77	18082	4.04881	0.978613	0.384179	0.383847		GOTERM_BP_DIRECT	GO:0002250~adaptive immune response	5	2.95858	0.0099885	LAT2, ANXA1, CRTAM, LIME1, JCHAIN	110	139	18082	5.91302	0.99978	0.838035	0.838035
GOTERM_BP_DIRECT	GO:0006629~lipid metabolic process	26	3.72493	0.00187867	ISYNA1, MVK, INSIG2, BRCA1, ACNAT2, AGPAT1, ACNAT1, LIPE, PTDSS2, FADS6, NEU1, INPP5E, PMVK, THEM4, HACL1, PLCG1, PCK1, PRKAB2, CHKA, LSS, PLCB3, ANGPTL8, SLC27A3, LPIN2, PAFAH1B3, CRAT	522	459	18082	1.96217	0.987207	0.395887	0.395546		GOTERM_BP_DIRECT	GO:0045737~positive regulation of cyclin-dependent protein serine/threonine kinase activity	3	1.77515	0.0114552	CCND1, SPDYA, CKS1B	110	27	18082	18.2646	0.999937	0.840411	0.840411
GOTERM_BP_DIRECT	GO:0043401~steroid hormone mediated signaling pathway	7	1.00287	0.00405188	ESRRA, NR1I3, NR1I2, RARA, RORA, NR2F2, NR2F6	522	53	18082	4.57507	0.999918	0.782688	0.782012		GOTERM_BP_DIRECT	GO:0070488~neutrophil aggregation	2	1.18343	0.0120202	S100A9, S100A8	110	2	18082	164.382	0.999961	0.840411	0.840411
GOTERM_BP_DIRECT	GO:1902042~negative regulation of extrinsic apoptotic signaling pathway via death domain receptors	5	0.716332	0.00532795	DAPK1, SERPINE1, HMOX1, BRCA1, NOL3	522	25	18082	6.92797	0.999996	0.923529	0.922733		GOTERM_BP_DIRECT	GO:0030216~keratinocyte differentiation	4	2.36686	0.0147198	ANXA1, TXNIP, PAX6, SFN	110	85	18082	7.73561	0.999996	0.895363	0.895363
GOTERM_BP_DIRECT	GO:0009409~response to cold	6	0.859599	0.00557783	ADRB3, ZFP516, ADM, FOS, PPARGC1A, LRP11	522	40	18082	5.19598	0.999998	0.923529	0.922733		GOTERM_BP_DIRECT	GO:0018279~protein N-linked glycosylation via asparagine	3	1.77515	0.0149405	DERL3, ST3GAL6, UGGT2	110	31	18082	15.9079	0.999997	0.895363	0.895363
GOTERM_BP_DIRECT	GO:0010508~positive regulation of autophagy	6	0.859599	0.00620519	FLCN, NPRL2, TFEB, RNF152, TRP53INP2, TPCN1	522	41	18082	5.06925	0.999999	0.958908	0.958081		GOTERM_BP_DIRECT	GO:0019731~antibacterial humoral response	3	1.77515	0.0168329	CAMP, JCHAIN, LTF	110	33	18082	14.9438	0.999999	0.94152	0.94152
GOTERM_BP_DIRECT	GO:0060395~SMAD protein signal transduction	8	1.14613	0.00669711	GDF10, JUN, TGFB3, GDF15, ATOH8, FOS, INHBC, INHBE	522	77	18082	3.59895	1	0.970244	0.969407		GOTERM_BP_DIRECT	GO:0001503~ossification	4	2.36686	0.0203086	SLC34A1, MMP9, LTF, RUNX1	110	96	18082	6.84924	1	1	1
GOTERM_BP_DIRECT	GO:0018401~peptidyl-proline hydroxylation to 4-hydroxy-L-proline	3	0.429799	0.0115085	EGLN1, EGLN3, P4HA2	522	6	18082	17.3199	1	1	0.999568		GOTERM_BP_DIRECT	GO:1902742~apoptotic process involved in development	2	1.18343	0.0238972	CHEK1, ZPR1	110	4	18082	82.1909	1	1	1
GOTERM_BP_DIRECT	GO:0007568~aging	12	1.7192	0.011746	JUN, MMP7, ADRB3, TGFB3, PDE4D, DNMT3A, ADM, FOS, FOXO3, PCK1, PPARGC1A, ADRA1A	522	173	18082	2.40276	1	1	0.999568		GOTERM_BP_DIRECT	GO:0090521~glomerular visceral epithelial cell migration	2	1.18343	0.0238972	NUP93, ANLN	110	4	18082	82.1909	1	1	1
GOTERM_BP_DIRECT	GO:0006695~cholesterol biosynthetic process	5	0.716332	0.0129306	MVK, INSIG2, PMVK, APOA4, LSS	522	32	18082	5.41248	1	1	0.999568		GOTERM_BP_DIRECT	GO:0002793~positive regulation of peptide secretion	2	1.18343	0.0238972	S100A9, S100A8	110	4	18082	82.1909	1	1	1
GOTERM_BP_DIRECT	GO:0042981~regulation of apoptotic process	13	1.86246	0.0129334	GDF10, CARD10, CUL7, GDF15, NOL3, INHBC, INHBE, RASSF3, TRAF4, RARA, SNAI2, HS1BP3, DIP2A	522	199	18082	2.2629	1	1	0.999568		GOTERM_BP_DIRECT	GO:0051092~positive regulation of NF-kappaB transcription factor activity	4	2.36686	0.0282209	TRIM62, EIF2AK2, EDA2R, LTF	110	109	18082	6.03236	1	1	1
GOTERM_BP_DIRECT	GO:0007610~behavior	4	0.573066	0.0140595	RASD2, NIPAL3, MUP18, TRMT1L	522	18	18082	7.69774	1	1	0.999568		GOTERM_BP_DIRECT	GO:0018119~peptidyl-cysteine S-nitrosylation	2	1.18343	0.0297825	S100A9, S100A8	110	5	18082	65.7527	1	1	1
GOTERM_BP_DIRECT	GO:0051591~response to cAMP	6	0.859599	0.0153985	COL1A1, PFKFB1, JUN, SDC1, FOS, AREG	522	51	18082	4.07528	1	1	0.999568		GOTERM_BP_DIRECT	GO:0019722~calcium-mediated signaling	3	1.77515	0.031371	LAT2, CABYR, BHLHA15	110	46	18082	10.7206	1	1	1
GOTERM_BP_DIRECT	GO:0008152~metabolic process	23	3.29513	0.0155616	PFKFB1, TPI1, FAHD1, MVK, AGPAT1, HDHD3, GYS1, LIPE, PFKL, FLAD1, HYAL2, UAP1L1, NEU1, DIP2A, METTL7B, PDE5A, DNA2, UGT1A2, NEIL1, SLC27A3, ALDH8A1, L3HYPDH, ENPP5	522	463	18082	1.72077	1	1	0.999568		GOTERM_BP_DIRECT	GO:0006986~response to unfolded protein	3	1.77515	0.0379051	DDIT3, CHAC1, HERPUD1	110	51	18082	9.66952	1	1	1
GOTERM_BP_DIRECT	GO:0050873~brown fat cell differentiation	5	0.716332	0.015943	RGS2, NUDT7, ADRB3, ZFP516, ERO1L	522	34	18082	5.0941	1	1	0.999568		GOTERM_BP_DIRECT	GO:0050853~B cell receptor signaling pathway	3	1.77515	0.0434719	LAT2, IGHG2B, LIME1	110	55	18082	8.96628	1	1	1
GOTERM_BP_DIRECT	GO:0008285~negative regulation of cell proliferation	20	2.86533	0.0161859	TGIF1, BTG2, JUN, ERDR1, TGFB3, PTCH1, INPPL1, ADM, WNT9A, SMAD6, NDRG1, CBFA2T3, MYO16, ROBO1, TFAP4, FRZB, NACC2, RARA, HMOX1, IRF6	522	384	18082	1.80416	1	1	0.999568		GOTERM_BP_DIRECT	GO:0042127~regulation of cell proliferation	5	2.95858	0.0485691	JAG1, ANXA1, PTGER2, CHEK1, TXNIP	110	227	18082	3.62074	1	1	1
GOTERM_BP_DIRECT	GO:0031334~positive regulation of protein complex assembly	4	0.573066	0.0163448	PPP2R5B, TPPP, AJUBA, VEGFA	522	19	18082	7.2926	1	1	0.999568		GOTERM_BP_DIRECT	GO:0003094~glomerular filtration	2	1.18343	0.0529744	JCHAIN, SULF2	110	9	18082	36.5293	1	1	1
GOTERM_BP_DIRECT	GO:0045022~early endosome to late endosome transport	4	0.573066	0.0163448	HOOK2, SNX16, AKTIP, RILP	522	19	18082	7.2926	1	1	0.999568		GOTERM_BP_DIRECT	GO:0030071~regulation of mitotic metaphase/anaphase transition	2	1.18343	0.0529744	UBE2C, PLK1	110	9	18082	36.5293	1	1	1
GOTERM_BP_DIRECT	GO:0071880~adenylate cyclase-activating adrenergic receptor signaling pathway	4	0.573066	0.0163448	ADRB3, ADRA2B, ADRA1A, ADRA2A	522	19	18082	7.2926	1	1	0.999568		GOTERM_BP_DIRECT	GO:0002455~humoral immune response mediated by circulating immunoglobulin	2	1.18343	0.070007	IGHG2B, IGHA	110	12	18082	27.397	1	1	1
GOTERM_BP_DIRECT	GO:0045892~negative regulation of transcription, DNA-templated	27	3.86819	0.0168668	ZMYND15, NR1I3, NR1I2, BRCA1, ZBTB4, PURA, FLCN, HHEX, SALL1, DEAF1, NACC2, ATOH8, ZKSCAN3, HES1, JUN, ZBTB14, PRMT2, PTCH1, ZFP438, MUP18, NR2F2, CBFA2T3, FOXP2, TFAP4, RARA, ZFP174, ATF3	522	579	18082	1.61533	1	1	0.999568		GOTERM_BP_DIRECT	GO:0072015~glomerular visceral epithelial cell development	2	1.18343	0.070007	NUP93, JAG1	110	12	18082	27.397	1	1	1
GOTERM_BP_DIRECT	GO:0006953~acute-phase response	5	0.716332	0.0176008	REG3B, SIGIRR, REG3A, REG3G, ORM2	522	35	18082	4.94855	1	1	0.999568		GOTERM_BP_DIRECT	GO:0002523~leukocyte migration involved in inflammatory response	2	1.18343	0.0756168	S100A9, S100A8	110	13	18082	25.2895	1	1	1
GOTERM_BP_DIRECT	GO:0043065~positive regulation of apoptotic process	18	2.5788	0.0176903	EGLN1, JUN, ACE, PRMT2, GADD45B, BDNF, TGFB3, ADM, FOXO3, DUSP6, BBC3, NET1, TFAP4, AIFM2, FRZB, HMOX1, ATM, PDE5A	522	335	18082	1.86125	1	1	0.999568		GOTERM_BP_DIRECT	GO:0033197~response to vitamin E	2	1.18343	0.0756168	CCND1, EIF2AK2	110	13	18082	25.2895	1	1	1
GOTERM_BP_DIRECT	GO:0043406~positive regulation of MAP kinase activity	6	0.859599	0.0193352	PDGFA, PDE5A, FGF1, AJUBA, ADRA2A, VEGFA	522	54	18082	3.84887	1	1	0.999568		GOTERM_BP_DIRECT	GO:0032743~positive regulation of interleukin-2 production	2	1.18343	0.0811931	ANXA1, RUNX1	110	14	18082	23.4831	1	1	1
GOTERM_BP_DIRECT	GO:0001889~liver development	8	1.14613	0.0198635	HHEX, JUN, VWF, ONECUT2, CEBPG, FPGS, RARA, HES1	522	95	18082	2.91704	1	1	0.999568		GOTERM_BP_DIRECT	GO:0032026~response to magnesium ion	2	1.18343	0.086736	CCND1, SLC34A1	110	15	18082	21.9176	1	1	1
GOTERM_BP_DIRECT	GO:0061037~negative regulation of cartilage development	3	0.429799	0.0206769	FRZB, RARA, WNT9A	522	8	18082	12.9899	1	1	0.999568		GOTERM_BP_DIRECT	GO:0010971~positive regulation of G2/M transition of mitotic cell cycle	2	1.18343	0.0922458	SMARCD3, CCND1	110	16	18082	20.5477	1	1	1
GOTERM_BP_DIRECT	GO:0090281~negative regulation of calcium ion import	3	0.429799	0.0206769	SPINK1, ACE, HES1	522	8	18082	12.9899	1	1	0.999568		GOTERM_BP_DIRECT	GO:0001833~inner cell mass cell proliferation	2	1.18343	0.0922458	CHEK1, ZPR1	110	16	18082	20.5477	1	1	1
GOTERM_BP_DIRECT	GO:0035914~skeletal muscle cell differentiation	6	0.859599	0.0207811	BTG2, MAFF, FOS, ATF3, BCL9L, SAP30	522	55	18082	3.77889	1	1	0.999568		GOTERM_BP_DIRECT	GO:0016226~iron-sulfur cluster assembly	2	1.18343	0.0977227	NDOR1, AK157302	110	17	18082	19.339	1	1	1
GOTERM_BP_DIRECT	GO:0001525~angiogenesis	14	2.00573	0.0215997	JUN, SERPINE1, VEGFB, PDGFA, RORA, FGF1, ADRA2B, VEGFA, MEIS1, ADM2, COL8A1, HMOX1, EPHB4, EPHA2	522	239	18082	2.02911	1	1	0.999568		GOTERM_BP_DIRECT	GO:0071354~cellular response to interleukin-6	2	1.18343	0.0977227	ST3GAL6, CAMP	110	17	18082	19.339	1	1	1
GOTERM_BP_DIRECT	GO:0001843~neural tube closure	8	1.14613	0.022002	TGIF1, SALL1, DEAF1, PTCH1, RARA, IFT122, ADM, CELSR1	522	97	18082	2.85689	1	1	0.999568		GOTERM_BP_DIRECT	GO:0014002~astrocyte development	2	1.18343	0.0977227	S100A9, S100A8	110	17	18082	19.339	1	1	1
GOTERM_BP_DIRECT	GO:0045766~positive regulation of angiogenesis	9	1.2894	0.0238644	ADM2, SERPINE1, VEGFB, HMOX1, ADM, PLCG1, BRCA1, FGF1, VEGFA	522	121	18082	2.57652	1	1	0.999568
GOTERM_BP_DIRECT	GO:0032148~activation of protein kinase B activity	4	0.573066	0.0243778	FGF1, ADRA2B, PRKCZ, ADRA2A	522	22	18082	6.29815	1	1	0.999568
GOTERM_BP_DIRECT	GO:0043588~skin development	6	0.859599	0.0255356	DSP, COL1A1, EDA, DACT2, PDGFA, IRF6	522	58	18082	3.58343	1	1	0.999568
GOTERM_BP_DIRECT	GO:0071243~cellular response to arsenic-containing substance	3	0.429799	0.0260833	MKNK2, HMOX1, CPEB2	522	9	18082	11.5466	1	1	0.999568
GOTERM_BP_DIRECT	GO:0003084~positive regulation of systemic arterial blood pressure	3	0.429799	0.0260833	ACE, NR2F2, ADRA1A	522	9	18082	11.5466	1	1	0.999568
GOTERM_BP_DIRECT	GO:0007565~female pregnancy	7	1.00287	0.0293504	TGFB3, RARA, ADM, FOS, A2M, ADRA2B, ADRA2A	522	81	18082	2.99357	1	1	0.999568
GOTERM_BP_DIRECT	GO:0046329~negative regulation of JNK cascade	4	0.573066	0.0307163	DUSP10, DUSP3, MARVELD3, DUSP19	522	24	18082	5.77331	1	1	0.999568
GOTERM_BP_DIRECT	GO:0030851~granulocyte differentiation	3	0.429799	0.0319907	L3MBTL3, ZFPM1, CBFA2T3	522	10	18082	10.392	1	1	0.999568
GOTERM_BP_DIRECT	GO:0016310~phosphorylation	27	3.86819	0.0330242	PFKFB1, MVK, PIK3C2G, PRKCZ, HYKK, ERBB3, MKNK2, PMVK, EPHB4, PDK2, XYLB, FN3K, PLK3, CHKA, DAPK1, LIMK1, HUNK, DYRK1B, DOLK, PFKL, WEE1, HKDC1, FAM20C, ATM, SIK1, MAP3K13, EPHA2	522	612	18082	1.52823	1	1	0.999568
GOTERM_BP_DIRECT	GO:0006355~regulation of transcription, DNA-templated	81	11.6046	0.0341965	ZFP524, ZMYND15, BTG2, ONECUT2, ZFP329, POGK, RORA, BRCA1, CARF, AW146154, HHEX, SALL1, PPP1R13L, TRP53INP2, GTF2I, TGIF1, HES6, DNMT3A, TFEB, FOS, CBFA2T3, HIC1, KLF16, FOXP2, SAP30, MN1, MYCN, ZFP692, RARA, IRF6, ZFP971, BCORL1, AJUBA, ZFPM1, ATF3, L3MBTL3, MYRF, NR1I3, CEBPG, NR1I2, FOXO3, ZBTB4, PHF21A, SEC14L2, PURA, ZFP14, TCEAL5, DEAF1, ATOH8, MXI1, TCEAL1, ZKSCAN3, HES1, PPARGC1A, BCL9L, …	522	2279	18082	1.23117	1	1	0.999568
GOTERM_BP_DIRECT	GO:0007275~multicellular organism development	41	5.87393	0.0342521	EDA, NXN, AMIGO1, POGK, PLEKHB1, FHL1, DIXDC1, PDGFA, CELSR1, FGF1, ROBO1, HHEX, NAT8F5, FRZB, DEAF1, ATOH8, DACT2, DIP2A, MORC1, EPHB4, BANP, HES6, PAQR7, TPI1, GADD45B, HSPA1L, FZD7, VEGFB, IFT122, WNT9A, MTURN, HIC1, VEGFA, MN1, GREM2, MEIS1, TRAF4, SNAI2, SIK1, KCTD15, ZSCAN2	522	1029	18082	1.38021	1	1	0.999568
GOTERM_BP_DIRECT	GO:0045740~positive regulation of DNA replication	5	0.716332	0.0346998	JUN, TGFB3, PDGFA, DNA2, AREG	522	43	18082	4.02789	1	1	0.999568
GOTERM_BP_DIRECT	GO:0006631~fatty acid metabolic process	10	1.43266	0.0369971	PRKAB2, FADS6, THEM4, BRCA1, ACNAT2, ALKBH7, SLC27A3, LPIN2, ACNAT1, CRAT	522	156	18082	2.2205	1	1	0.999568
GOTERM_BP_DIRECT	GO:0006094~gluconeogenesis	4	0.573066	0.0378335	TPI1, PCK1, PPARGC1A, ATF3	522	26	18082	5.32921	1	1	0.999568
GOTERM_BP_DIRECT	GO:0016311~dephosphorylation	8	1.14613	0.0382259	EPM2A, DUSP10, DUSP3, DUSP19, DUSP8, DUSP6, MTMR7, CDC14B	522	109	18082	2.54237	1	1	0.999568
GOTERM_BP_DIRECT	GO:0009100~glycoprotein metabolic process	3	0.429799	0.0383661	PORCN, ST8SIA3, ST6GALNAC6	522	11	18082	9.44723	1	1	0.999568
GOTERM_BP_DIRECT	GO:0051781~positive regulation of cell division	5	0.716332	0.040075	TGFB3, VEGFB, PDGFA, FGF1, VEGFA	522	45	18082	3.84887	1	1	0.999568
GOTERM_BP_DIRECT	GO:0060070~canonical Wnt signaling pathway	7	1.00287	0.0435195	PORCN, FZD7, DIXDC1, SNAI2, SDC1, WNT9A, BCL9L	522	89	18082	2.72448	1	1	0.999568
GOTERM_BP_DIRECT	GO:0043433~negative regulation of sequence-specific DNA binding transcription factor activity	6	0.859599	0.0486288	EGLN1, SIGIRR, PRMT2, PTCH1, CEBPG, HMOX1	522	69	18082	3.01216	1	1	0.999568
GOTERM_BP_DIRECT	GO:0001657~ureteric bud development	5	0.716332	0.048975	SALL1, BDNF, RARA, SDC1, SMAD6	522	48	18082	3.60832	1	1	0.999568
GOTERM_BP_DIRECT	GO:0048286~lung alveolus development	5	0.716332	0.048975	ACE, TGFB3, PDGFA, FOXP2, VEGFA	522	48	18082	3.60832	1	1	0.999568
GOTERM_BP_DIRECT	GO:0010862~positive regulation of pathway-restricted SMAD protein phosphorylation	5	0.716332	0.048975	GDF10, TGFB3, GDF15, INHBC, INHBE	522	48	18082	3.60832	1	1	0.999568
GOTERM_BP_DIRECT	GO:0031214~biomineral tissue development	4	0.573066	0.0499346	TUFT1, TMEM119, FAM20C, FAM20A	522	29	18082	4.77791	1	1	0.999568
GOTERM_BP_DIRECT	GO:0048468~cell development	5	0.716332	0.0521642	GDF10, GDF15, IRF6, INHBC, INHBE	522	49	18082	3.53468	1	1	0.999568
GOTERM_BP_DIRECT	GO:0044782~cilium organization	3	0.429799	0.0523948	TTLL1, MNS1, NECTIN2	522	13	18082	7.99381	1	1	0.999568
GOTERM_BP_DIRECT	GO:0045744~negative regulation of G-protein coupled receptor protein signaling pathway	3	0.429799	0.0523948	RGS4, RGS2, RPH3AL	522	13	18082	7.99381	1	1	0.999568
GOTERM_BP_DIRECT	GO:0006914~autophagy	9	1.2894	0.0533538	EPM2A, RUBCN, EVA1A, STBD1, ATG9B, TFEB, ZKSCAN3, ATG4C, TRP53INP2	522	142	18082	2.19548	1	1	0.999568
GOTERM_BP_DIRECT	GO:0042060~wound healing	7	1.00287	0.0542278	DSP, COL1A1, TGFB3, SERPINE1, ARHGEF19, SDC1, CELSR1	522	94	18082	2.57956	1	1	0.999568
GOTERM_BP_DIRECT	GO:0032259~methylation	10	1.43266	0.0562883	AS3MT, TRMT10B, PRMT2, BHMT2, DNMT3A, ETFBKMT, METTL7B, METTL8, METTL15, TRMT1L	522	169	18082	2.0497	1	1	0.999568
GOTERM_BP_DIRECT	GO:0060370~susceptibility to T cell mediated cytotoxicity	2	0.286533	0.0567977	PVR, NECTIN2	522	2	18082	34.6398	1	1	0.999568
GOTERM_BP_DIRECT	GO:0021997~neural plate axis specification	2	0.286533	0.0567977	C2CD3, PTCH1	522	2	18082	34.6398	1	1	0.999568
GOTERM_BP_DIRECT	GO:0072332~intrinsic apoptotic signaling pathway by p53 class mediator	4	0.573066	0.0589195	ZMAT1, ZFP385B, PDK2, BBC3	522	31	18082	4.46966	1	1	0.999568
GOTERM_BP_DIRECT	GO:0051260~protein homooligomerization	11	1.57593	0.0597278	REG3B, CLDN3, ALS2, VWF, KCTD21, NACC2, HMOX1, AQP11, CLDN1, KCTD15, LZTS3	522	197	18082	1.9342	1	1	0.999568
GOTERM_BP_DIRECT	GO:0043547~positive regulation of GTPase activity	9	1.2894	0.060828	RGS4, NET1, RGS2, ALS2, RASGEF1B, ARHGEF19, RGL3, GNB5, RGS7	522	146	18082	2.13533	1	1	0.999568
GOTERM_BP_DIRECT	GO:0001942~hair follicle development	5	0.716332	0.062393	EDA, PDGFA, PRSS8, LDB2, CELSR1	522	52	18082	3.33075	1	1	0.999568
GOTERM_BP_DIRECT	GO:0051297~centrosome organization	4	0.573066	0.063677	CEP68, PARD6A, HAUS8, ARL2	522	32	18082	4.32998	1	1	0.999568
GOTERM_BP_DIRECT	GO:0007032~endosome organization	4	0.573066	0.063677	ALS2, HOOK2, AKTIP, SNX33	522	32	18082	4.32998	1	1	0.999568
GOTERM_BP_DIRECT	GO:0006915~apoptotic process	24	3.4384	0.0642993	PLK3, CUL7, EGLN3, GADD45B, PEG3, MTFP1, DAPK1, AKTIP, G0S2, FOXO3, BBC3, ERO1L, SHF, HCAR2, PURA, TRAF4, EVA1A, PPP1R13L, ZFP385B, MKNK2, THEM4, HMOX1, RNF152, EPHA2	522	570	18082	1.45852	1	1	0.999568
GOTERM_BP_DIRECT	GO:0042127~regulation of cell proliferation	12	1.7192	0.0647788	GUCY2C, ESRRA, PURA, EGLN3, HHEX, MMP7, ERBB3, PTCH1, SERPINE1, E030030I06RIK, BRCA1, NDRG1	522	227	18082	1.83118	1	1	0.999568
GOTERM_BP_DIRECT	GO:0009968~negative regulation of signal transduction	5	0.716332	0.0660204	RGS4, RGS2, SEC14L1, ERBB3, RGS7	522	53	18082	3.26791	1	1	0.999568
GOTERM_BP_DIRECT	GO:0051044~positive regulation of membrane protein ectodomain proteolysis	3	0.429799	0.0679324	SNX33, ADRA2A, SH3D19	522	15	18082	6.92797	1	1	0.999568
GOTERM_BP_DIRECT	GO:0042573~retinoic acid metabolic process	3	0.429799	0.0679324	SCPEP1, ADH7, ALDH8A1	522	15	18082	6.92797	1	1	0.999568
GOTERM_BP_DIRECT	GO:0045944~positive regulation of transcription from RNA polymerase II promoter	38	5.44413	0.0682756	ONECUT2, NR1I3, CEBPG, NR1I2, SLC40A1, RORA, BRCA1, LDB2, FGF1, FOXO3, CARF, FLCN, HHEX, SALL1, DEAF1, HYAL2, HES1, PPARGC1A, BCL9L, ESRRA, EGLN1, JUN, PEG3, TGFB3, TFEB, PPP2R5B, FOS, VEGFA, MEIS1, MAVS, MAFB, TFAP4, MYCN, RARA, LPIN2, ZFPM1, ZFP750, ATF3	522	995	18082	1.32293	1	1	0.999568
GOTERM_BP_DIRECT	GO:0006357~regulation of transcription from RNA polymerase II promoter	18	2.5788	0.0687033	HES6, MYPOP, CEBPG, FOS, NR2F2, LDB2, FOXO3, KLF16, HHEX, MEIS1, TCEAL5, MAFB, DEAF1, MAFF, TCEAL1, ZFP395, HES1, ATF3	522	397	18082	1.57057	1	1	0.999568
GOTERM_BP_DIRECT	GO:0008630~intrinsic apoptotic signaling pathway in response to DNA damage	5	0.716332	0.0697552	HMOX1, ATM, BRCA1, HIC1, EPHA2	522	54	18082	3.20739	1	1	0.999568
GOTERM_BP_DIRECT	GO:0030512~negative regulation of transforming growth factor beta receptor signaling pathway	5	0.716332	0.0697552	PBLD1, ONECUT2, TGFB3, SMAD6, BCL9L	522	54	18082	3.20739	1	1	0.999568
GOTERM_BP_DIRECT	GO:0032355~response to estradiol	7	1.00287	0.0716784	COL1A1, ESRRA, PTCH1, DNMT3A, RARA, NR2F2, AREG	522	101	18082	2.40078	1	1	0.999568
GOTERM_BP_DIRECT	GO:0035556~intracellular signal transduction	18	2.5788	0.07207	GUCY2C, DAPK1, TUFT1, NPR1, HUNK, PRKCZ, ADCY6, NET1, PLCB3, DEPDC7, NRG4, MKNK2, HMOX1, SIK1, PLCG1, GPR155, RGS7, SPSB4	522	400	18082	1.55879	1	1	0.999568
GOTERM_BP_DIRECT	GO:2000310~regulation of N-methyl-D-aspartate selective glutamate receptor activity	3	0.429799	0.0761986	DAPK1, DLG4, PPARGC1A	522	16	18082	6.49497	1	1	0.999568
GOTERM_BP_DIRECT	GO:0007099~centriole replication	3	0.429799	0.0761986	4933427D14RIK, WDR62, CNTROB	522	16	18082	6.49497	1	1	0.999568
GOTERM_BP_DIRECT	GO:0090303~positive regulation of wound healing	3	0.429799	0.0761986	REG3A, REG3G, ADRA2A	522	16	18082	6.49497	1	1	0.999568
GOTERM_BP_DIRECT	GO:0050829~defense response to Gram-negative bacterium	5	0.716332	0.0775425	REG3B, MMP7, SERPINE1, TFEB, ADM	522	56	18082	3.09284	1	1	0.999568
GOTERM_BP_DIRECT	GO:0045444~fat cell differentiation	6	0.859599	0.0776573	GDF10, TMEM120B, ANGPTL8, FFAR4, METTL8, SMAD6	522	79	18082	2.63087	1	1	0.999568
GOTERM_BP_DIRECT	GO:0048514~blood vessel morphogenesis	4	0.573066	0.078962	MEIS1, NR2F2, VEGFA, EPHA2	522	35	18082	3.95884	1	1	0.999568
GOTERM_BP_DIRECT	GO:0042908~xenobiotic transport	2	0.286533	0.0839774	NR1I2, SLC2A1	522	3	18082	23.0932	1	1	0.999568
GOTERM_BP_DIRECT	GO:0060319~primitive erythrocyte differentiation	2	0.286533	0.0839774	ZFPM1, VEGFA	522	3	18082	23.0932	1	1	0.999568
GOTERM_BP_DIRECT	GO:0044691~tooth eruption	2	0.286533	0.0839774	COL1A1, FAM20A	522	3	18082	23.0932	1	1	0.999568
GOTERM_BP_DIRECT	GO:0070673~response to interleukin-18	2	0.286533	0.0839774	OCLN, CLDN1	522	3	18082	23.0932	1	1	0.999568
GOTERM_BP_DIRECT	GO:0019064~fusion of virus membrane with host plasma membrane	2	0.286533	0.0839774	HYAL2, NECTIN2	522	3	18082	23.0932	1	1	0.999568
GOTERM_BP_DIRECT	GO:0019287~isopentenyl diphosphate biosynthetic process, mevalonate pathway	2	0.286533	0.0839774	MVK, PMVK	522	3	18082	23.0932	1	1	0.999568
GOTERM_BP_DIRECT	GO:1904640~response to methionine	2	0.286533	0.0839774	PCK1, PPARGC1A	522	3	18082	23.0932	1	1	0.999568
GOTERM_BP_DIRECT	GO:0034395~regulation of transcription from RNA polymerase II promoter in response to iron	2	0.286533	0.0839774	SLC40A1, HMOX1	522	3	18082	23.0932	1	1	0.999568
GOTERM_BP_DIRECT	GO:0006096~glycolytic process	4	0.573066	0.0843801	PFKL, TPI1, HKDC1, ALDOA	522	36	18082	3.84887	1	1	0.999568
GOTERM_BP_DIRECT	GO:0002042~cell migration involved in sprouting angiogenesis	3	0.429799	0.0847627	EPHB4, VEGFA, ROBO1	522	17	18082	6.11291	1	1	0.999568
GOTERM_BP_DIRECT	GO:0048666~neuron development	5	0.716332	0.0857449	ATAT1, CTF1, MTURN, VEGFA, NR2F6	522	58	18082	2.98619	1	1	0.999568
GOTERM_BP_DIRECT	GO:0042542~response to hydrogen peroxide	5	0.716332	0.0857449	COL1A1, JUN, HMOX1, SDC1, AREG	522	58	18082	2.98619	1	1	0.999568
GOTERM_BP_DIRECT	GO:0060173~limb development	4	0.573066	0.0899524	SALL1, RARA, IFT122, NR2F2	522	37	18082	3.74485	1	1	0.999568
GOTERM_BP_DIRECT	GO:0060976~coronary vasculature development	4	0.573066	0.0899524	ZBTB14, VEGFB, SMAD6, ROBO1	522	37	18082	3.74485	1	1	0.999568
GOTERM_BP_DIRECT	GO:0002053~positive regulation of mesenchymal cell proliferation	4	0.573066	0.0899524	MYCN, PDGFA, FOXP2, VEGFA	522	37	18082	3.74485	1	1	0.999568
GOTERM_BP_DIRECT	GO:0008654~phospholipid biosynthetic process	5	0.716332	0.0899981	PTDSS2, ISYNA1, CHKA, PISD-PS2, AGPAT1	522	59	18082	2.93558	1	1	0.999568
GOTERM_BP_DIRECT	GO:0043408~regulation of MAPK cascade	5	0.716332	0.0899981	GDF10, TGFB3, GDF15, INHBC, INHBE	522	59	18082	2.93558	1	1	0.999568
GOTERM_BP_DIRECT	GO:0042593~glucose homeostasis	8	1.14613	0.0901355	PPP1R3G, RPH3AL, PTCH1, MUP18, FOXO3, PCK1, PDK2, ADRA2A	522	133	18082	2.0836	1	1	0.999568
GOTERM_BP_DIRECT	GO:0043524~negative regulation of neuron apoptotic process	9	1.2894	0.0919429	REG3B, BTG2, JUN, ERBB3, BDNF, TGFB3, HMOX1, PPARGC1A, VEGFA	522	160	18082	1.94849	1	1	0.999568
GOTERM_BP_DIRECT	GO:0003281~ventricular septum development	4	0.573066	0.0956739	SALL1, HES1, SMAD6, ROBO1	522	38	18082	3.6463	1	1	0.999568
GOTERM_BP_DIRECT	GO:0042594~response to starvation	4	0.573066	0.0956739	PFKFB1, ADM, PPARGC1A, LRP11	522	38	18082	3.6463	1	1	0.999568
GOTERM_BP_DIRECT	GO:0098609~cell-cell adhesion	10	1.43266	0.0968807	SLC9A3R2, LIMA1, PLCB3, PPP1R13L, PLIN3, CGN, ALDOA, PPL, NDRG1, SPTBN2	522	189	18082	1.8328	1	1	0.999568
