# Supplementary material for: Dose-specific efficacy of adipose-derived mesenchymal stem cells in septic mice
Source: Stem Cell Res Ther. 2023 Feb 19;14:32. doi: 10.1186/s13287-023-03253-3 (PMC9940377; doi:10.1186/s13287-023-03253-3)
Supplement: Supplementary file 4 — Additional file 4: Table S3. List of ADSCs-responsive genes in PBMCs and liver. [file 13287_2023_3253_MOESM4_ESM.xlsx]

## Sheet: PBMCs-ADSCs-responsive genes
Genename	PBMCs_CLP+Vehicle_1	PBMCs_CLP+Vehicle_2	PBMCs_CLP+Vehicle_3	PBMCs_CLP+Vehicle_4	PBMCs_CLP+ADSCs1_1	PBMCs_CLP+ADSCs1_2	PBMCs_CLP+ADSCs1_3	PBMCs_CLP+ADSCs1_4	PBMCs_CLP+ADSCs1_5	PBMCs_CLP+ADSCs2_1	PBMCs_CLP+ADSCs2_2	PBMCs_CLP+ADSCs2_3	PBMCs_CLP+ADSCs2_4	PBMCs_CLP+ADSCs4_1	PBMCs_CLP+ADSCs4_2	PBMCs_CLP+ADSCs4_3	PBMCs_CLP+ADSCs4_4	PBMCs_CLP+ADSCs4_5
1110002J07Rik	0.35	0.19	0.42	0.32	0.53	0.35	0.53	1.55	1.09	0.55	0.64	0.53	0.64	1.1	0.8	0.44	1.68	1.16
1110028F11Rik	2.83	4.58	4.58	7.24	1.63	7.04	2.31	2.83	0.59	2.33	3.18	2.36	2.51	1.23	0.17	0.33	0.85	1.28
1110032A03Rik	2.83	4.74	3.36	7.45	1.91	4.77	2.18	2.15	0.74	2.67	3.41	2.94	2.55	2.26	0.97	0.95	1.41	1.53
1110046J04Rik	0.22	0.45	0.3	0.58	0.2	0.69	0.2	0.27	0.03	0.23	0.23	0.24	0.21	0.15	0.05	0.03	0.05	0.13
1200007C13Rik	0.45	0.73	0.65	1.16	0.21	0.88	0.55	0.46	0.1	0.59	0.49	0.47	0.65	0.3	0.22	0.35	0.2	0.22
1500009C09Rik	0.12	0.3	0.19	0.32	0.52	0.66	0.56	6.67	3.17	1.64	0.73	1.13	1.29	0.39	3.41	0.62	9.09	0.69
1500009L16Rik	0.01	0.05	0.07	0.06	0.13	0.68	0.04	0.43	0.15	0.11	0.06	0.11	0.1	0.01	0.21	0.11	0.08	0.22
1500026H17Rik	0.6	0.62	0.76	1.31	0.11	0.95	0.2	0.3	0.06	0.19	0.4	0.25	0.37	0.16	0.04	0	0.04	0.12
1700011B04Rik	0	0.06	0.12	0.04	0.12	0.07	0.01	0.25	0.56	0.1	0.09	0.05	0.14	0.06	0.15	0.57	0.41	0.04
1700037H04Rik	10.73	12.25	12.67	19.45	5.22	13.92	8.25	8	6.36	9.29	9.79	10.11	11.84	7.95	6.4	5.38	6.44	6.53
1700109H08Rik	0.38	0.53	0.5	0.51	0.34	0.56	0.89	0.54	0.95	0.9	0.83	0.25	0.25	0.92	1.61	0.9	2.03	0.47
1810049J17Rik	2.82	7.79	10.45	4.15	7.61	3.05	1.24	5.63	3.06	0.83	0.83	2.79	2.41	9.28	1.39	6.04	4.97	1.86
1810058I24Rik	129.05	168.71	130.97	291.6	64.95	229.28	76.74	81.19	25.46	88.84	123.6	91.56	89.45	73.46	26.38	28.72	32.01	59.38
2010016I18Rik	0.15	0.2	0.21	0.35	0.31	0.42	0.39	0.48	0.59	0.53	0.2	0.36	0.13	0.35	0.84	0.33	0.96	0.49
2200002D01Rik	0.59	0.63	0.35	1.78	0.34	0.64	0.36	0.28	0.4	0.28	0.57	0.35	0.71	0.26	0.3	0.25	0.32	0.58
2310034O05Rik	0.63	1.41	0.59	2.25	0.54	1.66	0.61	0.37	0.05	0.68	0.99	0.68	0.78	0.54	0.32	0	0.3	0.74
2510046G10Rik	1.44	1.27	0.99	1.83	0.5	1.63	0.57	1.24	0.51	0.68	0.99	0.31	0.61	0.97	1.49	0.69	0.57	0.59
2610528J11Rik	0.68	0.95	1.37	2.09	0.26	2.09	0.75	0.67	0.15	0.69	0.87	0.95	0.86	0.34	0.33	0.15	0.38	0.62
2810030D12Rik	0.8	0.63	0.67	2.57	0.39	1.86	0.77	0.34	0.04	0.61	0.62	0.6	0.53	0.64	0.1	0.11	0.27	0.27
2900093K20Rik	1.9	1.53	1.24	3.24	1.45	2.28	0.77	0.72	1.35	1	1.1	0.38	1.32	1.38	1.81	0.77	1.98	1.26
3830408C21Rik	0.2	0.15	0.15	0.37	0.1	0.31	0.14	0.2	0.15	0.09	0.17	0.12	0.1	0.13	0.19	0.07	0.1	0.04
4930438A08Rik	29.09	15.8	9.61	12.28	10.02	21.09	30.45	1.82	3.14	7.22	10.19	22.1	6.63	14.13	3.45	5.42	0.93	15.83
4930598N05Rik	0	1.02	0.03	1.37	0.24	1.1	0.25	0.25	0.1	0.46	0.64	0.25	0.35	0.3	0.05	0.05	0.22	0.14
4932441J04Rik	0.18	0.21	0.37	1.02	0.18	0.35	0.33	0.38	0.13	0.39	0.58	0.37	0.57	0.28	0.13	0.05	0.21	0.28
4932442E05Rik	0.06	0.06	0.06	0.1	0.2	0.15	0.08	0.16	0.32	0.16	0.1	0.1	0.04	0.27	0.59	0.2	0.64	0.21
4933434E20Rik	1.83	2.51	2.415	2.46	2.49	1.98	1.995	2.94	2.7	2.895	1.84	2.19	2.655	2.68	3.555	2.1	3.625	2.175
5031425E22Rik	1.29	1.05	1.02	1.49	1.15	1.43	1.22	3.92	1.81	3.8	1.07	2.97	1.29	3.74	1.74	3.6	1.96	1.49
5033406O09Rik	1.07	1.31	1.25	3.07	0.6	2.55	0.69	0.81	0.23	0.52	0.83	1.55	1.19	0.73	0.28	0.43	0.62	0.56
5430401H09Rik	0.46	0.52	0.46	1.27	0.45	1.02	0.31	0.42	0	0.45	0.55	0.42	0.29	0.44	0.27	0.2	0.06	0.29
5830408C22Rik	0.6	0.75	0.75	1.79	0.36	1.71	0.55	0.84	0.32	0.66	0.92	0.79	0.58	0.55	0.3	0.28	0.54	0.48
6330403L08Rik	0.76	0.93	0.74	1.43	0.43	0.91	0.45	0.44	0.13	0.23	0.75	0.3	0.39	0.25	0.13	0.12	0.26	0.15
6720427I07Rik	0.3	0.52	0.57	0.51	0.82	0.56	0.47	0.88	1.12	1.43	0.97	0.39	0.49	0.62	1.27	0.96	1.71	0.8
8430429K09Rik	0.11	0.55	0.11	0.36	0.06	0.6	0.4	0.2	0.11	0.07	0.04	0.11	0.22	0.06	0.43	0.23	0.14	0.46
9030407P20Rik	0.3	0.39	0.39	0.37	0.24	0.7	0.31	0.3	0.15	0.06	0.12	0.15	0.33	0.28	0.29	0.22	0.13	0.25
9330182L06Rik	0.55	0.44	0.7	1.57	0.28	1.21	0.36	0.26	0.09	0.49	0.82	0.89	0.72	0.32	0.1	0.21	0.29	0.3
9830144P21Rik	0.1	0.18	0.12	0.17	0.24	0.18	0.1	0.18	0.31	0.19	0.18	0.08	0.11	0.19	0.47	0.24	0.71	0.17
9930022D16Rik	0.24	0.22	0.54	0.1	0.33	0.03	0.22	0.6	1.3	0.44	0.11	0.06	0.57	0.26	1.28	1.3	1.86	0.42
A330023F24Rik	0.03	0.04	0.01	0.07	0.03	0.02	0.23	0.03	0.09	0.13	0.07	0.13	0.02	0.05	0.23	0.04	0.18	0.07
A630023P12Rik	0.08	0.09	0.1	0.33	0.23	0.65	0.31	0.67	0.88	0.37	0.12	0.18	0.3	0.11	0.53	0.23	0.65	0.25
A630052C17Rik	0.41	0.31	0.66	0.58	0.86	0.61	0.52	0.5	0.96	0.67	1.19	0.32	0.59	1.03	1.1	1.05	1.42	0.77
A730089K16Rik	2.98	4.88	4.11	12.86	1.73	8.6	2.37	2.66	0.69	3.16	3.48	3.91	4.1	2.82	1.07	0.39	1.86	1.54
A930003A15Rik	0.32	1.05	0.86	2.3	0.34	1.22	0.51	0.42	0.21	0.76	0.58	0.92	0.94	0.43	0.5	0.31	0.27	0.18
A930004J17Rik	0.27	0.36	0.4	0.43	0.92	0.36	0.59	0.5	1.09	1.09	0.47	0.28	0.4	0.69	1.69	1.08	1.96	0.49
A930029G22Rik	0.07	0	0.1	0	0.55	1.01	0.03	1.05	0.48	1.19	1.01	0.29	0.38	0.17	0.77	0	0.42	0.01
Aass	0	0.04	0	0	0	0	0	0.08	0	0	0	0	0	0.01	0	0.46	0.36	0.15
Abcb4	1.29	0.87	1.27	1.67	0.85	1.19	0.86	0.68	0.17	1.13	1.27	0.67	0.88	0.5	0.9	0.62	0.2	0.68
Abcc10	0.31	0.13	0.25	0.33	0.21	0.27	0.59	0.59	0.67	0.64	0.29	0.5	0.46	0.34	0.64	0.42	0.86	0.46
Abcg1	2.28	1.79	2.51	3.63	2.79	5.09	2.95	5.64	6.91	5.32	3.22	5.2	5.52	5.13	7.35	3.79	12.77	3.8
Abl1	2.8	3.08	3.44	2.71	6.25	3.21	2.91	3.95	3.5	3.81	3.38	6.34	8.66	3.32	4.38	11.37	10.41	2.96
Ablim3	0.61	1.47	0.71	0.36	0.54	0.22	0.56	0.19	1.07	0.49	0.31	0.07	0.42	0.42	0.28	2.63	0.5	1.3
AC139579	0.38	0.71	0	0.46	0	1.25	0.66	0.2	2.61	2.11	0.6	1.65	3.98	1.37	0.53	0.72	2.52	0
Acaa1b	0	0.08	0.18	0	0	0.13	0.09	0.59	0.05	0	0	0	0.12	0.71	0	0.88	0.93	0.03
Ace	1.43	0.71	0.6	3.98	3.81	14.56	2.12	4.7	2.87	6.99	2.53	24.58	0.94	3.1	17.18	0.97	10.62	1.59
Acer2	3.87	5.91	6.85	20.06	2.73	12.71	4.64	5.23	2.96	5.1	10.47	9.21	7.08	6	3.12	3.65	4.84	4.22
Ache	3.01	2.53	4.92	6.69	1.29	3.51	2.28	1.83	0.55	1.69	2.43	3.38	3.43	2.05	1.32	0.8	1.12	1.55
Ackr1	0.72	0.56	0.82	1.37	0.36	1.02	0.36	0.57	0.26	1.04	0.52	0.76	0.25	0.26	0.42	0.79	0.17	0.4
Acp2	10.78	8.14	10.56	11.67	11.12	11.69	9.08	24.65	30.54	17.3	14.06	26.15	23.47	19.54	24.85	15.12	31.28	16.29
Acp5	50.72	60.18	93.15	80.01	63.84	56.82	57.39	107.67	224.65	123.09	82.7	159.95	199.14	116.24	233.05	164.97	273.37	119.23
Acvr2a	0.86	1.14	2.23	1.35	1.87	1.17	1.07	2.52	2.61	1.9	1.76	0.88	1.73	1.88	3.94	1.67	6.36	1.26
Adam1a	0.08	0.04	0.05	0.02	0.09	0.03	0.11	0.12	0.06	0.17	0.04	0.05	0.08	0.44	0.19	0.06	0.38	0.04
Adamts4	0.07	0.51	0.24	0.03	0.16	0.08	0.1	0.74	1.26	0.26	0.08	0.02	0.32	0.09	0.47	4.9	0.71	0.6
Adamtsl5	0.06	0.04	0.05	0.05	0.01	0	0.05	0.05	0.36	0.05	0.12	0.13	0.25	0.13	0.16	0.23	0.26	0.13
Adcy4	0.12	0.07	0.12	0.1	0.24	0.13	0.11	0.31	0.39	0.11	0.08	0.27	0.18	0.08	0.21	0.6	0.34	0.2
Adcy5	0.92	0.94	1.48	1.97	0.41	1.61	0.62	0.69	0.06	0.45	1.07	0.78	0.97	0.55	0.13	0.17	0.3	0.37
Adcy7	6.37	4.54	6.04	7.61	8.39	11.6	8.28	12.43	8.73	11.2	9.02	16.7	12.3	10.14	11.34	8.34	8.84	10.58
Adcy9	1.38	1.17	1.6	4.46	0.86	2.98	0.98	0.65	0.44	1.26	1.71	1.54	1.72	1.12	0.36	0.33	0.61	0.95
Adgb	0.02	0.02	0.08	0.11	0.16	0.02	0.02	0.25	0.24	0.12	0.06	0.11	0.13	0.18	0.33	0.14	0.33	0.12
Adgra2	0.06	0.12	0.13	0.16	0.14	0.05	0.16	0.12	0.05	0.13	0.4	0.14	0.48	0.2	0.19	0.23	0.41	0.17
Adgre1	8.47	11.2	16.69	18.41	13.54	15.31	12.05	27.52	48.29	27.91	16.17	36.2	40.23	30.25	33.27	24.4	38.45	28.63
Adgre4	1.56	1.83	3.16	6.08	4.69	10.47	2.53	9.76	5.07	5.15	3.15	16.72	4.52	4.71	11.19	1.63	11.23	1.85
Adgrf1	0.01	0	0	0	0.06	0	0	0.01	0.09	0.01	0	0	0	0	0.21	0.56	0.23	0.08
Adgrg1	14.02	13.1	13.22	24.82	4.73	16.5	9.93	7.13	3.15	9.05	11.88	12.5	12.04	7.37	2.54	4.92	4.93	5.37
Adgrg5	0.57	0.73	0.78	1.07	1.09	1.19	1.21	2.63	2.61	1.77	1.61	0.68	1.67	1.17	2.09	1.99	2.37	1.11
Adh1	0.24	1.53	0.47	0.29	0.31	0.26	0.33	0.19	0.45	0.25	0.38	0	0.27	0.14	0.25	5.89	1.88	0.74
Adrb1	0.01	0.08	0.14	0.25	0.15	0.79	0.15	0.45	0.08	0.14	0.15	0.81	0.28	0.25	0.41	0.07	0.32	0.14
Adtrp	1.22	0.44	0.54	0.89	0.34	0.88	2.53	0.59	1.8	2.3	0.5	3.51	1.23	1.17	1.64	0.51	1.76	1.95
Afap1l1	2.7	2.75	3.56	6.23	1.27	5.46	2.42	2	1.17	2.19	3.62	3.11	3.05	1.94	1.2	2.33	1.8	1.96
Afg1l	0.2	0.09	0.15	0.42	0.15	0.28	0.46	0.82	0.78	0.8	0.26	0.63	0.37	0.29	0.75	0.38	0.8	0.24
Agt	0	0.06	0.03	0	0	0	0	0.03	0	0	0	0	0	0	0.03	1.65	1.9	0.53
Ahsg	0	0	0	0	0	0	0	0.13	0	0	0	0	0.03	0	0	3.32	10.61	1.09
AI463229	0.25	0.18	0.36	0.58	0.12	0.47	0.25	0.14	0.05	0.21	0.15	0.38	0.3	0.08	0.08	0.07	0.1	0.07
AI480526	0.44	0.6	0.34	1.27	0.3	1.47	0.24	0.39	0.11	0.39	0.6	0.55	0.29	0.31	0.26	0.08	0.31	0.24
AI661453	0.06	0.12	0.17	0.09	0.39	0.05	0.08	0.07	0.33	0.06	0.09	0.04	0.14	0.12	0.96	2.1	0.72	0.75
AI662270	19.38	9.64	10.3	4.21	6.44	25.97	15.84	18.94	5.08	15.82	23.94	22.18	28.13	12.78	18.95	4.58	37.48	6.03
AK157302	0.58	1.53	0.73	3.99	2.39	0.81	2.68	0.33	1.26	4.58	3.22	0.42	0.53	0.99	0.76	1.38	0.44	0.55
Akr1e1	0.06	0.09	0.32	0.16	0.05	0.18	0.19	0.42	0.57	0.35	0.25	0.24	0.49	0.23	0.24	0.35	0.72	0.23
Alb	0	0.82	0.16	0	0	0	0.02	0.54	0.08	0.02	0	0.05	0	0	0.08	47.8	44.66	7.5
Aldh1a1	13.95	9.46	14.92	21.02	6.14	10.33	9.46	4.61	1.94	16.93	19	13	13.02	8.97	10.46	7.77	4.41	10.32
Aldh1a2	0.13	0	0.18	0.07	0.17	0.22	0	0.76	0.65	0.74	0.64	0.12	1.76	0.39	0.33	1.31	2.78	0.3
Aldh2	298.25	237.11	214.78	402.64	142.7	362.96	271.19	120.82	76.24	145	198.82	282.91	176.38	157.55	89.62	84.75	64.63	162.23
Aldh7a1	0.2	0.2	0.17	0.32	0.17	0.49	0.25	0.59	0.57	0.53	0.21	0.54	0.39	0.3	0.46	0.43	1.05	0.45
Aldob	0	0	0	0	0	0.02	0	0.5	0.02	0.04	0	0	0	0	0.36	2.97	5.49	1.14
Aldoc	0.33	0.1	0.09	0.19	0.12	0.34	0.41	0.43	0.61	0.42	0.5	0.88	0.28	0.28	0.46	0.23	0.23	0.27
Alox12	109.56	125.5	165.42	282.17	53.17	187.49	83.42	78.81	17.2	75.85	128.42	114.27	127.9	67.45	30.03	30.93	47.54	53.46
Alpk1	0.84	0.73	0.96	0.97	0.95	1.06	0.99	5.27	4.46	1.56	0.72	1.73	1.42	0.81	2.63	1.27	5.18	0.91
Alpl	0.1	0.19	0.17	0.09	0.25	0.23	0.14	0.16	0.49	0.26	0.19	0.01	0.3	0.13	0.94	1.52	0.35	0.25
Amz1	0.1	0.08	0.14	0.12	0.18	0.23	0.24	0.47	0.65	0.39	0.27	0.23	0.23	0.27	0.2	0.23	0.55	0.21
Ang	0.43	0.25	0.21	0.44	0.39	0.81	0.41	1.33	0.69	0.6	0.34	0.69	0.33	0.57	0.69	1.38	1.88	0.61
Angpt1	3.78	3.88	3.93	11.63	1.31	6.61	2.68	2.57	0.71	2.81	4.3	3.45	3.92	2.68	0.61	0.8	1.25	1.74
Angptl3	0	0	0.05	0	0	0	0	0	0	0.01	0	0.02	0	0	0.02	0.57	0.26	0.06
Ank3	0.02	0.01	0.04	0.04	0.02	0.04	0.02	0.02	0	0.02	0.03	0.05	0.05	0.01	0.01	0.01	0.02	0.02
Ankk1	0	0	0	0	0.09	0	0	0.03	0.03	0	0	0	0.12	0	0.32	0.55	0.16	0.23
Ankrd35	2.14	2.75	3.4	3.89	1.41	3.29	1.31	1.51	0.28	1.02	2.09	1.67	1.47	0.97	0.45	0.81	0.88	1.01
Ap1s2	11.02	8.54	10.21	25.2	13.62	30.45	18.5	31.59	27.04	34.99	15.91	49.18	13.34	24.02	43.53	6.44	33.81	19.83
Apoa1	0	0.81	0.04	0	0	0	0	0.2	0	0	0	0	0.16	0	0.05	12.95	18.77	2.57
Apoa2	0.11	0.4	0	0	0.14	0	0	0.79	0.28	0	0	0	0	0.25	0.07	19.81	20.99	3.43
Apoa5	0	0	0	0	0	0	0	0.04	0.04	0	0	0.04	0	0	0	0.21	1.33	0.36
Apob	0	0.02	0	0	0	0	0	0	0	0	0	0	0.01	0	0	0.03	0.63	0.11
Apoc1	0.56	0.14	0.34	0.18	0.2	0.23	0.17	0.98	0.75	0.14	0.54	0.29	0.4	0.18	0.75	11.94	7.49	1.44
Apoc3	0	0	0	0	0	0	0	0.17	0	0	0	0	0	0	0.06	2.12	2.58	0
Apoc4	0	0	0.01	0	0	0	0	0.01	0.01	0	0	0	0.04	0	0.05	0.42	0.39	0.06
Apoh	0.16	0.15	0.15	0.25	0	0.06	0	0.11	0	0	0.09	0.14	0.09	0.11	0.04	2.07	3.11	0.44
Apol11b	3.41	1.76	4.38	3.61	2.22	6.75	3.49	2.8	0.55	9.44	4.93	6.1	3.99	3.52	6.82	10.75	2.13	18.33
Apol7b	0.03	0.04	0	0.16	0	0.2	0	0.4	0	0.04	0.38	0.06	0.02	0.44	0.08	0.56	0.74	0
Apold1	0.48	1.53	0.64	0.31	0.55	0.26	0.59	0.55	1.73	0.46	0.24	0.09	0.5	0.28	0.29	4.81	0.63	1.19
Aqp1	24.91	38.5	38.65	50.3	12.1	25.47	19.1	13.87	17.96	18.09	23.33	17.63	33.68	15.52	7.45	57.43	14.5	22.01
Arg1	12.87	7.51	5.94	11.09	3.01	0.83	5.66	47.75	103.63	17.85	11.7	7.06	38.39	13.78	70.86	20.5	235.86	23.38
Arhgap10	30.62	38.7	33.65	88.25	13.7	51.43	19.96	18.85	8.14	21.66	38.13	30.94	29.19	21.36	5.81	7.84	9.83	13.44
Arhgap18	6.85	8.05	10.67	19.42	4.64	13.2	6.16	6.91	2.97	5.63	8.94	8.33	8.13	5.65	2.84	4.16	4.15	4.39
Arhgap27os3	0.21	0.04	0.31	0.25	0.34	0.5	0.52	0.69	0.65	0.88	0.4	0.7	0.45	0.41	0.79	0.43	0.97	0.42
Arhgap28	0.29	0.16	0.24	0.72	0.19	0.43	0.32	0.3	0.12	0.21	0.16	0.35	0.24	0.13	0.14	0.19	0.21	0.2
Arhgap6	0.2	0.19	0.24	0.65	0.11	0.48	0.21	0.28	0.08	0.24	0.32	0.51	0.32	0.21	0.1	0.08	0.21	0.17
Arhgef17	0.23	0.24	0.23	0.31	0.1	0.25	0.12	0.06	0.07	0.1	0.21	0.1	0.27	0.11	0.11	0.06	0.1	0.12
Arhgef37	2.65	2.05	1.65	2.88	3.63	3.78	3.31	7.28	5.68	2.29	2.91	4.53	2.23	1.75	2.68	2.34	2.29	2.08
Arhgef39	0.36	0.58	0.38	0.25	0.69	0.37	0.13	0.52	0.28	0.23	0.16	0.08	0.27	0.25	0.25	0.48	0.18	0.19
Arl5b	0.32	0.64	0.42	0.37	0.51	0.28	1.31	0.65	2.21	2.6	0.53	0.33	0.33	0.67	0.52	0.86	1.98	0.53
Art2a	0.46	0.73	0.72	0.51	0.55	0.64	0.57	1.02	2.12	1.06	1.08	0.88	0.95	0.91	2.59	2.18	4.85	0.71
Art2b	0.11	0.03	0.02	0.16	0.04	0.33	0.08	0.55	0.38	0.34	0.05	0.44	0.13	0.15	0.2	0.1	0.29	0.24
Asb1	7.92	8.17	9.44	18.2	6.38	17.39	6.11	7.17	2.7	7.98	9.33	6.54	8.69	6.9	5.06	3.5	5.12	6.21
Asgr1	0	0	0.08	0	0.03	0	0.03	0	0	0.03	0	0	0.06	0	0	0.58	0.8	0.08
Asph	0.33	0.33	0.41	0.54	0.36	0.19	0.28	0.85	1.2	0.86	0.42	1.31	0.9	0.65	2.03	0.5	3.07	0.53
Atp2a1	1.82	0.11	0.14	0.05	0.05	0.11	0.11	0.01	0.11	0.03	0.03	0.03	0.06	0.08	0.15	0.19	0.39	0.11
Atp2a3	171.33	146.97	175.39	323.38	79.18	249.36	133.58	97.36	38.17	106.57	160.08	168.14	150.26	93.67	43.77	43.16	48.73	90.5
Atp6v0c-ps2	5.08	35.85	144.33	19.18	100.51	32.08	4.41	11.32	104.33	27.94	14.15	60.23	22.49	6.46	4.07	34.25	17.57	27.46
AU020206	2.16	2.59	3.23	3.94	3.4	5.45	4.32	8.3	8.42	10.59	5.9	3.01	5.3	5.68	8.61	6.09	10.41	5.17
Axl	0.25	0.76	0.77	0.71	1.34	1.14	0.74	2.9	1.23	0.53	0.76	0.8	1.5	0.58	0.86	1.73	0.92	0.64
Azgp1	0	0	0	0	0	0	0	0	0	0	0	0	0	0	0	1.48	1.51	0.23
B3galnt2	0.54	0.19	0.2	0.55	0.26	0.69	0.71	1.31	1.29	1.07	0.43	0.87	0.81	0.47	1.26	0.49	1.16	0.64
B3gnt2	8.75	13.05	11.95	9.83	8.63	10.06	11.13	10.49	10.05	0.63	11.45	10.54	12.54	10.35	1.42	0.64	1.66	0.9
Baat	0	0	0	0	0	0	0	0.1	0	0	0	0	0	0	0	0.52	0.47	0.03
Bbs1	0.15	0.05	0.15	0.05	0.08	0.11	0.09	0.04	0.06	0.02	0.06	0.03	0.04	0.07	0.09	0.12	0.07	0.06
BC043934	0.46	0.48	0.88	0.52	1.49	0.9	0.37	1.14	1.4	1.44	0.57	0.56	1.19	0.73	2.17	0.67	2.47	0.73
BC064078	1.35	1.72	2.07	4.15	1.1	3	1.35	1.46	0.82	2.09	1.55	2.43	1.98	1.24	0.75	0.89	1.25	1.09
Bcl2a1a	4.65	24.56	27.18	8.62	10.8	8.81	4.97	52.72	36.66	16.54	13.4	13.86	39.34	17.75	25.66	46.91	83.08	16.99
Bcl6b	0.06	0.14	0.03	0.04	0	0.05	0.16	0.05	0.28	0.24	0.07	0.07	0.16	0.05	0.12	0.73	0.12	0.33
Bean1	0.89	1.33	1.45	3.27	0.36	2.22	0.93	0.74	0.16	0.99	1.12	0.68	0.7	0.43	0.23	0.25	0.27	0.29
Best1	0.58	1.13	0.64	0.19	0.43	0.1	0.69	0.33	0.89	0.27	0.25	0.22	0.47	0.32	0.17	0.72	0.48	0.56
Bgn	0.05	0.08	0.01	0.03	0.09	0.07	0.12	0.07	0.06	0.1	0.12	0.09	0.08	0.2	0.17	1.08	0.21	0.18
Bhmt	0	0	0	0	0	0	0	0.06	0	0	0	0	0	0	0	1.55	0.71	0.03
Bicd2	13.7	13.85	14.6	24.91	8.49	18.82	10.74	12.24	10.27	11.82	13.74	10.87	13.37	9.55	6.93	6.84	9.12	8.07
Bin1	12.49	20.17	16.22	37.05	9.84	23.3	8.9	14.04	5.76	13.35	16.76	11.85	14.93	10.43	5	5.81	6.88	8.2
Bmp7	0.08	0.05	0.01	0.09	0.06	0.26	0.06	0.34	0.24	0.1	0.2	0.09	0.2	0.1	0.2	0.15	0.29	0.09
Bmp8a	0.44	0.23	0.14	0.36	0.76	0.19	0.6	0.08	0.39	1.09	0.57	1.29	0.22	0.44	0.26	0.17	0.19	0.62
Bnip3	4.8	4.62	4.39	4.44	5.08	4.01	4.39	22.91	21.82	5.32	4.34	2.95	8.9	3.72	9.94	15.22	16.73	4.33
Brca1	0.28	0.42	0.66	0.41	1.05	0.72	0.31	1.37	1.03	0.57	0.63	0.25	0.68	0.63	1.12	0.75	0.74	0.65
Btnl9	0.57	0.35	0.36	0.47	0.18	0.6	0.36	0.06	0.13	0.15	0.16	0.25	0.24	0.34	0.17	0.28	0.1	0.26
C130074G19Rik	0.37	1.29	0.54	0.17	0.56	0.36	0.7	0.18	1.07	0.32	0.28	0.2	0.3	0.35	0.19	2.41	0.67	0.63
C1qa	7.38	4.37	5.97	9.92	3.63	5.5	3.87	31.31	11.58	10.53	6.13	11.73	18.85	8.2	38.33	10.28	34.18	12.03
C1qb	20.28	14.95	18.86	31.97	12.69	13.77	15.18	69.72	39.12	33.93	21.97	38.58	71.18	37.23	85.37	38.8	93.95	37.8
C1qc	5.84	3.21	5.97	8.23	3.93	3.64	4.41	23.27	11.09	10.86	6.13	9.75	19.36	9.95	27.91	10.33	31.08	9.31
C230085N15Rik	0.09	0.1	0.06	0.04	0.04	0.03	0.07	0.05	0.21	0.26	0.14	0.01	0.05	0.08	0.48	0.15	0.46	0.07
C430014B12Rik	0.07	0.14	0.28	0.41	0.21	0.15	0.03	0.04	0.05	0.01	0.1	0.1	0.17	0.13	0.06	0.05	0.13	0.07
C4b	0.41	0.25	0.15	0.44	0.44	1.52	0.4	2.22	0.8	0.31	0.56	2.99	0.22	2.27	1.18	0.56	2.22	0.77
C530008M17Rik	1.64	1.68	2.35	3.53	0.9	3.16	1.16	1.22	0.33	0.98	1.76	1.53	1.59	0.92	0.5	0.55	1.02	0.95
Cacna1s	0.06	0.02	0.04	0.02	0.01	0.01	0.05	0.04	0.09	0.02	0.08	0.04	0.15	0.03	0.06	0.18	0.14	0.1
Cacnb3	0.31	0.24	0.32	0.17	0.18	0.5	0.25	0.57	1.22	0.57	0.54	0.17	0.84	0.32	0.49	1.64	1.52	0.72
Cald1	6.97	8.09	10.48	16.74	3.37	12.49	4.91	5.55	1.36	4.26	8.37	8.45	7.15	4.71	1.41	2.07	3.39	3.21
Calml3	0.15	0.15	0.03	0	0.48	0	0.18	0.39	1.12	0.15	0.05	0	0.34	0.28	3.31	7.18	2.03	2.04
Calr	74.35	93	99.04	128.29	90.47	82.5	83.29	186.72	275.91	196.04	124.69	193.41	206.72	154.93	253.42	152.62	322.92	153.81
Camp	1463.53	771.36	497.23	859.35	689.76	1133.67	948.36	186.43	120.83	436.83	608.69	967.93	388.4	662.78	229.36	198.49	39.33	585.9
Cap2	0.77	0.49	1.19	1.31	0.21	1.32	0.54	0.58	0.06	0.66	0.85	0.91	0.83	0.43	0.28	0.12	0.64	0.42
Capn3	1.62	1.57	1.92	3.83	0.82	3.18	0.93	0.85	0.36	1.1	1.89	1.7	1.31	0.93	0.36	0.33	0.48	0.72
Car4	0.49	0.71	0.48	0.18	0.34	0.04	0.23	0.5	1.27	0.58	0.49	0.13	0.43	0.61	0.41	2.86	1.91	0.85
Car6	0.23	0.34	0.31	0.12	0.19	0.03	0.17	0.47	0.52	0.25	0.74	0.53	0.21	0.57	1.21	0.24	1.58	0.24
Cat	37.56	36.07	44.31	78.89	25.39	65.94	30.41	34.33	15.41	42.13	49.38	36.42	34.54	30.43	26.91	18.02	16.69	28.39
Cavin1	3.53	3.57	5.9	8.63	1.84	4.29	3.25	3.28	1.31	2.44	4.02	4.51	4.9	2.37	1.3	2.68	3.63	3.39
Cavin2	17.1	21.11	28.05	48.89	7.3	25.7	12.83	12.35	3.4	14.55	19.22	14.59	18.81	10.72	3.57	5.43	7.58	7.45
Cbfa2t3	2.08	0.8	1.41	2.97	1.06	3.75	2.38	2.36	2.75	3.69	1.69	7.73	1.86	3.37	2.67	1.26	2.77	2.19
Cbln3	1.49	2.88	1.48	0.42	0.8	0.26	1.64	0.21	0.39	0.4	0.38	0.47	0.74	1.01	0.36	1.11	0.32	1.52
Cbr2	2.78	1.25	1.92	5.46	0.86	0.95	5.92	3.24	17.99	9.98	4.02	10.71	7.23	5.52	14.27	2.99	24.82	4.97
Cc2d2b	0.79	0.7	0.73	1.81	0.38	1.21	0.35	0.45	0.06	0.46	0.63	0.76	0.66	0.44	0.13	0.19	0.18	0.47
Ccdc171	0.03	0.05	0.05	0.1	0.1	0.1	0.08	0.12	0.13	0.2	0.07	0.14	0.09	0.09	0.19	0.14	0.3	0.06
Ccdc91	0.51	0.22	0.3	0.62	0.23	0.93	1.14	2.22	2.69	2.24	0.77	2.06	1.07	0.54	2.68	0.58	2.45	0.96
Ccdc92	28.2	31.34	26.07	62.13	10.6	46.13	14.6	15.4	4.01	14.54	27.86	19.5	19.39	13.44	3.34	5.69	5.78	10.11
Ccdc92b	0.05	0.08	0.05	0.01	0.08	0	0.23	0.06	0	0.35	0.07	0.08	0.01	0.08	0.31	0.25	0.04	0.14
Cchcr1	0.03	0.06	0.14	0.07	0.12	0.19	0.06	0.48	0.45	0.29	0.11	0.11	0.23	0.12	0.31	0.27	0.44	0.13
Ccl6	96.26	79.7	109.36	197.54	87.27	116.53	113.81	360.39	293.88	189.5	117.96	219.24	215.55	149.2	468.29	120.34	1100.15	141.54
Ccnd3	73.05	31.56	54.68	32.01	50.77	36.99	30.82	25.69	35.13	21.68	17.62	24.81	18.6	42.15	21.26	13.63	11.95	15.48
Ccr5	2.29	3.78	6.64	5.19	6.43	3.81	3.18	31.48	18.27	7.73	3.6	4.82	14.32	3.89	8.48	10.16	16.83	5.79
Cd151	23.32	20.47	33.09	40.77	14.29	37.81	18.97	15.45	6.66	18.02	27.77	23.13	27.2	16.44	10.31	8.92	11.41	16.15
Cd226	5.23	7.58	7.7	31.51	2.44	15.17	3.52	12.59	1.84	11.63	13.58	11.36	10.98	8.44	1.31	2.63	4.84	4.41
Cd244a	8.85	9.93	14.5	12.79	14.86	11.93	15	25.04	27.9	19.17	10.7	24.74	20.83	22.26	29.94	12.67	29.66	22.84
Cd300c2	8.15	7.75	8.11	13.37	7.97	17.43	8.15	15.59	22.93	18.28	9.5	35.65	17.62	20.41	33.55	9.17	29.87	15.92
Cd300e	3.27	5.37	6.39	6.56	3.31	6.06	3.32	4.37	13.92	9.94	6.1	23.76	18.99	17.35	24.98	9.17	26.29	10.19
Cd300ld3	2.39	4.26	3.24	4.66	2.97	6.73	2.62	2.61	5.2	6.65	3.74	11.5	9.9	9.31	14.98	4.21	12.51	3.7
Cd300ld4	0.92	1.24	0.98	1.85	0	1.76	0	1.12	1.39	2.48	1.84	4.12	3.76	4.67	6.8	2.75	5.14	1.81
Cd300ld5	0	0.79	2.14	3.09	0.76	3.57	1.35	1.71	6.6	4.05	1.69	6.92	6.51	6.38	7.92	3.64	8.17	2.55
Cd46	0.14	0.03	0.06	0.22	0.09	0.09	0.18	0.16	0.26	0.44	0.13	0.07	0.06	0.38	0.49	0.08	0.6	0.26
Cd59b	3.54	4.74	4.2	9.8	1.77	6.51	2.34	2.38	0.86	2.37	4.63	3.76	3.52	2.04	0.6	0.65	1.44	1.57
Cd5l	0.02	0.05	0.02	0	0.05	0	0	2.83	0.38	0.05	0	0	0.34	0.14	1.33	1.44	2.02	0.18
Cd80	4.22	11.78	10.87	6.89	10.32	5.15	5.53	15.77	17.82	10.09	8.98	8.62	10.12	11.14	15.99	13.79	46.05	9.28
Cd81	17.15	14.28	14.2	29.11	10.39	22.52	13.14	9.81	5.37	10.76	14.05	12.34	12.62	11.54	5.85	7.84	7.52	10.38
Cd9	392.5	581	533.75	832.44	302.51	540.31	358.78	246.21	190.17	367.4	418.38	324.3	384.13	359.97	129.76	215.58	218.42	310.62
Cdc42ep5	28.48	32.96	28.49	66.55	10.82	62.88	16.8	18.08	3.39	13.81	34.91	24.7	23.41	13.29	3.02	5.59	8.93	11.97
Cdhr4	0.37	0.67	0.57	1.42	0.39	1.41	0.52	0.44	0.04	0.56	0.71	0.58	0.95	0.27	0.13	0.19	0.19	0.18
Cdk18	0.76	0.87	0.33	0.23	0.41	0.12	0.24	0.16	0.26	0.1	0.29	0.32	0.33	0.14	0.32	0.58	0.33	0.38
Cdo1	0.04	0	0.15	0.11	0.3	0	0.09	0.62	0.1	0.22	0.12	0.07	0.12	0.16	0.43	6.38	2.23	0.8
Ceacam19	1.72	1	1.56	1.99	1.57	1.45	2.43	2.28	5.8	2.58	1.8	4.32	3.2	3.05	3.76	2.91	3.31	3.27
Cela1	4.76	4	4.81	11.15	2.61	9.6	3.06	4.05	0.82	3.65	3.94	3.41	3.68	3	0.72	0.77	1.13	2.46
Cenpm	2.81	3.58	3.43	3.62	4.77	7.4	2.37	17.97	5.73	2.83	2.19	3.62	7.21	1.65	7.63	4.8	8.41	4.93
Cep126	0.21	0.24	0.25	1.27	0.16	0.69	0.1	0.06	0.06	0.21	0.25	0.61	0.13	0.29	0.04	0.06	0.16	0.09
Ces1c	0	0	0	0	0	0	0	0	0	0	0	0	0.04	0	0	0.84	2.56	0.43
Ces3a	0	0.02	0	0	0	0	0	0	0	0	0	0	0	0	0	0.35	1.25	0.27
Cfap97d2	0.27	0.47	0.31	0.99	0.1	0.71	0.16	0.18	0.04	0.31	0.35	0.18	0.22	0.25	0	0.03	0.08	0.17
Cfb	16.52	45.42	45.45	37.68	72.55	36.65	30.95	124.58	112.37	52.21	80.95	84.12	132.17	63.54	51.47	95.33	88.59	65.05
Cfh	1.16	0.69	0.91	1.33	1.88	1.41	0.95	2.79	1.51	1.34	1.02	3.41	0.98	1.01	4.54	1.2	3	0.98
Cgnl1	0.02	0.03	0.02	0.08	0.06	0.01	0.06	0.06	0.08	0.03	0.03	0.12	0.07	0.05	0.19	0.3	0.16	0.11
Chac1	0.39	0.86	0.5	0.16	0.58	0.18	0.16	0.69	1.13	0.35	0.37	0.29	0.82	0.49	3.53	6.13	8.44	1.45
Chil4	0.04	0.43	0.55	0.74	0.05	2.35	0.06	0.05	0.03	0.04	0.04	0.05	0.32	0.81	0.59	0.25	0.23	0.27
Chit1	3.99	4.23	3.61	0.45	3.61	0.23	4.97	0.42	0.89	0.8	1.5	0.6	1.45	1.34	0.57	2.14	0.46	2.17
Chst1	0.11	0.51	0.45	0.07	0.16	0.02	0.16	0.13	0.42	0.08	0.08	0.09	0.15	0.2	0.11	0.78	0.13	0.3
Clca3a1	3	2.71	3.77	7.32	1.41	5.44	2.12	1.89	0.34	2.02	2.34	6.43	3.82	2.12	1.17	1.08	1.41	2.23
Clca3b	0	0	0	0	0.04	0	0	0.03	0.12	0	0	0	0.09	0	1.24	1.33	0.22	0.2
Cldn23	0.04	0.03	0.12	0.15	0.19	0	0.17	0	0.61	0.22	0.18	0.12	0.16	0.15	1.03	3.06	1	0.58
Clec10a	0.71	0.63	1.15	1.04	0.7	0.65	1.19	1.68	1.6	1.31	1.2	2.86	2.11	1.1	0.83	1.08	2.67	1.42
Clec1b	36.08	47.48	49.01	103.31	18.58	88.09	24.75	29.48	5.12	24.6	51.25	45.07	40.88	26.62	8.98	7.99	15.8	21.08
Clec2i	1	1.25	1.17	1.89	1.73	2.38	1.71	2.01	2.63	3.01	2.02	1.02	1.68	2.01	3.67	2.48	4	1.8
Clec3b	0.72	1.1	1.5	1.98	0.76	2.12	0.73	0.66	0	0.49	1.08	0.44	0.71	0.65	0.18	0.57	0.18	0.37
Clec4a3	22.64	25.96	37.04	41.46	37.93	38.67	30.6	82.54	98.89	62.78	34.98	91.99	72.53	56.16	75.8	46.45	104.3	48.47
Clec4a4	0.31	0.28	0.83	0.29	1.53	0.69	0.28	1.63	2.2	0.23	1.11	0.67	1	0.88	1.93	1.38	0.69	0.95
Clec4f	0	0	0.02	0	0	0	0	1.6	0.33	0	0.05	0	0.11	0	1.07	0.89	1.9	0
Clec4n	4.45	5.21	8.64	5.93	12.01	7.8	3.22	31.96	20.54	8.26	4.87	9.17	12.22	7.75	22.14	9.71	29.54	8.73
Clmn	0.1	0.03	0.01	0.04	0.07	0.05	0.13	0.2	0.06	0.07	0.11	0.7	0.04	0.05	0.2	0.05	0.33	0.07
Clu	129.98	132.9	151.55	310.22	52.95	211.84	85.21	74.53	17.75	91.11	152.76	148.64	125.6	74.84	22.66	32.08	40.18	55.99
Cnst	8.26	8.46	10.29	22.95	5.09	17.98	5.91	6.44	2.18	6.72	10.43	8.86	8.12	6.15	2.41	2.59	4.2	4.59
Cntnap1	0.23	0.05	0.06	0.26	0.02	0.35	0.05	0.16	0.06	0.06	0.11	0.16	0.07	0.04	0.07	0.06	0.11	0.01
Cntrob	0.29	0.28	0.27	0.25	0.39	0.4	0.28	0.99	0.74	0.52	0.27	0.48	0.43	0.29	0.67	0.51	0.6	0.36
Col11a2	0.77	0.61	0.76	0.83	1.1	0.67	0.53	1.52	2.43	1.98	1.14	0.65	1.17	1.04	2.39	0.9	2.83	0.91
Col1a1	0.22	0.17	0.16	0.19	0.28	0.42	0.35	0.22	0.24	0.19	0.6	0.34	0.25	0.63	0.5	1	0.46	0.32
Col1a2	0.09	0.06	0.03	0.06	0.06	0.08	0.08	0.04	0.08	0.08	0.15	0.12	0.1	0.25	0.13	0.24	0.17	0.08
Col20a1	0.26	0.09	0.2	0.19	0.07	0.16	0.38	0.08	0.1	0.11	0.2	0.1	0.11	0.09	0.05	0.08	0.15	0.08
Commd1b	0	0.01	0	0	0	0	0.01	0	0	10.31	0	0	0	0	10.28	20.87	11.18	12.97
Cox6b2	3.74	3.1	3.55	5.5	1.98	6.25	2.03	2.68	1.2	2.47	3.01	2.27	2.46	1.91	1.34	1.61	0.96	1.8
Cpb2	0.03	0	0	0	0	0	0	0	0	0	0	0	0.03	0	0.03	1.02	1.4	0.4
Cpe	1.37	1.55	1.48	2.26	0.43	0.97	0.74	0.58	0.3	0.71	1.45	0.44	1.03	0.6	0.14	0.3	0.25	0.33
Cpox	0.56	0.47	0.56	0.73	0.64	1.02	0.62	1.84	1.83	1.3	1.02	1.08	1.27	0.74	1.48	0.94	2.22	0.83
Cps1	0	0	0	0	0	0	0	0	0	0	0	0	0	0	0	0.17	0.86	0.07
Creg1	61.12	73.93	80.06	140.44	43.74	102.85	48.74	56.26	29.68	69.43	81.91	67.35	61.21	52.46	50.41	31.67	40.2	41.19
Creld2	8.54	8.96	9.29	10.13	10.15	9.06	9.62	21.53	33.79	20.33	10.06	16.11	17.73	10.89	25.05	15.64	35.17	12.97
Crp	0	0	0.03	0	0	0	0	0	0	0	0.02	0.05	0	0	0	0.74	0.33	0.07
Cryzl2	1.63	1.79	2.82	3.72	1.44	2.47	1.46	1.04	0.89	1.36	2.13	2.05	1.79	1.71	0.55	0.91	0.57	1.01
Csgalnact1	1.44	1.39	1.95	3.77	0.75	2.55	1.1	1.1	0.21	0.86	1.6	1.29	1.14	0.74	0.34	0.47	0.46	0.75
Csrp1	75.97	85.02	91.38	133.86	40.53	92.03	47.6	53.8	34.74	49.8	79.04	65.9	85.07	45.16	29.99	52.2	39.34	44.37
Csta1	0	0	0	0	0.05	0	0	0.03	0.32	0.09	0.02	0	0.12	0.05	0.46	1.37	0.39	0.6
CT010467	3333.81	352.975	655.2	431.465	523.085	558.115	446.045	371.165	345.56	389.65	386.13	355.18	328.635	307.86	554.81	1326.01	274.77	496.435
Ctla2a	459.64	811.89	631.06	1257.61	327.33	1094.3	338.72	544.18	89.37	429.01	626.01	463.18	517.22	426.05	78.9	104.8	163.43	222.82
Ctla2b	51.69	109.61	123.49	253.02	56.28	218.94	44.57	77.97	17.16	69.81	99.65	85.74	80.95	61.05	15.27	18.63	32.26	40.67
Ctsk	0.41	0.53	0.91	1.13	0.44	0.53	0.69	0.97	3.65	1.1	0.8	1.84	3.44	1.62	0.6	3.31	3.15	1.54
Ctxn1	2.93	3.75	3.6	5.01	1.17	4.95	1.8	1.82	0.48	2.06	2.54	1.21	2.84	1.29	0.51	1	0.66	1.24
Cxcl13	0	0.05	0	0	0	0	0	0.71	0.29	0	0.49	0	0.33	8.39	3.63	1.5	6.41	0.04
Cxcl5	0.86	1.31	1.42	2.07	0.34	1.13	0.6	0.99	1.8	0.58	1.12	0.67	1.4	0.66	0.31	0.5	0.61	0.65
Cxcr3	2.14	1.43	2	2.54	1.6	6.33	1.63	9.99	5.91	3.11	2.99	3.2	4.26	2.53	5.15	5.72	4.82	4.51
Cxcr6	0.69	1.14	1.21	2.26	0.29	1.5	0.47	3.6	3.19	1.64	1.49	0.62	2.19	1.49	3.86	6.82	2.61	1.77
Cyp2ab1	0.33	0.1	0.18	0.6	0.28	1.52	0.82	1.96	1.17	1.42	0.24	3.66	0.36	0.67	2.57	0.13	3.52	0.55
Cyp2b10	0.52	0.53	1.22	1.95	0.22	2.42	0.33	0.78	0.22	0.85	0.99	1.68	0.96	0.64	0.16	0.13	0.23	0.45
Cyp2c29	0	0.02	0	0	0	0	0	0.05	0	0	0	0	0	0	0.04	2.04	0.82	0.06
Cyp2c50	0	0	0	0	0	0	0	0	0	0	0	0	0	0	0	1.04	0.44	0.01
Cyp2c70	0	0	0	0	0	0	0	0.05	0	0	0	0	0	0	0	1.35	1.21	0.15
Cyp2d22	0.36	0.22	0.29	0.44	0.55	0.59	0.28	0.74	0.83	0.79	0.59	0.39	0.58	0.57	0.63	0.87	1.11	0.49
Cyp2d9	0	0.02	0	0	0	0	0	0.01	0.02	0	0	0	0	0	0	0.35	0.58	0.18
Cyp2e1	0	0.19	0.04	0	0	0	0	0.09	0	0	0	0	0	0.02	0.11	4.89	4.85	0.44
Cyp2j5	0	0.05	0	0	0	0	0	0	0	0	0	0	0	0	0	0.73	0.52	0.14
Cyp3a11	0	0.03	0.01	0	0	0	0	0	0	0	0	0	0	0.01	0	1.69	0.74	0.09
Cyp4b1	0.06	0.09	0.09	0	0	0	0.09	0	0.14	0.04	0	0.07	0.04	0.04	0	1.17	0.71	0.32
Cyp4b1-ps2	3.34	5.16	7.39	6.95	4.48	4.5	3.78	3.71	0.53	6.28	7.72	4.57	4.32	2.81	4	1.2	0.78	3.1
D030025P21Rik	0.55	0.3	0.1	0.54	0.23	0.47	0.22	0.28	0.03	0.03	0.3	0.16	0.26	0.24	0.03	0.06	0.06	0.23
D130058E05Rik	0.97	0.76	1.27	1.88	0.33	0.98	0.61	0.39	0.09	0.36	0.56	0.64	1.06	0.35	0.41	0.15	0.23	0.32
D330041H03Rik	0.13	0.05	0.08	0.15	0.07	0.23	0.15	0.24	0.36	0.36	0.13	0.26	0.28	0.24	0.36	0.12	0.35	0.16
Dab2	2.48	2.86	3.82	1.5	2.9	0.74	0.78	13.86	7.65	2.89	3.24	0.74	6.84	2.64	4.19	5.81	18.2	3.92
Dagla	0.64	0.44	0.36	0.72	0.42	0.22	0.77	0.92	1.58	1.19	1.1	2.1	1.28	1.23	1.03	0.49	1.74	0.85
Dap	177.16	203.26	173.39	340.36	110.47	249.99	114.13	122.75	72.37	60.78	162.69	151.81	138.53	125.27	71.9	36.82	68.51	100.08
Dbn1	0.41	1.67	1.03	0.62	0.96	0.27	0.32	1.04	1.53	0.93	1.34	0.4	1.06	1.35	1.44	3.97	1.57	1.53
Dcstamp	0.57	0.07	0.85	1.5	0.23	1.31	0.43	0.63	0.07	0.72	0.45	0.5	0.5	0.58	0.02	0.04	0.21	0.16
Ddc	0.05	0.11	0.2	0.2	0.04	0.11	0.02	0.04	0.05	0.05	0.09	0.02	0.06	0.1	0.04	0.04	0.08	0.05
Ddx17	8.51	6.77	6.4	8.71	6.49	12.17	13.25	24.65	27.58	20.94	8.09	20.33	11.74	10.71	23.48	8.46	31.65	12.81
Dennd6b	0.29	0.23	0.29	0.29	0.46	0.31	0.28	0.31	0.6	0.45	0.35	0.24	0.26	0.49	0.99	0.51	0.94	0.4
Depp1	1.03	4.28	1.1	0.45	1.32	0.4	1.25	0.56	4.32	0.49	0.59	0.28	0.99	0.44	0.64	12.61	0.99	3.37
Dhcr24	35.24	29.07	38.81	55.61	16.56	37.68	31.28	21.39	11.33	17.52	30.92	30.2	33.56	19.22	7.89	12.66	9.64	18.72
Dhdh	0.19	0.1	0.1	0.26	0.09	0.26	0.24	0.43	0.55	0.52	0.2	0.59	0.51	0.17	0.62	0.29	0.65	0.4
Diras2	0.6	0.64	0.46	1.04	0.28	0.59	0.3	0.25	0.17	0.38	0.32	0.38	0.44	0.59	0.12	0.13	0.13	0.26
Dlg2	0.55	0.72	0.98	1.92	0.34	1.45	0.5	0.69	0.13	0.67	1.05	1.13	0.75	0.46	0.21	0.19	0.29	0.46
Dll4	0.09	0.3	0.38	0.14	0.19	0.01	0.13	0.05	0.98	0.19	0.11	0.08	0.37	0.14	0.42	1.28	0.98	0.38
Dmwd	4.79	4.5	3.69	2.68	3.84	2.35	3.66	1.23	1.44	1.05	2.64	0.66	1.15	1.84	1.48	1.78	0.63	1.75
Dnah12	0.06	0.01	0.01	0.14	0.04	0.54	0.17	0.47	0.2	0.43	0.12	0.83	0.15	0.29	0.65	0.06	0.56	0.18
Dnah2	0.22	0.5	1.11	0.38	0.78	0.3	0.32	0.76	0.96	0.48	0.73	0.51	1.09	1.13	1.18	2.17	2.04	1.05
Dnajc6	0.08	0.12	0.22	0.16	0.15	0.08	0.09	0.17	0.06	0.07	0.11	0.03	0.03	0.1	0.13	0.19	0.23	0.03
Dnhd1	0.01	0.03	0.02	0.04	0.02	0.02	0.04	0.07	0.06	0.03	0.07	0.02	0.05	0.07	0.07	0.06	0.1	0.07
Dpep2	2.51	1.995	2.505	3.165	2.615	4.28	3.515	5.26	6.325	4.99	2.775	8.425	3.885	4.325	7.495	2.98	7.055	4.62
Dpp7	0.26	0.43	0.77	0.48	0.64	0.43	0.65	0.57	1.6	0.65	0.52	0.97	0.82	0.51	1.55	1.18	1.99	0.66
Dpys	0.26	0.32	0.3	0.75	0.15	0.54	0.06	0.22	0.01	0.19	0.28	0.14	0.29	0.17	0	0.08	0.17	0.13
Dpysl3	0.06	0.12	0.1	0.05	0.1	0	0.07	0.04	0.2	0.04	0.09	0.06	0.17	0.07	0.14	0.63	0.19	0.16
Draxin	9.4	9.59	10.04	21.74	3.7	15.61	4.92	5	1.69	4.95	8.54	7.55	7.57	5.09	1.04	2.52	2.85	3.33
Dst	0.11	0.27	0.3	0.14	0.31	0.1	0.15	0.32	0.52	0.3	0.27	0.11	0.36	0.26	0.39	0.72	0.46	0.32
Dusp23	10.14	12.34	10.21	26.02	4.65	18.19	6.92	6.67	3.8	6.63	11.06	11.85	10.4	5.83	3.91	2.93	3.1	4.7
Dync2li1	0.85	0.24	0.32	0.73	0.38	0.96	1.08	0.43	0.2	0.26	0.42	1.02	0.21	0.25	0.42	0.22	0.11	0.26
Dzip1	0.55	0.52	0.51	0.99	0.52	0.7	0.28	0.45	0.43	0.43	0.44	0.3	0.35	0.53	0.2	0.24	0.32	0.28
E130218I03Rik	0.16	0.43	0.36	0.24	0.35	0.06	0.21	0.32	0.44	0.45	0.18	1.59	2.19	0.39	0.33	0.45	3	1.75
E230029C05Rik	0.06	0.07	0.09	0.11	0.08	0.22	0.13	0.21	0.21	0.09	0.12	0.34	0.04	0.16	0.34	0.12	0.4	0.08
E430014B02Rik	0.11	0.06	0.32	0.2	0.55	0.23	0.31	0.45	0.63	0.76	0.42	0.06	0.16	0.44	1.32	0.65	1.38	0.26
E430024P14Rik	0.08	0.12	0.05	0.12	0.08	0.15	0.28	0.15	0.08	0.54	0.16	0.11	0.41	0.38	0.34	0.18	0.45	0.08
Ece1	2.6	3.72	4.38	3.47	4.06	2.88	2.09	6.54	8.78	4.16	4.42	2.53	7.49	4.54	6.24	8.84	12.23	4.6
Ednrb	1.3	1.72	1.64	2.94	3.55	1.18	2.04	5.87	9.97	3.37	2.12	2.72	2.09	1.39	8.9	3.78	11.64	3.28
Eef1akmt4	1.77	1.67	1.72	1.85	1.67	1.81	1.86	4.05	4.62	3.88	2.07	4.84	3.92	2.19	4.94	3.16	5.51	3.12
Egfr	0	0.01	0	0	0.01	0	0	0.01	0	0	0.01	0	0	0	0	0.21	0.14	0.02
Egln3	3.01	2.07	2.24	2.55	2.57	3.16	3.13	7.29	7.38	3.18	2.72	2.12	3.67	2.93	4.25	10.37	18.04	2.5
Eif4a2	9.27	11.03	11.04	14.8	15.54	11.82	12.35	15.11	22.62	27.75	15.31	10.95	8.68	18.48	30.45	17.12	36.12	13.58
Elf3	0.14	0.09	0.04	0.04	0.45	0.02	0.16	0.11	0.63	0.07	0.09	0.07	0.29	0.2	1.18	3.47	0.63	0.91
Elovl2	0.05	0	0.02	0	0.01	0	0.01	0.08	0.01	0.01	0.05	0.03	0.06	0.02	0	0.25	0.23	0.06
Eml1	0.08	0.28	0.19	0.12	0.15	0.05	0.28	0.12	0.67	0.29	0.12	0.01	0.28	0.09	0.24	1.32	0.38	0.54
Eml6	0.02	0.03	0.06	0.05	0.05	0.07	0.01	0.08	0.16	0.09	0.07	0.19	0.16	0.1	0.11	0.06	0.14	0.09
Emp1	3.48	6.35	6.73	1.93	3.85	1.82	2.86	17.69	10.82	3.17	4.58	2.06	6.4	4.42	4.77	12.31	33.42	6.98
Epha1	0.31	0.23	0.15	0.23	0.15	0.24	0.27	0.1	0.13	0.29	0.04	0.4	0.12	0.07	0.14	0.07	0.08	0.1
Epha2	1.41	1.54	1.49	2.77	1.53	1.9	1.12	4.04	4.2	5.08	3.62	4.15	2.47	3.48	5.86	3.49	10.22	4.17
Ephx2	0	0	0.03	0	0	0.02	0	0.17	0.05	0	0.03	0.04	0.04	0.02	0.02	0.38	0.36	0.07
Epn3	0	0	0	0	0.09	0	0	0	0.13	0.04	0	0	0	0	0.47	1.41	0.4	0.49
Epor	1.19	1.06	1.22	2.19	0.6	2.05	0.83	0.69	0.15	0.56	1.54	1.13	1.43	0.57	0.6	0.39	0.43	0.45
Eps8l2	0	0.04	0.08	0	0.07	0.03	0	0.03	0.21	0.04	0.02	0	0.07	0.05	0.63	1.24	0.31	0.43
Erdr1	0.77	3.79	5.22	8.94	7.61	0.6	5.03	6.91	10.62	3.14	15.86	3.28	3.24	12.54	9.23	13.19	26.02	4.7
Ereg	0.06	1.04	0.49	0	0.06	0	0.13	0.11	0.44	0.05	0.03	0.08	0.12	0.04	0.09	2.32	0.13	0.19
Esam	10.31	13.05	13.22	23.7	4.22	17.9	7.5	6.93	2.67	6.63	12.22	9.53	10.56	6.94	2.12	7.87	5.05	6.63
Esm1	0.08	0.33	0.31	0.46	0.38	0.56	0.4	0.57	0.49	0.37	0.28	0.33	0.46	0.77	0.59	1.37	0.33	0.69
Etohd2	0.27	0.34	0.32	0.27	0.38	0.59	1.09	0.34	0.52	0.69	0.39	0.52	0.35	0.61	0.95	0.57	1	1.04
Eva1b	1.76	2.25	3.02	2.12	3.05	2.41	1.16	4.61	5.02	4	2.45	1.44	7.37	3.09	3.97	7.37	7.49	3.42
Evi2	3.06	5.22	1.6	3.58	6	4.45	7.87	7.95	6.14	3.12	9.62	13.09	2.78	3.46	2.67	5.25	2.12	3.57
Eya2	0.21	0.24	0.36	0.52	0.58	0.94	0.23	1.44	0.99	0.49	0.32	0.27	0.4	0.32	0.41	0.28	0.74	0.42
F2	0	0	0	0	0	0	0	0	0	0	0	0	0	0	0	0.38	1.06	0.2
F2rl2	14.42	18.64	24.12	43.37	9.37	28.89	12.66	13.43	2.35	10.44	18.6	21.14	20.77	11.01	4.4	6.14	7.87	9.63
F5	73.93	51.21	62.56	103.36	30.74	74.41	54.07	30.2	14.01	35.5	50.98	57.19	50.15	34.35	19.66	16.7	21.48	31.68
F630028O10Rik	6.73	4.71	5.25	10.1	10.79	6.59	11.36	7.46	12.56	18.5	7.52	8.02	4.52	16.38	19.31	6.54	17.01	18.37
F7	1.35	1.54	1.75	1.43	1.71	1.44	1.27	3.77	5.99	2.47	1.6	4.29	5.09	3.13	3.24	4.05	6.28	2.8
F730311O21Rik	0.13	0.06	0.11	0.13	0.17	0.12	0.13	0.09	0.05	0.26	0.08	0.08	0.04	0.26	0.31	0.22	0.24	0.2
Fabp1	0	0.2	0	0	0	0	0	0.34	0	0	0	0	0.09	0	0.21	24.04	6.63	0.72
Fam124a	0.02	0.08	0.04	0.05	0.03	0.07	0.1	0.1	0.29	0.12	0.04	0.01	0.07	0.17	0.27	0.09	0.29	0.12
Fam131a	1.26	1.29	2.6	4.07	0.84	2.49	1.13	1.23	0.53	1.4	2.15	2.63	1.71	0.63	0.27	0.3	1.14	1.07
Fam162a	5.79	4.19	3.83	7.07	5	5.17	5.96	14.12	20.3	7.3	5.93	7.39	9.22	5.75	13.77	10.88	22.65	7.11
Fam167a	0.94	4.05	3.01	0.43	0.92	0.26	1.25	0.24	0.99	0.42	0.9	0.58	2.64	1.73	0.43	4.64	0.72	2.1
Fam174b	3.01	2.55	2.95	5.59	1.17	4.49	1.56	1.88	0.85	1.89	2.45	2.46	1.78	1.52	0.5	0.91	0.71	1.23
Fam20a	1.15	1.14	1.47	2.46	0.58	0.87	2.09	2.77	5.25	3.56	2.9	7.47	3.89	4.25	10.2	2.13	15.84	3.58
Fam57b	0.51	0.69	0.42	1.27	0.21	1.04	0.26	0.25	0.05	0.54	0.54	0.45	0.39	0.28	0.06	0.03	0.13	0.17
Fam83f	0.25	0.82	0.47	0.52	0.47	0.22	0.16	0.15	0.2	0.19	0.43	0.24	0.82	0.47	0.24	0.79	0.35	0.59
Fancc	0.15	0.15	0.17	0.24	0.11	0.24	0.29	0.29	0.4	0.48	0.33	0.27	0.38	0.22	0.3	0.15	0.5	0.21
Fancg	0.45	0.41	0.37	0.57	0.51	0.92	0.73	1.43	1.53	1.25	0.36	1.31	0.9	0.46	1.53	0.82	1.16	0.79
Far2	0.16	0.17	0.17	0.15	0.36	0.16	0.23	0.13	0.33	0.51	0.29	0.1	0.14	0.31	0.76	0.34	0.87	0.17
Fbln2	0.1	0.07	0.01	0.02	0.09	0.03	0.08	0.06	0.12	0.06	0.15	0.03	0.07	0.16	0.12	0.43	0.1	0.13
Fbp1	0.81	1.1	0.4	0.48	0.68	0.44	1.32	0.33	0.17	0.35	0.54	0.55	0.46	1.1	0.37	3.27	2.63	2.08
Fbxl2	2.54	3.8	3.64	5.51	1.56	3.86	1.89	2	1.46	1.76	2.63	2.52	3	1.88	1.3	1.05	1.59	1.93
Fbxo2	0.79	1.02	1.94	3.65	0.69	2.68	0.99	0.87	0.2	1.14	1.15	1.53	1.45	0.74	0.22	0.3	0.27	0.43
Fcgrt	3.51	2.82	3.07	5.73	1.63	5.44	4.34	6.35	11.13	6.87	6.15	5.98	8.74	7.18	16.22	5.73	13.38	4.27
Fcna	0.09	0.33	0.09	0.23	0.14	0	0.11	0.64	0.69	0.43	0.34	0.04	0.66	1.45	0.97	1.15	2.18	0.48
Fcrl5	0.24	0.22	0.26	0.23	0.24	0.18	0.4	0.47	1.08	1.39	0.47	0.64	1.11	0.96	0.81	0.49	0.96	0.5
Fcrlb	1.08	2.66	2.78	0.8	2.64	0.55	1.07	12.02	12.49	2.13	1.27	0.38	4.28	1.69	3.02	3.26	9.74	2.44
Fga	0	0.25	0.01	0	0	0	0	0.13	0.04	0.02	0	0	0.13	0	0.1	5.26	17.37	5.99
Fgb	0.01	0.17	0	0	0	0	0	0.1	0.01	0	0	0	0.04	0.03	0.11	6.08	14.51	4.18
Fgg	0.02	0.13	0.1	0	0.02	0	0	0.14	0	0.02	0	0	0.02	0	0.03	13.52	24.16	7.52
Fgl1	0	0	0	0	0	0	0	0.01	0.01	0	0	0	0	0	0.01	0.37	1.15	0.23
Fhl1	19.41	24.25	24.98	55.36	14.55	31.8	13.53	12.25	2.81	20.74	21.28	15.08	19.25	11.72	5.43	7.1	6.54	8.2
Flvcr2	0.11	1.01	0.88	0.11	0.3	0.01	0.09	0.05	0.36	0.1	0.18	0.03	0.85	0.43	0.08	1.49	0.39	0.43
Folr2	0.26	0.07	0.4	0.9	0.21	0.03	0.59	0.75	1.51	0.74	1.21	0.85	1.21	1.06	1.85	0.87	2.97	1.2
Foxj1	0.09	0.04	0.14	0.07	0.21	0	0.04	0.13	0.37	0.21	0.05	0	0.15	0.04	0.33	0.51	0.87	0.05
Fscn1	0.93	2.46	2.55	0.58	0.55	0.44	0.49	2.23	9.57	1.76	2.55	0.66	6.05	1.26	3.38	13.63	13.34	2.64
Fzd7	1.89	2.35	3.45	3.13	3.03	4.85	1.41	4.89	6.06	4.64	2.84	4.3	5.28	4.69	8.72	4.14	18.64	2.15
Gab1	4.18	5.9	6.76	7.37	11.66	6.11	3.72	25.63	15.55	6.49	8.41	6.81	9.62	5.63	16.14	12.31	24.38	5.39
Gabarapl1	24.42	35.79	35.52	66.93	18.71	56.23	18.78	24.23	14.51	21.58	30.81	34.05	29.51	22.17	15.01	15.15	21.15	18.33
Gad1	0.59	1.12	1.14	2.6	0.57	1.67	0.56	0.75	0.17	0.69	0.99	0.82	0.98	0.72	0.13	0.2	0.21	0.41
Galnt15	0.28	0.98	0.44	0.13	0.31	0.07	0.33	0.13	0.68	0.32	0.22	0.08	0.23	0.16	0.05	1.85	0.16	0.67
Gas2l1	58.64	76.31	71.79	135.68	13.57	104.77	21.04	36.08	9.16	34.37	60.77	56.01	54.56	29.9	12.4	12.83	17.2	25.84
Gas6	0.21	0.47	0.39	0.15	0.15	0.06	0	0.11	0.02	0.06	0.08	0.08	0.13	0.05	0.02	0.65	0.31	0.11
Gata1	6.55	5.67	7.37	11.39	3.43	12.58	4.87	5.66	1.26	4.38	6.81	6.1	5.55	3.05	1.54	2.19	2.52	3.85
Gata2	1.21	2.36	1.8	3.44	0.91	1.68	0.98	1.43	1.06	0.58	1.81	1.24	1.42	0.51	0.63	2.06	0.48	0.67
Gata6	0.09	0.15	0.2	0.13	0.16	0.01	0.1	0.08	0.1	0.15	0.11	0.01	0.06	0.28	0.35	0.21	0.98	0.15
Gatad1	24.62	28.86	28.27	50.46	17.26	37.69	20.26	17.84	11.07	18.69	27.27	22.99	22.82	20.05	11.41	11.74	13.73	17.09
Gbp10	1.04	2.46	1.27	1.21	2.39	1.58	2.51	7.08	2.49	3.46	5.96	1.24	4.29	3.72	0.61	5.15	2.86	1.09
Gbp9	2.54	5.74	5.04	4.55	8.29	4.3	5.56	12.55	7.21	7.82	9.19	2.63	6.44	7.25	9.53	12.87	11.88	6.55
Gc	0	0.14	0.09	0	0	0	0	0.1	0	0	0	0	0	0	0.03	6.26	6.33	0.94
Gcdh	0.55	0.41	0.48	0.76	0.59	1.04	0.57	1.45	1.39	1.43	0.68	1.11	1.07	0.86	1.65	1.02	2.03	1.14
Gchfr	51.33	60.54	53.24	120.66	20.31	86.81	28.29	27.36	4.77	33.45	42.43	43.33	41.11	22.1	5.83	7.51	8.7	18.99
Gcsam	0.35	0.38	1.15	1.9	0.44	1.92	0.45	0.98	0.22	0.52	0.63	1.21	0.87	0.43	0.34	0.37	0.52	0.3
Gdf15	0.3	1.39	3.06	0.23	0.59	0.15	0.5	1.07	3.95	0.67	0.83	0.45	6.22	2	0.8	10.18	3.54	2.82
Gimap1os	0.23	0.91	1.05	0.21	1.22	0.81	0.65	2.82	1.82	1.05	1.09	0.36	1.29	1.09	1.61	1.27	2.28	0.77
Gipc2	0.24	0.27	0.29	0.77	0.19	0.56	0.21	0.2	0.12	0.15	0.2	0.31	0.24	0.15	0.07	0.06	0.06	0.26
Gjb2	0.15	0.13	0.23	0.2	0.36	0.83	0.15	0.44	0.3	0.19	0.26	0.53	0.13	0.26	0.41	0.75	0.76	0.35
Gm10244	1	1.33	0.45	2.16	0.25	1.47	0.83	0.16	0.36	0.45	0.8	1.05	0.5	0.72	0.36	0.25	0.2	0.37
Gm10254	1.54	2.46	1.81	2.37	2.95	3.81	4.16	10.74	4.37	2.74	5.72	1.98	3.71	2.35	1.7	4.78	3.9	6.5
Gm10371	1.1	0.7	2.94	1.47	1.16	1.78	1.84	0.81	0.18	3.52	4.16	2.86	3.06	1.58	1.13	0.93	0.42	2.32
Gm10419	0.39	0.41	0.35	0.85	0.19	0.69	0.26	0.17	0.05	0.35	0.36	0.47	0.31	0.21	0.05	0.06	0.07	0.19
Gm10420	4.78	2.18	0.98	1.02	4.97	5.46	2.36	6.69	13.68	4.77	6.09	3.69	6.82	5.59	6.87	7.48	7.38	6.58
Gm10638	0.5	0.77	0.44	0.71	0.56	0.74	0.62	0.52	0.47	0.15	0.06	0.44	0.37	0.47	0.43	0.09	0.5	0.64
Gm10693	0.11	0.09	0.13	0.03	0.25	0.11	0.35	0.16	0.24	0.16	0.23	0.12	0.08	0.26	0.27	0.08	0.12	0.36
Gm10705	5.96	6.68	5.74	24.65	2.98	46.79	8.02	4.07	12.75	4.84	7.64	6.93	6.92	11.71	38.72	21.62	21.61	21.37
Gm11274	27.56	30.18	26.78	73.25	9.66	40.04	17.49	13.86	4.21	19.96	25.61	21.11	19.88	16.81	1.77	5.29	4.45	8.73
Gm11738	0.36	0.65	0.77	0.64	0.82	0.52	0.64	0.46	0.36	0.32	0.43	0.04	0.16	0.63	0.13	0.36	0.26	0.24
Gm11772	0.32	1.83	1.74	0.81	0.71	0.26	0.43	0.46	0.81	0.52	1.48	0.27	1.13	0.62	0.32	2.47	0.31	1.15
Gm11870	0.27	0.36	0.29	0.07	0.38	0.05	0.22	0.11	0.9	0.44	0.05	0.23	0.11	0.42	0.81	0.84	1.15	0.44
Gm12020	0.74	0.65	1.02	1.18	0.13	0.61	0.28	0.32	0.13	0.35	0.45	0.47	0.36	0.2	0.04	0.09	0.12	0.18
Gm12918	28.37	115.18	71.82	23.39	12.29	7.61	22.63	26.19	24.56	27.97	32.46	14.47	16.65	44.4	103.19	114.27	57.57	33.78
Gm12940	0.33	0.46	0.27	0.54	0.52	0.51	0.3	0.48	0.98	0.82	0.45	0.23	0.18	0.51	1.56	0.74	1.78	0.44
Gm12999	2.05	1.9	2.49	4.47	1.26	4.31	1.66	0.61	0.17	1.31	1.53	1.99	1.71	0.97	0.48	0.23	0.45	1.01
Gm13160	1.42	8.78	5.21	10.2	8	2.81	2.66	9.23	5.33	1.35	1.5	1.33	1.37	6.67	1.3	5.09	1.05	4.95
Gm13206	1.12	0.93	1.25	2.67	0.27	1.03	0.54	0.84	0.09	0.87	1.07	0.37	1.01	0.58	0.29	0	0.21	0.36
Gm13232	0.05	0.21	0.31	0.1	0.11	0.56	0.16	0.16	0.28	0.16	0.15	0.21	0.23	3.19	0.2	1.91	1.29	0.34
Gm13431	4.47	6.73	7.01	13.5	2.97	11.61	3.73	4.05	1.19	5.9	5.9	5.01	5.23	3.78	1.4	1.04	1.39	2.53
Gm13461	0.5	0.47	0.48	0.37	0.52	1.64	0.23	1.41	1.41	0.42	0.77	0.48	0.94	0.73	0.93	1.69	1.54	1.1
Gm13842	3.01	3.49	3.14	8.93	1.57	6.59	1.32	3.03	0.61	3.81	3.21	4.2	3.32	2.78	1.31	0.31	1.55	1.78
Gm14029	0.68	0.82	1.32	1.91	0.24	2.84	0.49	1.37	0.16	0.85	0.84	0.74	0.94	0.59	0.57	0.34	0.52	0.93
Gm14137	0.19	0.09	0.22	0.2	0.21	0.09	0.1	0.18	0.26	0.37	0.26	0.04	0.14	0.3	0.4	0.56	0.61	0.26
Gm14288	0.2	0.26	0.19	0.17	0.22	0.12	0.4	0.36	0.34	0.5	0.6	0.4	0.22	0.26	0.82	0.24	0.29	0.36
Gm14438	1.71	2.71	22.91	3.57	3.73	10.46	1.68	7.98	17.44	1.61	2.04	3.16	2.8	34.01	4.13	19.29	20.03	1.91
Gm14597	1.67	2.29	2.09	4.51	0.99	2.98	1.06	1.2	0.23	1.2	1.8	1.34	1.16	0.96	0.62	0.62	0.48	0.65
Gm14719	1.33	0.97	0.76	0.9	1.38	2.58	1.29	1.56	1.55	2.48	2.64	1.23	2.69	1.45	1.8	1.27	2.5	2.16
Gm15050	1.32	1.87	1.55	2.57	0.62	2.28	0.78	1.31	0.1	0.98	1.93	1.02	0.99	0.71	0.52	0.7	0.28	0.84
Gm15283	0.05	0.04	0.14	0.05	0.21	0.07	0.11	0.19	0.61	0.18	0.07	0.05	0.13	0.05	0.42	0.3	0.51	0.17
Gm15337	0.11	0.16	0.2	0.08	0.2	0.07	0.21	0.22	0.63	0.23	0.17	0.08	0.1	0.14	0.56	0.36	0.61	0.15
Gm15459	23.68	69.01	21.47	29.25	65.16	62.98	45.35	123.53	157.94	12.84	12.01	21.03	81.54	9.98	66.76	95.27	109.33	61.48
Gm15583	0.35	0.07	0.26	0.15	0.19	2.86	0.39	1.42	0.05	0.17	0.51	0.78	1.28	0.72	1.77	0.77	0.69	0.98
Gm15751	0.07	0.1	0.23	0.14	0.43	0.22	0.28	0.53	0.66	0.34	0.25	0	0.24	0.2	0.89	0.33	0.8	0.25
Gm15987	3.14	3.61	4.06	2.98	3.14	4.39	3.02	6.42	7.57	5.14	4.63	5.84	6.06	5.54	7.79	5.54	10.59	5.58
Gm16015	0.52	1.03	0.93	0.56	0.95	0.58	0.85	1.89	2.19	1.13	0.33	0.82	0.85	0.62	5.79	2.5	7.57	0.85
Gm16185	0.03	0.07	0.09	0.16	0.18	0.13	0.12	0.23	0.26	0.46	0.2	0.16	0.12	0.27	0.78	0.33	0.69	0.13
Gm16576	0.11	0.05	0.02	0.18	0.11	0.3	0.19	0.34	0.42	0.25	0.1	0.22	0.16	0.09	0.39	0.15	0.23	0.12
Gm16638	0	0.05	0.03	0.01	0	0.06	0.06	0.09	0.21	0.1	0.03	0.1	0.11	0.08	0.13	0.12	0.13	0.05
Gm16845	4.65	4.07	4.55	3.3	2.68	2.61	0.58	0.58	1.55	1.9	0.71	1.78	2.25	3.5	2.73	3.21	1.87	2.32
Gm17017	0.37	0.25	0.25	0.26	0.36	0.58	0.64	0.29	0.57	0.88	0.53	0.69	0.35	0.6	0.91	0.66	0.69	0.34
Gm17083	0.38	0.48	0.5	0.18	1.16	0.36	0.33	0.56	0.83	1.08	0.6	0.37	0.33	0.65	2.32	0.81	3.6	0.54
Gm17491	0.31	0.37	0.4	0.44	0.65	0.73	0.86	0.57	0.84	0.91	0.56	0.18	0.52	0.42	1.32	0.6	1.56	0.55
Gm17509	0.01	0.03	0.06	0.05	0.05	0.06	0.01	0.73	0.39	0.05	0.01	0.3	0.07	0.05	0.06	0.04	0.62	0.02
Gm19221	0.3	0.35	0.2	0.11	0.48	0.14	0.25	0.47	0.68	0.6	0	0.37	0.04	0.27	0.99	0.58	1.08	0.37
Gm19557	0.32	0.2	0.36	0.61	0.37	0.74	0.39	1.24	1.18	0.47	0.77	0.32	0.31	0.43	1.4	1	1.27	0.65
Gm19585	1.05	0.89	1.41	1.78	1.82	2.72	0.87	4.84	3.16	1.84	1.86	1.13	2.55	1.51	1.87	1.98	1.71	1.06
Gm1968	5.68	7.4	6	17.43	2.97	14.56	4.62	4.63	0.74	4.73	8.63	6.76	5.67	4.91	0.82	0.74	2.16	1.76
Gm19951	3.49	2.18	3.81	2.88	4.26	3.88	7.59	12.19	14.87	11.48	2.65	8.59	3.56	6.57	21.03	5.91	39.18	9.5
Gm20139	0.09	0.29	0.11	0.45	0.1	0.34	0.09	0.11	0.06	0.14	0.13	0.17	0.07	0.12	0.04	0.02	0.09	0.04
Gm20406	12.02	13.62	9.46	4.07	4.88	5.57	8.28	1.29	4.34	3.76	4.34	2.2	4.82	6.83	5.47	7.94	6.22	6.24
Gm20517	0.04	0.08	0.13	0.19	0.14	0.04	0.09	0.12	0.22	0.05	0.82	0.43	0.05	0.05	0.11	0.06	0.07	0.18
Gm20632	9.56	32.44	26.68	30.8	19.99	13.9	10.5	12.16	7.19	8.02	5.75	19.54	20.87	11.14	5.72	10.85	12.32	21.48
Gm20634	2.43	13.14	15.35	27.62	5.19	0	1.93	0	0.81	0	19.01	17.5	1	0.7	0	8.5	0	1.1
Gm20696	0.28	0.26	0.81	1.21	0.34	0.21	0.22	0.81	0.29	0.3	0.22	0.12	0.18	1.22	0.18	0.7	0.15	1.03
Gm21781	0.21	0.23	0.35	0.42	0.47	0.27	0.31	0.39	0.29	0.81	0.48	0.18	0.23	0.75	1.01	0.44	1.12	0.5
Gm21985	0.65	0	1.31	0	0.19	0.02	0	0	0	0	0	0	0	0	0	0.08	0	0
Gm22357	4.24	2.48	3.39	4.3	7.09	5.24	6.43	4.71	18.56	16.77	6.88	2.16	5.25	8.79	19.95	10.98	32.42	8.79
Gm23935	5844.77	217.06	724.8	234.83	455.73	258.25	286.42	282.1	370.66	271.09	227.06	213.23	166.4	163.18	918.54	2366.27	256.2	457.75
Gm24201	0.76	2.62	2.38	3.14	4.36	4.3	4.89	2.5	9.5	10.5	1.9	1.92	1.74	3.91	12.66	2.84	18.49	2.92
Gm2423	2.15	12.99	5.56	2.54	1.3	5.05	2.15	2.1	3.56	2.85	4.24	4.48	2.88	1.22	3.56	6.14	3.27	1.54
Gm24270	136.65	10.67	36.65	10.56	17.64	20.17	11.54	13.46	18.59	9.25	9.67	9.48	8.35	4.87	35.42	147.35	11.35	35.56
Gm24447	0.79	1.17	0.26	0.82	0.64	0.37	0	0.84	1.98	1.67	0	0.77	0	0.83	3.9	5.8	0.36	1.9
Gm25082	0.61	0.44	0.81	0.48	0.8	0.46	1.12	0.48	1.02	2.08	0.43	0.63	0.15	0.88	4.96	1.55	8.17	0.78
Gm25745	54.61	63.57	76.67	96.45	68.98	63.91	60.15	155.57	246.4	153.89	75.25	120.89	125.26	93.4	186.07	106.08	308.61	111.19
Gm26569	0.25	0.28	0.39	0.81	0.13	0.45	0.19	0.19	0.08	0.21	0.4	0.17	0.16	0.24	0.11	0.09	0.11	0.23
Gm26571	2.39	0.6	0.61	0.82	0.93	0.37	2.1	0.38	0.09	0.53	1.08	1.52	0.95	0.32	1.17	0.12	0.19	0.4
Gm26616	0.54	0.46	0.89	0.85	0.72	0.85	0.51	0.07	0.67	0.06	0.04	0.16	0.63	0.66	0.38	0.47	0.75	0.65
Gm26813	0.12	0.4	0.44	0.23	0.35	0.35	0.13	0.58	0.62	0.36	0.39	0.49	0.47	0.48	0.91	0.51	2.48	0.24
Gm27505	0.13	5.56	4.49	5.54	5.69	9.53	9.02	14.35	22.41	17.14	5.16	13.12	7.76	7.59	29.03	11.35	34.55	0.16
Gm27761	14.97	31.18	29.09	49.68	13.59	37.96	11.4	20.66	14.18	18.93	23.33	22.45	19.77	18.56	8.73	12.11	11.38	14.04
Gm28053	0.24	0.52	0.62	0.34	0.81	0.79	0.38	1.22	0.83	1.74	1.14	0.72	0.34	0.9	0.06	0.41	0.41	0.23
Gm28417	0.79	1.22	1.26	1.49	0.67	1.69	0.46	0.91	0.47	0.69	0.91	0.73	0.53	0.59	0.32	0.17	0.25	0.46
Gm28609	0.61	8.96	10.35	19.97	2.3	18.26	4.84	5.12	0.31	5.85	8.03	5.89	10.8	3.74	0	1.55	0	0
Gm29125	0.33	0.39	0.37	0.11	0.03	0	0.05	0.32	0.02	0.22	0.37	0	0.14	0.07	0.11	0.04	0.08	0
Gm29361	0.42	0.32	0.59	0.26	1.06	0.42	0.53	0.37	0.75	0.57	0.5	0.12	0.53	0.41	1.06	0.86	1.97	0.61
Gm29397	2.46	5.2	7.17	13.66	3.11	9.71	4.41	4.11	1.32	2.74	5.49	4.38	3.2	3.88	2.03	2.19	2.31	3.66
Gm2962	4.49	6.56	12.14	7.68	20.29	17.98	12.96	10.24	23.27	15.55	8.86	6.2	14.61	7.64	19.86	30.42	19.45	14.67
Gm30411	5.04	9.21	6.39	13.59	3.55	13.03	2.97	4.97	1.09	4.91	6.19	5.73	3.53	4.34	0.69	0.53	2.48	3.18
Gm30551	0.22	0.4	0.33	0.56	0.11	0.5	0.07	0.16	0.04	0.19	0.14	0.39	0.14	0.07	0.09	0	0.08	0.03
Gm31718	0.3	0.79	0.95	0.52	0.75	0.79	0.67	1.39	1.02	0.9	0.71	0.45	1.14	1.28	1.06	2.02	2.62	1.1
Gm32031	4.1	5.1	4.66	7.52	2.27	8.08	4.05	4.56	2.08	3.35	4.12	3.01	3.14	2.4	1.69	2.29	3.21	3.4
Gm32051	0.76	1.47	0.88	2.28	0.49	2.01	0.51	0.71	0.14	0.98	0.71	0.72	0.5	0.37	0.37	0.24	0.32	0.58
Gm32633	0.56	0.73	0.99	1.33	1.52	2.9	1.17	2.53	1.61	1.72	1.8	1.64	2.49	1.49	1.57	1.43	1.77	1.19
Gm33111	0.24	0.28	0.23	0.88	0.14	0.72	0.16	0.35	0.06	0.38	0.44	0.26	0.3	0.39	0.12	0.02	0.2	0.16
Gm35657	0.85	1.16	1.55	2.86	0.7	2.77	1.03	0.65	0.26	0.98	1.52	1.13	0.91	0.37	0.08	0.06	0.09	0.84
Gm36043	0.07	0.35	0.27	0.12	0.19	0.08	0.14	0.6	0.4	0.23	0.36	0.26	0.53	0.25	0.38	1.07	0.89	0.23
Gm36279	2.54	2.94	3.22	6.41	0.58	3.66	1.68	2.25	0.51	1.97	2.24	1.56	2.35	1.44	0.29	0	0.9	1.47
Gm36328	2.28	3.35	2.99	5.42	1.35	4.74	0.86	2.65	0.65	2.64	2.53	2.04	1.28	1.99	1.02	0.09	1.77	0.27
Gm36684	0.04	0.11	0.09	0.09	0.09	0.41	0.69	0.12	0.1	0.04	0.1	0.42	0.1	0.34	0.12	0.4	0.4	0.27
Gm36931	0.04	0.14	0.09	0.08	0.16	0.08	0.04	0.16	0.22	0.13	0.23	0.01	0.07	0.1	0.24	0.26	0.49	0.09
Gm37035	0.36	1.63	0.54	3.12	0.13	0.78	0.13	0.28	0.05	0.22	0.58	1.24	0.15	0.3	0.32	0.05	0.77	0.82
Gm37169	0.08	0.08	0.04	0.11	0.14	0.26	0.02	0.47	0.32	0.24	0.24	0.13	0.26	0.14	0.23	0.15	0.27	0.09
Gm37233	0.07	0.03	0.07	0.07	0.03	0.16	0.08	0.31	0.4	0.1	0.04	0.29	0.18	0.12	0	0.16	0.39	0.13
Gm37416	57.07	70.25	64.32	142.44	37.56	87.01	52.08	45.83	20.77	48.76	60.33	71.61	45.51	39.52	17.75	19.97	18.76	30
Gm37689	0.48	0.36	0.38	0.54	0.67	1.02	1.63	1.18	1.19	1.64	0.51	0.79	0.63	1.14	3.67	1.19	4.87	0.69
Gm38158	9.18	12.92	11.94	33.67	11.72	28.11	5.92	10.41	5.38	10.35	11.66	13.75	8.45	9.98	5.31	4.52	8.15	11.38
Gm38220	0.33	0.64	0.55	0.51	1.2	0.42	0.77	0.79	1.09	1.42	0.99	0.32	0.25	1.25	3.03	2.43	5.63	0.49
Gm38317	9.71	8.04	10.11	20.12	2.54	19.58	6.11	9.24	2.8	6.55	13.3	6.92	8.88	6.05	4.52	2.16	4.43	6.15
Gm38357	0.09	0.11	0.12	0.06	0.14	0	0.13	0.23	0.39	0.2	0.11	0.07	0.12	0.2	0.45	0.24	0.93	0.25
Gm38414	0.4	0.64	0.56	0.9	0.12	0.74	0.33	0.26	0.05	0.31	0.19	0.38	0.26	0.24	0	0	0	0.08
Gm38431	0.58	0.41	0.22	0.54	0	0.84	0.54	0.83	0.97	0.62	0.04	0.25	0.6	0.62	0.9	14.45	1.13	10.44
Gm42501	1.57	1.37	1.49	0.42	0.43	0.11	0.42	0.33	1.32	0.36	0.11	0.58	0.87	0.59	1.19	0.8	0.84	0.64
Gm42547	0.05	0.14	0.14	0.18	0.26	0.15	0.38	0.43	0.58	0.2	0.31	0.43	0.38	0.23	0.34	0.31	0.29	0.2
Gm42659	0.29	0.48	0.29	0.3	0.42	0.41	0.71	0.32	0.71	0.48	0.12	0.17	0.17	0.76	1.82	0.71	1.01	0.33
Gm42664	0.2	0.03	0.15	0.15	0.4	0.09	0.35	0.13	0.42	0.34	0.18	0.03	0.06	0.13	1.07	0.25	0.87	0.21
Gm42727	0.06	0.07	0.08	0.03	0.17	0.07	0.05	0.08	0.12	0.16	0.12	0.12	0.07	0.17	0.46	0.06	0.34	0.1
Gm42748	0.14	0.16	0.11	0.2	0.24	0.09	0.15	0.26	0.46	0.32	0.28	0.07	0.18	0.26	0.6	0.5	0.78	0.16
Gm42918	1.22	1.1	0.9	1.37	0.64	0.95	0.75	0.61	0.28	0.7	0.89	0.44	0.75	0.64	0.15	0.49	0.62	0.78
Gm43181	14.48	23.04	18.78	18.7	27.67	14.93	19.53	44.23	95.92	24.21	18.8	52.96	23.33	49.54	90.44	70.16	129.93	24.92
Gm43182	0.13	0.34	0.24	0.07	0.17	0.06	0.26	0.37	0.99	0.44	0.37	0.53	0.13	0.33	0.83	0.92	0.99	0.28
Gm43203	0.37	0.44	0.46	0.15	0.83	0.18	0.79	0.76	0.66	1.17	0.58	0.39	0.12	0.85	2.46	1.37	2.26	0.64
Gm43300	0.31	0.24	0.42	0.19	0.38	0.22	0.35	0.24	0.56	0.65	0.27	0.12	0.1	0.36	1.66	0.43	1.59	0.27
Gm43302	0.49	4.2	3.59	2.26	0.81	0.43	1.16	2.59	1.17	0.93	2.42	0.34	1.54	0.98	1.31	1.6	0.53	2.39
Gm43328	0.3	0.18	0.31	0.28	0.83	0.41	0.35	0.5	0.89	0.7	0.33	0.36	0.42	0.7	1.28	1	1.52	0.35
Gm43672	6.23	5.46	4.77	12.53	5.4	12.73	4.85	3.78	1.44	4.46	5.34	5.31	4.41	5.49	3.14	1.54	2.14	3.61
Gm43844	0.05	0.04	0.09	0.03	0.14	0	0.05	0.13	0.26	0.15	0	0.01	0.05	0.04	0.32	0.15	0.39	0.07
Gm44164	0.51	0.71	0.45	0.38	1.09	0.27	0.95	0.68	0.83	1.46	0.63	0.44	0.22	1.16	2.49	1.13	2.98	0.74
Gm44667	0.05	0.1	0.15	0.1	0.18	0.07	0.18	0.16	0.42	0.22	0.17	0.11	0.05	0.1	0.66	0.25	0.66	0.19
Gm44710	1.34	1.91	2.11	2.63	0.56	1.79	1.65	0.97	0.58	0.62	1.09	1.4	1.5	1.13	0.74	0.97	0.72	0.61
Gm44729	1.31	0.88	0.78	2.31	0.34	1.59	0.58	0.86	0.25	0.51	1.64	1.08	0.84	0.47	0.27	0.39	0.92	0.49
Gm45221	2.26	1.97	1.88	2.24	4.51	2.82	4.6	3.12	4.54	5.97	2.72	2.44	1.09	4.35	9.59	3.34	8.43	2.69
Gm45620	3.25	3.38	4.59	8.54	2.05	8.84	1.93	2.63	0.63	2.04	3.3	4.49	3.34	2.9	0.06	0.74	0.86	1.58
Gm45705	1.02	0.88	1.62	2.25	0.5	1.94	0.73	0.89	0.3	0.57	0.95	1.61	2.03	0.53	0.59	0.45	0.46	0.57
Gm45706	1.02	0.88	1.62	2.25	0.5	1.94	0.73	0.89	0.29	0.57	0.95	1.61	2.02	0.53	0.59	0.45	0.46	0.57
Gm45767	0.28	0.14	0.06	0.26	0.08	0.03	0.27	0.05	0.11	0.09	0.08	0.14	0.02	0.06	0.05	0.07	0.15	0.05
Gm45799	0.34	0.27	0.15	0.05	0.08	0.23	0.31	0.07	0	0.15	0.1	0.27	0	0.01	0	0.06	0.11	0
Gm45838	0.04	0.13	0.15	0.03	0.21	0.01	0.16	0.07	0.33	0.17	0.16	0.16	0.12	0.22	0.62	0.11	0.65	0.07
Gm47015	1.42	2.14	2.32	2.16	3.16	1.53	2.22	2.09	3.95	7.23	3.22	0.74	1.26	3.73	9.11	3.62	10.14	2.97
Gm47218	0.97	0.38	0.48	0.53	0.77	0.46	1	0.93	0.78	1.78	0.73	0.71	0.57	1.16	2.06	0.98	1.63	1.07
Gm47260	0.23	0.4	0.34	0.18	0.51	0.08	0.46	0.36	0.94	0.82	0.47	0.12	0.24	0.68	0.73	0.76	0.98	0.27
Gm47283	0.44	1.1	0.82	1.27	2.71	0.32	1.81	1.24	3.52	1.18	4.16	1.1	1.45	3.39	1.58	3.77	5.42	1.52
Gm47287	0.12	0.16	0.13	0.14	0.15	0.13	0.13	0.11	0.13	0.12	0.18	0.14	0.14	0.11	0.17	0.19	39.32	18.63
Gm47305	0.12	0.16	0.13	0.14	0.15	0.13	0.13	0.11	0.13	0.12	0.18	0.13	0.14	0.11	0.16	0.18	39.26	18.33
Gm4735	15.27	32.71	27.03	26.47	42.75	36.7	32.24	54.2	56.26	31.9	27.72	61.61	33.34	57.93	59.44	44.75	82.59	43.96
Gm47483	0.23	0.33	0.18	0.41	0.27	0.32	0.32	0.19	0.7	0.61	0.4	0.26	0.07	0.51	1.31	0.46	1.5	0.41
Gm4759	0.37	0.55	0.67	0.69	0.58	1.05	0.93	2.01	1.65	2.06	0.87	0.75	1.12	1.45	1.44	0.79	1.73	0.89
Gm47882	2.11	1.69	2.43	2.61	2.11	7.24	3.8	3.84	8.73	3.72	3.48	2.61	8.13	4.09	4.5	9.21	2.84	4.26
Gm48249	0.49	0.56	0.8	1	0.17	0.78	0.07	0	0	0.34	0.35	0.4	0.4	0.23	0.04	0.11	0.16	0.3
Gm48786	0.06	0.04	0.06	0.02	0.06	0.06	0.07	0.24	0.2	0.15	0.02	0.07	0.08	0.2	0.4	0.16	0.28	0.06
Gm48905	4.95	7.74	6.97	17	2.62	14.18	3.44	3.79	0.76	4.49	6.66	5.32	4.89	3.24	0.84	0.58	2.37	2.44
Gm49204	0.07	0.1	0.12	0.15	0.18	0.09	0.1	0.11	0.2	0.23	0.09	0.05	0.03	0.26	0.39	0.2	0.69	0.14
Gm49391	3.01	0	0.2	456.37	0	8.81	0	0.05	17.88	2.88	2.12	0	2.74	0	0	25.88	0	0
Gm49392	5.36	10.18	8.06	14.91	3.58	8.25	3.55	5.39	2.24	5.2	6.86	2.43	4.59	4.96	0.82	3.37	1.73	2.66
Gm49396	0.32	0.48	0.07	0.05	0.92	0.51	0.63	0.55	1.75	1.94	1.14	0.93	0.92	1	1.87	1	1.68	1.15
Gm4949	17.56	3.77	3.37	8.94	6.74	14.68	14.29	3.09	2.94	4.64	5.29	11.18	2.97	5.94	4.47	0.94	0.99	4.62
Gm49721	0.07	0	0.03	0	0	0.01	0.01	3.53	0	0	0.03	1.72	2.41	0.02	0.01	1.65	0.01	0
Gm49747	0.11	0.12	0.1	0.12	0.2	0.31	0.16	0.36	0.52	0.26	0.07	0.16	0.19	0.32	0.24	0.19	0.41	0.17
Gm49783	0.02	0	0.03	0.03	0.05	0.02	0.04	0	0	0.08	0.04	0	0.03	0.04	0.16	0.05	0.17	0.05
Gm50012	0.55	0.55	0.97	1.12	1.34	1.43	0.71	2.42	1.68	1.51	0.99	1.88	2.11	1.87	3.25	1.95	3.92	1.06
Gm50020	0.57	1.4	1.04	2.24	0.89	2.4	0.25	0.92	0.3	1.3	1.36	0.77	1.03	0.82	0	0.3	0.17	0.24
Gm50241	1.66	0.89	2.45	1.95	3.78	2.45	2.37	2.51	2.78	1.72	3.7	1.29	21	1.95	2.69	16.43	3.55	2.41
Gm50340	1.3	1.66	0.61	3.86	1.04	3.66	0.82	1.5	0.71	0.6	1.13	2.78	0.67	0.81	0.71	0.38	0.82	0.79
Gm5069	1.37	3.21	2.21	4.88	0.73	3.11	1.47	1.11	0.24	0.91	1.51	1.77	2.49	0.92	0.26	0.2	0.69	0.7
Gm5150	11.34	7.92	9.38	12.45	12.64	6.54	9.67	22.81	24.86	12.94	8.59	16.13	19.43	16.6	33.68	16.96	27.4	15.93
Gm5294	4.71	0.38	0.6	1.45	0.71	1.87	2.04	0.12	0.16	0.33	0.51	1.25	0.43	1.97	0.83	0.37	0.36	1.28
Gm5451	4.83	9.07	13.66	7.83	13.36	32.78	23.6	12.32	38.86	11.63	10.64	6.61	13.87	18.24	7.67	24.5	102.7	30.33
Gm5960	1.94	2.7	4.74	1.58	8.2	6.64	1.9	13.38	1.8	1.17	1.14	1.25	1.73	0.88	0.59	1.79	1.23	3.32
Gm6125	0.07	0.06	0.04	0.08	0.05	0.02	0.11	0.36	0.04	0.07	0.11	0.3	0.39	0.2	0.06	0.21	0.14	0.22
Gm6652	0.6	0.93	1.34	1.69	0.21	1.43	0.41	0.46	0.25	1.04	1.07	1.12	1.13	0.59	0.1	0.47	0.43	0.42
Gm6745	1.67	3.7	3.71	3.67	2.18	6.6	1.05	5.94	13.08	4.25	14.91	6.66	4.76	7.76	4.37	4.18	20.62	10.55
Gm7143	0.98	1.64	2.13	1.28	9.2	1.71	1.25	1.99	9.95	1.68	11.04	1.89	1.3	7.07	2.09	12.63	1.96	1.84
Gm7324	0.21	0.12	0.19	0.08	2	0.11	0.12	0.14	0.21	0.19	0.29	0.1	0.15	0.25	0.99	0.22	2.85	0.27
Gm7327	2.01	0.87	2.79	1.56	2.13	3.63	2.92	3.56	8.63	3.84	1.44	0.76	5.6	5.54	7.59	4.42	2.93	4.3
Gm7446	0.15	0.21	8.45	0.26	0.44	33.36	21.31	0.27	28.28	13.82	1.52	0.24	30.56	7.82	1.97	9.51	0.37	2.15
Gm7476	0.35	0.35	0.43	2.05	0.5	1.18	0.4	0.41	1.67	0.27	0.58	0.25	0.25	0.57	0.81	1.05	9.93	4.62
Gm7535	0.18	0.3	0.65	0.29	1.3	1.25	0.3	1.25	0.71	0.16	0.26	0.13	0.2	0.25	0.31	0.1	0.83	1.32
Gm8172	11.11	15.15	6.19	5.7	18.65	4.17	3.76	24.54	8.55	13.32	11.64	8.09	7.21	14.09	29.48	17.17	37.93	9.35
Gm8355	2.22	2.6	4.8	3.98	2.73	5.64	2.1	14.77	19.52	4.84	3.48	3.97	11.4	3.09	8.41	5.57	3.47	2.73
Gm9242	0.12	0.6	0.3	0.21	0.45	0.27	0.63	2.09	0.96	0.11	0.21	0.19	0.4	0.21	0.26	0.95	0.7	0.24
Gm9573	0.07	0.01	0.01	0	0.2	0	0	0.11	0.56	0.04	0.01	0.01	0.16	0.08	1.66	2.06	0.78	0.43
Gm9726	0.08	0.08	0.23	0.19	0	0.28	0.08	0.14	0.11	0.54	0.3	0.07	0.15	0.07	1.65	1.47	0.47	0.28
Gm9752	0.2	0.23	0.16	0.15	0.41	0.22	0.22	0.22	0.44	0.71	0.11	0.1	0.17	0.53	1.65	0.35	0.74	0.41
Gm9821	3.65	3.81	5.21	7.88	2.51	7.41	2.01	2.71	0.81	2.77	3.24	3.93	3.43	2.26	1.2	1.29	1.58	1.8
Gm9917	0.07	0.13	0.3	0.13	0.25	0.13	0.08	0.15	0.34	0.29	0.25	0.03	0.18	0.25	0.48	0.2	0.58	0.34
Gmpr	8.53	10.6	11.94	17.4	3.34	10.56	4.61	4.34	1.28	4.39	8.99	6.13	9.62	4.5	1.4	2.27	2.98	3.36
Gnaz	2.28	1.5	3.13	4.67	1.05	4.37	1.59	1.52	0.45	1.29	1.99	2.25	2.18	1.12	0.35	0.82	1.08	1.58
Gng11	412.88	679.76	505.05	1104.35	227.27	889.3	237.23	304.49	58.51	304.81	465.73	370.98	332.29	250.03	51.21	57.51	103.18	167.84
Gngt2	14.49	14.94	16	19.04	19.23	25.28	20.92	25.3	36.99	28.85	18.55	59.01	27.1	32.88	47.85	21.61	52.49	33.01
Gnmt	0.31	0.22	0.39	0.19	0.55	0.24	0.48	0.39	0.06	0.5	0.41	0.83	0.42	0.55	0.45	2.55	2.21	0.57
Gp1ba	20.17	18.38	27.72	56.11	12.37	54.43	16.36	18.27	3.54	12.04	27.01	36.59	27.27	14.51	7.34	8.73	11.74	13.83
Gp1bb	74.48	72.28	96.01	184.99	34.81	114.32	49.85	46.7	8.97	43.66	73.32	118.59	90.09	42.2	17.46	16.72	25.81	40.53
Gp5	52.64	56.75	74.5	125.62	30.41	100.26	38.73	37.94	6.56	26.97	57.13	65.3	54.16	29.46	11.39	14.93	16.31	27.72
Gp6	13.12	14.86	20.58	36.4	6.49	25.31	9.44	9.46	2.21	10	15.55	13.83	14.61	9.81	2.79	2.9	5.1	6.35
Gp9	255.18	274.84	285.25	564.89	112.9	424	155.66	149.89	25.19	141.2	246.62	271.63	239.01	129.01	44.39	51.46	69.36	109.34
Gpm6b	0.5	0.44	0.16	1	0.21	0.58	0.28	0.37	0.22	0.45	0.41	0.44	0.36	0.27	0.12	0.14	0.08	0.18
Gpr160	1	1.04	1.1	1.76	1.53	1.09	1.06	0.87	0.22	0.48	0.82	0.67	0.22	1.74	1.32	0.66	0.76	0.75
Gpr31a	0.51	2.06	4.22	1.74	1.65	0.46	1.17	3.55	9.45	3.17	1.58	2.09	9.49	3.43	5.6	6.62	6.09	2.56
Gpr55	0.52	0.53	0.86	0.68	0.88	0.93	0.4	2.35	1.93	0.98	0.62	0.74	1.17	0.82	1.96	1.7	2.07	0.6
Gpt2	0.06	0.02	0.07	0.1	0.15	0.03	0.09	0.32	0.34	0.17	0.07	0.16	0.16	0.09	0.23	0.34	0.74	0.17
Gpx3	2	1.94	2.36	2.48	2.39	2.42	2.24	3.26	4.57	3.35	2.38	8.1	4.38	3.06	5.87	3.22	8.93	5.21
Gpx4	157.25	180.23	188.94	296.71	106.35	239.11	124.4	127.19	62.92	108.04	168.41	148.25	158.45	107.18	75.54	71.79	101.01	109.88
Gpx4-ps2	57.11	62.35	61.09	97.84	37.9	82.27	39.61	42.79	19.95	42.07	56.01	56.38	49.15	38.31	25.23	24.99	34.35	40.7
Grb7	0.05	0.02	0	0.13	0.06	0.19	0.1	0.38	0.16	0.27	0.06	0	0.25	0.13	0.3	0.28	0.25	0.14
Grk4	0.2	0.1	0.15	0.14	0.22	0.31	0.41	0.3	0.24	0.48	0.32	0.24	0.21	0.3	0.31	0.1	0.35	0.18
Grtp1	0.31	0.33	0.25	0.8	0.25	0.49	0.14	0.18	0.14	0.13	0.19	0.35	0.3	0.18	0.21	0.22	0.22	0.23
Gsn	107.73	72.32	85.19	123.69	53.16	107.62	84.48	46.51	35.7	66.83	71.67	107.11	69.97	59.74	40.71	35.16	33.06	59.9
Gsta3	0	0.03	0.04	0	0.01	0.02	0	0.04	0.01	0	0	0	0.02	0	0	1.26	0.48	0.07
Gsta4	0.12	0.21	0.13	0.15	0.31	0.17	0.27	0.3	0.25	0.12	0.16	0	0.38	0.14	1.55	3.23	0.91	0.6
Gsto1	14.35	18.8	20.66	12.43	21.72	17.18	11.4	18.96	25.4	19.95	18.54	23.53	28.46	22.77	66.76	93.78	42.24	39.26
Gstp2	1.35	1.39	0.94	1.8	1.54	2.54	0.78	2.68	1.76	2.12	2.08	3.45	3.36	1.22	3.39	1.73	4.47	1.97
Gstt1	0.5	0.54	1.8	1.14	0.44	0.45	0.62	0.56	0.37	0.87	1.01	0.45	0.98	0.26	0.38	0.92	0.89	0.54
Gucy1b1	7.26	8.47	10.34	17.72	3.17	12.34	5.12	4.73	1.18	5.36	8.26	7.71	6.54	4.52	1.58	1.9	3.45	2.99
Gzma	38.23	122.63	142.08	135.21	189.14	287.35	51.41	546.08	143.79	153.26	137.09	89.43	224.65	137.85	83.83	189.52	94.17	120.89
Gzmk	0.31	1.21	1.77	1.02	0.89	3.7	0.78	6.18	3.31	1.89	3.15	1.44	2.34	1.37	3.58	2.8	1.11	2.67
H1f10	0.46	2.3	3.88	0.51	1.14	0.28	0.1	0.71	1.47	0	0.64	0.38	2.2	0.93	0.97	3.59	1.61	0
H1f2	164.83	158.34	212.89	440.82	107.8	344.48	126.18	126.99	46.99	126.78	172.2	261.2	205.58	111.42	66.3	47.96	76.44	98.33
H2ac6	8.84	10.48	10.21	23.86	3.68	17.6	5.79	4.72	1.28	5.8	12.25	7.79	9.04	5.7	0.97	1.57	2.31	3.56
H2ac7	1.94	1.42	1.89	3.16	0.83	3.55	0.71	1.27	0.59	0.94	1.9	0.87	1.24	0.77	0.21	0.29	0.45	0.72
H2bc11	2.07	4.06	5.47	8.92	2.78	9.78	1.43	3.46	0.73	3.51	4.46	4.57	3.46	2.46	1.3	1.77	2.36	2.97
H2bc12	2.85	9.41	6.97	15.7	3.27	17.53	1.05	2.69	1.26	5.34	6.79	5.79	6.1	4.45	0.22	1.47	0.33	3.56
H2bc15	32.55	46.41	34.7	84.81	14.31	58.4	20.75	18.59	6.03	26.15	33.73	25.81	29.8	18.93	2.72	7.53	9.4	12.54
H2bc4	115.39	153.9	137.89	314	57.23	226.09	77.78	74.86	24.75	93.18	131.3	140.49	124.83	73.07	21.91	22.09	31.86	52.32
H2bc6	2.1	2.48	2.24	6.09	1.07	4.31	1.38	1.47	0.46	1.36	1.78	2.1	1.75	1.69	0.49	0.63	0.77	1.17
H2bc7	1.36	2.55	3.68	9.92	0.83	12.37	0.45	1.93	0.14	1.61	3.21	1.15	1.83	1.61	0.43	0.55	0.93	0.31
H2bc8	23.92	24.3	28.3	72.24	11.1	53.66	10.85	16.66	2.19	19.06	24.45	3.98	20.16	11.03	3.65	4.45	3.53	2.3
H2bc9	0.36	0.64	0.29	1.84	0.29	0.82	0.28	0.41	0.05	0.44	0.31	0.46	0.52	0.26	0.11	0.15	0.17	0.13
H3c11	3.92	5.74	4.26	6.94	0.8	5.68	1.53	2.33	0.63	2.85	4.24	3.61	2.68	1.78	0.17	0.17	0.33	0.83
H3c14	0.05	0.04	0.04	0.05	0.01	1.31	0.04	0.84	0.06	0.64	0.06	0.02	0.11	0.03	0.54	0	0.54	0.03
H3c15	0.97	0.69	0.69	2.19	0.56	0.97	0.82	0.84	0.14	0.56	0.51	0.98	0.95	0.35	0.23	0.31	0.48	0.77
H3c4	1.26	1.78	2.12	3.47	0.95	3.45	1.18	1.09	0.27	1.22	1.74	1.29	1.39	0.74	0.66	0.16	0.23	0.83
H4c12	2.88	2.56	4.14	5.39	1.69	3.34	1.5	1.68	0.92	1.26	2.06	2.38	1.99	1.19	1.46	0.94	1.88	0.94
H4c3	7.24	7.9	8.9	14.09	2.63	8.84	3.51	3.35	1.05	4.48	6.47	4.38	5.08	3.95	1.12	1.08	1.55	1.78
H4c8	17.67	19.45	23.22	35.79	5.66	28.91	9.93	10.11	3.75	6.82	15.16	17.73	15.79	5.58	1.23	2.76	3.69	8.07
H4c9	45.25	54.09	49.25	99.87	22.13	87.82	26.41	27.33	10.98	29.41	47.55	44.71	44.58	26.55	12.84	12.31	14.7	22.85
Hacd4	12.12	13.42	14.96	32.59	6.29	25.64	11.12	9.07	3.58	10.75	14.01	18.3	11.06	10.13	4.5	2.84	4.47	7.28
Havcr2	3.99	5.84	7.84	7.57	15.04	8.82	3.44	17.79	12.69	9.33	9.06	8.2	5.84	13.38	17.7	7.85	24.05	9.89
Hbegf	0.04	0.11	0.17	0	0.07	0.04	0.03	0.53	0.74	0.08	0.06	0.01	0.25	0.09	0.22	1.73	1.28	0.27
Heg1	1.06	2.65	2.87	2.07	1.78	1.27	1.7	1.89	4.03	2.9	2.39	4.33	3.87	7.31	6.98	4.05	6.93	2.76
Hes1	0.43	0.88	1.11	1.03	1	1.78	0.8	1.39	2.45	0.99	1.77	1.21	1.57	1.59	1.7	2.25	2.38	1.07
Hexdc	0.12	0.15	0.21	0.25	0.36	0.24	0.32	0.31	0.51	0.67	0.3	0.27	0.23	0.27	0.43	0.39	0.53	0.26
Hfe	2.72	1.21	1.58	3.17	2.54	5.45	2.53	3.86	3.57	4.65	2.72	18.49	2.57	3.8	14.86	1.52	8.17	3.05
Hic1	0.41	0.49	0.75	1.27	0.9	1.14	0.38	1.76	1.13	1.15	1.21	1.08	1.68	0.63	2.31	2.03	4.27	1.13
Hif3a	0.05	0.09	0.17	0.08	0.09	0	0.12	0.06	0.12	0.28	0.11	0.14	0.44	0.17	0.14	0.35	0.17	0.13
Hikeshi	0.63	0.36	0.45	0.51	0.48	0.79	0.79	1.42	1.59	0.92	0.58	1.36	0.74	0.67	1.24	0.62	1.34	0.73
Hip1	2.62	2.14	2.27	3.24	1.94	3.53	3.56	4.96	7.4	4.76	3.49	8.45	4.34	5.13	8.12	3.72	7.77	4.63
Hist1h2ao	11.52	12	12.66	23.92	4.23	17.06	5.97	3.65	2.01	6.79	14.18	12.82	8.3	6.37	2.9	2.64	3.62	4.27
Hist1h2ap	4.89	3.94	4.14	9.8	1.77	8.78	2.82	1.51	0.75	0.75	6.16	5.32	3.67	2.29	0.21	0.57	1.08	1.67
Hist1h2bp	1	1.17	1.47	1.78	0.47	1.36	0.07	0.26	0.31	0.8	1.01	0.15	0.19	0	0.21	0.17	0.14	0
Hist1h2bq	4.91	5.93	5.71	13.25	1.15	11.69	3.48	3.34	1.01	5.71	5.18	4.42	5.24	2.24	1.25	1.15	1.45	2.04
Hist1h2br	4.61	5.55	5.63	11.09	2.04	3.61	2.23	2.95	0.65	0.55	4.65	3.49	2.64	2.12	0	0.33	0.67	1.68
Hist1h4m	178.01	228.15	191.92	511.34	89.42	324.9	130.22	111.72	26.2	191.09	182.41	177.43	130.71	103.77	25.06	36.6	46.24	73.6
Hist1h4n	113.27	148.27	130.63	352.28	52.56	234.24	79.98	76.16	12.92	45.68	121.42	113.15	94.54	68.99	1.26	10.58	31.07	53.44
Hk1os	0.92	0.85	0.95	1.47	0.4	1.61	0.5	0.79	0.4	0.41	0.79	1.01	0.56	0.78	0.39	0.5	0.46	0.48
Hmgb1-ps8	1.16	0.07	0.64	0.99	1.27	1.29	0.95	1.7	2.48	2.62	0.44	1.01	0.8	1.22	3.78	1.38	4.18	1.06
Hmgcs2	0	0	0	0	0	0	0.02	0.06	0.02	0	0	0	0.03	0.01	0.07	0.92	1.12	0.08
Hnf4a	0	0	0.01	0	0	0	0	0.05	0	0	0	0.02	0	0	0.06	0.35	0.41	0.06
Hnrnpa3	0.82	9.54	8.64	1.53	1.47	0.15	7.17	1.76	1.49	2.02	0.7	0.47	2	11.69	2.11	2.06	0.71	0.15
Hnrnph1	5.55	6.67	7.54	9.41	10.38	8.47	7.42	10.96	13.87	15.7	8.29	6.84	8.82	9.17	21.54	11.46	24.3	8.9
Homer2	0.02	0	0.07	0.09	0.02	0.02	0.04	0.01	0	0.03	0.04	0.02	0.05	0.01	0	0.02	0.02	0.01
Homer3	6	7.04	8.06	13.71	3.44	8.68	5.2	5.82	5.5	5.38	4.89	5.92	6.38	4.04	3.61	3.72	5.11	4.45
Hotairm1	3.12	4.75	2.96	7.92	2.62	6.75	1.48	2.19	1.66	1.83	4.55	3.2	2.69	1.94	0.96	1.58	0.83	1.6
Hpd	0.1	0.11	0	0	0	0.07	0	0.13	0	0	0	0	0	0	0.05	3.2	1.45	0.25
Hpgds	0.05	0.22	0.25	0.02	0.06	0.02	0.02	0.01	0.05	0.04	0.05	0.01	0.34	0.09	0.07	0.39	0.14	0.1
Hpse	39.67	44.29	51.14	106.98	20.1	68.1	28.06	27.19	11.57	27.5	45.55	47.78	42.18	26.54	9.76	10.79	14.8	19.18
Hpx	0	0.25	0	0.03	0	0.03	0	0.18	0.18	0.03	0.04	0	0.1	0	0.08	8.01	35.9	9.77
Hsd17b14	1.58	1.49	1.1	1.35	0.46	0.74	0.61	0.7	0.1	1.06	1.47	1.35	0.41	0.61	0.14	0.08	0.22	0.59
Hspd1-ps3	3.69	2.39	2.06	0.99	6.85	1.61	4.34	1.53	4.43	3.4	1.47	1.93	10.36	6.65	4.72	10.9	12.1	6.93
Hspd1-ps4	3.03	4.87	4.82	11.63	1.97	7.35	2.12	2.44	0.68	4.13	4.36	3.49	3.01	3.03	0.54	0.49	1.34	1.67
Hyou1	5.65	5.87	6.94	8.53	7.04	6.67	5.83	17.38	21.37	14.54	7.58	13.03	13.79	7.82	18.37	10.06	25.24	9.96
Ica1	1.07	0.9	0.56	1.1	0.53	0.7	0.62	0.42	0.38	0.44	0.33	0.85	0.51	0.42	0.44	0.44	0.28	0.47
Id3	1.49	4.04	3.88	4.08	4.31	3.03	2.59	9.36	8.46	5.87	4.48	4.37	4.7	4.4	9.74	4.81	12.29	3.29
Ifi44	0.08	0.32	0.29	0.12	0.43	0.27	0.21	2.36	0.45	0.28	0.46	0.29	0.35	0.34	0.1	1.21	0.23	0.5
Ift172	0.56	0.19	0.33	0.42	0.35	0.74	0.99	1.06	1.02	0.95	0.36	1.17	0.94	0.56	0.93	0.53	0.81	0.59
Ift88	0.21	0.2	0.2	0.35	0.3	0.47	0.59	0.57	0.49	0.53	0.3	0.42	0.45	0.43	0.58	0.24	0.52	0.37
Igf2bp3	0.02	0.01	0	0.04	0.11	0.18	0.02	0.22	0.08	0.06	0.02	0.02	0.02	0.03	0.01	0.04	0.12	0.02
Igfbp1	0	0	0	0	0	0	0	0	0.03	0	0	0	0	0	0	0.84	1.44	0.58
Igfbp6	17.38	15.56	13.52	17.14	10.04	13.45	21.71	17.36	40.33	26.36	16.9	36.54	17.81	26.93	32.03	14.61	61.55	28.26
Igfbp7	1.86	12.21	4.83	1.65	3.8	1.22	2.7	2.24	7.08	1.92	2.44	0.34	4.08	2.03	1.1	34.44	5.33	6.31
Ighv1-19	1.73	1.75	1.4	2.73	1.37	0.24	3.09	1.13	7.14	10.17	6.84	1.1	5.85	2.08	1.04	7.49	1.1	4.42
Ighv1-22	3.85	2.68	2.63	1.63	1.07	1.64	6.17	1.14	24.01	8.58	5.66	5.35	6.71	2.92	1.32	1.92	1.45	0.78
Ighv1-54	2.44	2.9	6.26	8.72	1.05	1.06	0.73	1.04	4.5	4.43	5.31	1.47	5.68	2.66	10.08	3.86	15.87	8.58
Ighv1-59	1.53	0.54	1.11	1.57	0.76	2.09	3.12	0.59	13.73	5.68	1.29	0.12	2.33	2.08	0.45	2.85	1.94	1
Ighv1-61	0.54	1.38	1.86	1.21	1.04	0.4	0.14	2.18	17.98	3.46	2.05	0.15	1.16	1.27	1.51	5.87	1.91	7.14
Ighv1-7	1.23	0.9	2.06	0.88	0.64	0.83	3.26	1.43	14.05	3.88	3.07	1.58	3.18	3.05	0	5.13	9.27	1.85
Ighv1-72	2.38	4.93	3.82	4.39	2.91	2.44	3.12	1.88	18.36	15.69	6.14	2.97	12.07	4.56	2.21	12.49	4.88	5.04
Ighv1-75	2.44	1.37	2.53	3.49	1.06	3.31	5.6	2.15	13.79	8.95	3.18	4.48	3.29	5.29	2.48	3.67	10.92	5.57
Ighv1-81	3.66	1.54	5.57	1.97	0.68	1.5	6.17	2.36	20.49	8.2	1.81	4.57	9.81	15.2	6.54	7.75	6.72	4.62
Ighv11-2	0.63	0.61	0.37	0.86	0.9	5.36	0.5	3.01	0.97	2.11	0.87	0.87	1.16	2.24	1.44	0.69	0.84	0.26
Ighv14-3	14.19	1.83	1.5	1.84	0.19	0.9	2.1	0.6	25.63	3.87	1.93	0.78	0.85	0.22	1.08	1.95	0.31	2.18
Ighv5-16	4.97	1.51	0.89	12.9	2.43	0.48	2.81	2.89	20.4	5.35	1.5	1.75	3.6	2.12	0.27	1.45	0.32	3.09
Ighv5-17	2.1	1.94	3.3	3.9	1.4	3.14	3.6	2.54	61.53	6.92	1.88	1.19	1.77	2.87	0.92	5.32	2.87	1.2
Ighv5-6	3.07	3.15	2.18	1.98	0.98	3.04	0.76	0.8	19.39	0.9	1.26	0.7	0.54	1.59	0.36	4.57	1.78	2.5
Ighv5-9-1	1.34	0.07	1.06	2.21	0.74	1.28	0.68	1.11	5.94	4.74	1.89	3.37	2.2	0.46	0.63	0.26	1.39	2.59
Ighv6-6	4.93	3.11	1.73	2.43	0.64	1.42	1.47	0.73	8.82	9.14	0.93	3.02	2.07	1.55	0.65	1.92	0.53	0.51
Ighv9-3	9.41	8.26	3.94	7.88	3.04	7.16	7.54	7.05	38.16	22.83	10.48	8.74	23.07	11.57	5.14	12.48	4.87	5.67
Igip	0.11	0.04	0.05	0.16	0.11	0.12	0.2	0.54	0.59	0.49	0.14	0.3	0.14	0.18	0.44	0.13	0.23	0.06
Igkv17-121	20.74	2.31	5.03	6.82	1.09	1.62	2.63	1.72	51.74	15.66	2.24	2.94	6.1	4.17	2.54	10	2.32	2.51
Igkv3-5	1.41	0.5	0.82	1.14	0.97	1.54	0.67	0.89	15.1	2.03	1.73	0.26	2.36	1.91	1.05	1.53	3.07	7.41
Igkv3-7	2.49	3.51	1.99	4.67	0.58	0.47	4.78	1.47	6.81	3.18	1.25	1.97	1.52	1.64	0.96	1.16	0.84	1.48
Igkv4-57-1	0.69	0.13	0.59	2.79	0.12	0.13	1.29	0.64	27.71	7.47	1.55	0.5	3.54	1.62	0.53	3.73	1.81	3.24
Igkv4-61	1.52	2.5	2.49	1.13	0.17	1.06	0.57	2.86	8.53	1.81	0.38	0.84	0.32	1.15	1.04	0.3	0.57	0.33
Igkv4-68	2.27	2.47	2.05	2.54	0.95	3.32	6.9	1.16	58.42	5.38	5.14	2.01	2.18	0.99	1.37	3.36	1.8	0.82
Igkv4-72	4.47	2.84	14.79	9.94	1.1	5.04	5.5	2.33	24.98	5.11	3.19	1.87	3.71	3.48	0.85	7.98	2	4.1
Igkv5-43	4.56	8.09	5.97	5.88	2.36	3.53	3	3.29	38.98	39.61	3.22	4.73	18.07	4.38	4.6	11.42	6.83	10.9
Igkv6-13	0.84	1.94	0.22	0.98	0.07	0.88	0.39	0.34	5.64	8.24	1.65	0.43	3.97	1.24	0.4	0.9	9.18	2.59
Igkv8-19	2.63	0.43	1.16	0.84	0.9	0.85	1.63	1.1	9.88	3.45	2.02	1.24	1.2	3.47	0.78	3.12	13.63	1.8
Igkv8-21	4.58	1.48	0.94	6.02	0.81	3.25	2.01	2.25	2.74	3.24	2.34	0.84	0.98	2.02	1.29	1.3	0	1.29
Iglv2	3.09	1.54	13.8	13.07	1.31	2.22	1.37	3.95	6.5	15.78	3.21	0.88	6.7	6.05	11.19	1.52	1.83	8.66
Iglv3	0.94	1.1	0.55	1.32	0.9	1.17	7.6	0.5	11.99	2.85	1.12	1.03	0.92	2.22	2.6	2.87	1.6	1.14
Il12rb1	0.62	0.94	1.04	0.96	1.05	1.86	0.83	5.22	2.12	1.63	1.82	1.31	2.95	0.95	1.12	2.34	1.11	1.61
Ilk	65.38	64.31	73.42	110.31	42.55	88.99	57.85	47.16	35.36	46.85	64.99	68.69	69.06	46.26	30.05	34.69	38.32	46.46
Impact	1.01	1.05	1.56	1.64	1.59	1.31	0.99	1.75	2.88	2.21	1.97	1.16	1.92	2.26	3.56	2.43	4.48	1.56
Inf2	16.27	17.03	23.14	26.37	12.51	23.96	12.59	15.54	10.87	13.18	17.57	13.98	18.18	10.53	9.27	8.23	10.41	10.62
Invs	0.23	0.1	0.15	0.26	0.17	0.35	0.42	0.72	0.82	0.57	0.23	0.5	0.49	0.26	0.63	0.28	0.53	0.25
Ip6k3	0.13	0.28	0.46	0.27	0.21	0.63	0.24	0.1	0.57	0.22	0.55	0.83	1.21	0.51	0.15	0.47	0.16	0.35
Ipo11	3.09	5.19	5.82	10.53	2.66	7.73	3.03	4.68	2.45	4.24	4.84	4	4.7	3.26	1.85	1.79	3.03	2.03
Itga2	5.55	4.5	8.49	15.64	2.82	10.47	5.02	5.54	1.91	4.87	7.6	6.86	7.79	3.81	1.74	2.35	3.13	3.17
Itga2b	255.71	248.33	303.68	577.14	105.77	400.15	179.35	156.07	33.74	156.97	273.84	278.24	279.65	141.78	50.21	60.96	86.26	135.27
Itga6	20.23	22.12	27.44	53.11	10.85	35.99	16.56	13.62	5.77	16.05	25.08	22.1	20.3	14.75	4.98	6.72	8.31	11.67
Itga9	0.6	2.89	2.93	2.37	2.26	0.53	0.69	4.67	8.14	3.06	1.89	1.71	8.01	4.04	12.64	5.14	15.29	2.47
Itgae	0.33	0.33	0.52	0.57	0.44	1.01	0.37	1.44	0.62	1.19	0.39	0.66	1.05	0.52	1.6	0.63	1.09	0.62
Itgax	1.77	2.49	3.37	4.57	2.67	6.69	2.13	9.73	9.29	6.85	3.7	6.98	7	5.48	12.53	4.33	12.64	4.41
Itgb3	77.86	78.78	135.38	185.85	44.94	143.76	67.56	66.25	19.13	59.51	87.04	102.59	109.13	53.86	30.67	31.05	48.49	52.87
Itgb4	0.6	0.38	0.52	0.95	0.16	0.57	0.33	0.22	0.08	0.15	0.44	0.5	0.36	0.22	0.02	0.12	0.07	0.1
Itgb5	50.51	57.16	53.14	112.41	23.86	79.29	34.34	36.46	19.38	33.03	51.38	49.16	42.31	28.79	19.2	12.99	21.47	24.91
Itgb8	0.04	0.04	0.13	0.07	0.11	0.04	0.03	0.22	0.56	0.18	0.07	0.33	0.12	0.35	0.51	0.17	1.21	0.14
Itih2	0	0.02	0	0	0	0	0	0.01	0	0	0	0	0	0.01	0	0.41	0.93	0.27
Itih3	0	0.03	0	0	0	0	0	0.03	0	0	0	0	0.06	0	0.06	0.44	2.06	0.38
Itih4	0.01	0.07	0.01	0	0.03	0	0.01	0.08	0.01	0.01	0	0	0.01	0	0.04	2.19	7.15	2.01
Itprip	48.32	12.49	13.64	28.99	43.77	4.27	6.49	7.09	27.4	8.58	8.19	11.98	14.42	13.65	6.31	12.18	6.7	4.74
Ivns1abp	3.27	3.57	4.7	4.5	6.33	3.74	3.83	6.73	9.88	9.66	5.39	2.94	4.42	5.93	14.09	7.87	16.16	4.5
K230015D01Rik	0.94	0.95	0.96	0.61	0.36	0.52	0.29	0.33	0.27	0.28	0.65	1.28	0.61	0.43	0.62	0.86	0.39	0.99
Kalrn	0.42	0.42	0.69	1.38	0.2	0.92	0.52	0.44	0.16	0.38	0.48	0.73	0.75	0.34	0.22	0.32	0.44	0.34
Kap	0	0	0	0	0	0	0	0	0	0	0	0	0	0	0	0	12.56	3.77
Kcng2	0.15	0.36	0.29	0.59	0.08	0.41	0.19	0.13	0.08	0.1	0.28	0.23	0.31	0.14	0.04	0.08	0.08	0.19
Kcnj5	1.16	1.13	2.01	2.05	0.68	1.66	0.63	0.88	0.25	1.27	1.02	0.78	1.08	0.66	0.27	0.15	0.26	0.46
Kcnq1ot1	0	0.01	0.01	0	0	0	0	0.01	0.01	0.01	0	0	0	0.01	0.01	0.02	0.02	0.01
Kctd17	1.19	1.16	2.39	2.01	1.84	2.2	1.78	4.35	5.21	3.01	2.08	6.17	2.91	2.04	4.56	4.32	5.11	3.44
Kif5a	0.12	0.12	0.16	0.29	0.07	0.19	0.06	0.08	0.03	0.05	0.1	0.1	0.09	0.06	0.02	0.04	0.02	0.04
Klhl30	0.06	0.04	0.07	0.03	0.16	0.51	0.03	0.4	0.02	0.08	0	0.06	0.13	0.07	0	0.05	0.04	0
Klra1	0.06	0.31	0.6	0.58	0.72	1.18	0.19	2.17	0.38	0.73	0.8	0.43	1.72	0.46	0.36	0.91	0.45	0.37
Klra13-ps	0.39	0.35	1.08	1.12	1.16	2.1	0.72	3.38	1.49	1.98	0.77	0.76	0.91	1.46	1.66	1.04	1.22	0.64
Klra14-ps	0.04	0.19	0.35	0.72	0.64	1.91	0.14	2.62	0.71	0.75	0.02	0.45	0.62	0.23	0.09	0.31	0.5	0.27
Klra17	0.22	0.25	0.26	0.66	0.12	0.49	0.42	0.27	1.11	1.6	0.61	5.93	1.04	1.25	1.12	0.67	1.2	1.06
Klra7	0.81	1.31	3.62	3.85	6.54	9.2	1.2	20.09	3.87	5.17	2.83	2.33	6.28	3.55	2.75	2.58	2.41	2.86
Klra8	0.61	3	4.05	3.58	7.8	8.51	1.21	14.94	3.92	4.59	2.96	2.19	3.75	3.95	1.72	4.4	2.77	3.22
Klrd1	2.17	1.52	2.1	4.92	4.15	6.97	2.94	15.28	8.78	6.08	3.54	2.7	5.54	4.33	7.29	3.4	7.38	3.11
Klre1	0.15	0.17	0.36	0.44	0.73	1.04	0.28	2.79	1.09	1.29	0.22	0.39	0.85	0.37	0.76	0.29	0.63	0.32
Kng1	0	0.05	0	0.01	0	0	0	0	0	0	0	0	0	0	0.05	0.52	2.43	0.26
Kntc1	0.09	0.09	0.21	0.22	0.15	0.23	0.12	0.78	0.7	0.3	0.14	0.29	0.52	0.19	0.43	0.29	0.66	0.25
Krt13	0.15	0.09	0	0	0.36	0	0.04	0.23	1.01	0.06	0	0	0.11	0.17	4.09	6.9	1.19	2.18
Krt18	0.15	0.18	0	0.03	0.14	0	0	0.43	0.11	0	0	0.11	0.2	0.19	0.32	5.76	1.09	0.31
Krt23	0	0	0.06	0	0.11	0	0	0.06	0.5	0	0	0	0.1	0.03	1.29	2.9	0.54	0.41
Krt6a	0.05	0	0	0.02	0.16	0.02	0	0.05	0.33	0.02	0	0	0.05	0.01	1.07	3.28	0.66	0.81
Krt6b	0	0	0	0	0.09	0	0.07	0.16	0.29	0.02	0	0	0.09	0	1.52	2.51	0.53	0.59
Krt7	0.02	0	0.05	0	0.21	0.03	0.04	0.07	0.24	0.12	0	0	0.12	0.07	0.82	1.18	0.25	0.43
Krt8	0	0.11	0.04	0	0	0	0.04	0.22	0	0	0	0	0.1	0	0.12	3.55	0.57	0.06
Krt80	4.22	2.78	3.75	5.59	4.32	8.69	5.1	11.05	9.52	7.73	5.27	15.62	7.22	6.31	12.04	4.77	12.05	5.75
Krt81	0.71	0.91	0.18	0.09	0.77	0.26	0.48	0.34	0.28	0.23	0.39	0.51	0.21	0.04	0.15	0.22	0	0.13
Lamb1	0.02	0.04	0.05	0	0.05	0	0.03	0.05	0.2	0.04	0.04	0.02	0.09	0.06	0.07	0.23	0.15	0.13
Lancl3	0.2	0.23	0.11	0.67	0.09	0.77	0.15	0.41	0.12	0.25	0.18	0.5	0.24	0.09	0.06	0.18	0.13	0.27
Layn	1.09	1.77	2.41	4.86	0.88	2.76	1.33	1.26	0.52	1.24	2.22	2.48	1.75	1.32	0.64	0.75	1.07	1.2
Ldb2	0.06	0.11	0.07	0.04	0.01	0	0.12	0.1	0.62	0.15	0.04	0.11	0.28	0.2	0.05	0.79	0.16	0.34
Ldhd	0.08	0.03	0.06	0.07	0.08	0.04	0.12	0.13	0.23	0.18	0.18	0.13	0.2	0.14	0.16	0.22	0.51	0.16
Ldlrad3	0.67	0.61	0.67	1.29	0.73	1.24	1.03	0.48	1.23	1.78	1.17	4.26	1.38	1.92	1.95	1.07	1.45	1.62
Lgalsl	13.02	13.2	23.33	38.15	5.8	21.66	11.19	9.4	2.95	13.18	13.97	15.07	17.87	8.94	4.28	3.83	7.73	6.98
Lhfp	2.7	3.52	2.94	6.55	1.05	3.41	1.87	1.4	0.36	1.46	3.09	1.65	2.02	1.51	0.42	0.53	0.76	0.71
Lifr	1.48	0.67	1.15	2.85	1.66	3.41	1.4	2.55	1.49	2.32	3.02	5.84	1.42	3.18	3.14	0.9	4.69	2.21
Lilra5	0.06	0.05	0.02	0.5	0.26	1.98	0.15	2.23	0.95	0.63	0.28	1.61	0.52	0.34	2.64	0.06	3.89	0.17
Lmo1	9.61	6.68	4.03	4.16	5.57	8.78	7.84	1.89	1.35	2.69	3.13	6.71	2.38	2.67	1.97	1.97	1.19	3.58
Loxl1	0.78	1.38	1.04	2.37	0.34	1.54	0.53	0.54	0.11	0.26	1.04	0.7	0.76	0.59	0	0.13	0.09	0.23
Loxl3	0.33	0.39	0.53	0.91	0.18	0.68	0.22	0.18	0.3	0.33	0.34	0.38	0.56	0.31	0.24	0.11	0.31	0.19
Lpar6	0.21	0.28	0.37	0.62	0.54	0.66	0.61	0.62	0.96	1.02	0.43	0.35	0.71	0.75	1.16	0.59	1.11	0.54
Lratd1	0	0.04	0.03	0	0.12	0	0.02	0.03	0.17	0.07	0.02	0.01	0.07	0.02	0.51	1.03	0.28	0.41
Lrp1	24.19	20.24	27.48	36.12	29.89	27.77	27.03	58.25	88.89	50.72	33.91	85.84	48.35	46.34	103.67	36.18	107.48	41.09
Lrrc61	5.35	2.98	0.39	4.14	3.05	4.57	3.55	1.14	0.97	0.81	2.85	0.91	3.75	2.21	0.85	0.73	2.11	0.79
Lrrc70	0.79	1.64	1.4	3.75	1.11	4.61	1.22	2	0.46	1.54	1.87	1.89	1.36	0.82	0.26	0.43	0.99	0.62
Lrrn3	3.89	4.75	4.67	14.37	2.71	12.72	2.84	4.07	0.68	3.82	6.34	4.49	3.59	3.29	0.44	0.73	1.37	2.67
Ltbp1	2.52	2.3	3.32	5.97	1.05	3.72	2.01	1.64	0.45	1.55	3	3.64	3.13	1.72	0.65	0.67	1.25	1.67
Ltbp2	1.61	1.12	0.89	1.72	0.44	2.03	0.74	0.48	0.03	0.36	0.9	0.26	0.72	0.4	0.08	0.25	0.24	0.38
Ltbp4	0.16	1.03	0.47	0.07	0.27	0.09	0.22	0.17	0.31	0.13	0.11	0.04	0.14	0.11	0.05	2.58	0.22	0.37
Ltf	1244.19	708.78	541.57	962.54	701.76	1301.11	1021.83	269.79	200.6	541.66	639.59	1288.48	411.67	736.65	311.5	243.05	75.17	600.9
Luc7l3	1.93	1.87	2.19	2.37	2.83	2.78	2.28	4.25	4.76	3.91	2.32	2.28	2.67	2.79	6.1	3.81	6.48	2.9
Ly6a	18.87	24.68	22.37	18.71	39.93	26.85	26.77	81.69	44.17	30.95	47.66	37.37	43.11	28.02	21.98	44.18	45.25	57.59
Ly6g6c	6.12	6.68	8.13	8.68	3.33	10.94	3.52	3.45	1	3.88	5.3	6.61	5.29	3.56	1.28	0.89	2.3	2.44
Ly6g6f	11.32	16.77	27.07	34.22	8.44	28.08	12.15	12.08	3.12	10.94	14.28	18.72	20.23	8.85	4.02	3.63	5.72	8.73
Lyve1	0.64	2.77	2.12	0.93	1.37	1	0.64	4.03	6.75	1.17	0.75	0.57	1.47	0.57	1.42	24.47	3.74	1.89
Mab21l4	0	0.05	0.02	0	0.17	0	0.02	0	0.28	0.04	0	0.02	0.15	0.02	1.07	1.53	0.26	0.57
Mafb	21.26	12.26	17.17	22.85	34.54	15.67	12	62.88	65.18	28.15	15	16.3	35.04	16.85	51.18	25.38	77.82	23.05
Maged2	4.67	6.67	5.76	16.15	3.24	12.76	3.9	5.65	0.88	3.36	7.91	7.82	7.19	4.58	1.09	2.16	2.79	4.27
Mal	0	0.31	0.05	0	0.43	0	0.04	0.1	0.28	0.09	0.05	0.02	0.14	0.19	1.15	2.4	0.63	0.62
Malat1	4.6	6.29	2.9	1.85	4.27	2.78	5.64	4.27	6.54	16.25	4.47	2.62	2.63	4.99	15.13	6.98	21.79	8.05
Map1b	0.04	0.06	0.03	0.02	0.03	0.03	0.04	0.04	0.14	0.06	0.04	0.01	0.05	0.05	0.03	0.18	0.18	0.07
Map3k15	1.53	0.71	0.81	2.05	1.05	2.48	2.35	2.81	2.4	3.22	1.58	5.26	2.01	1.95	3.15	1.19	4.16	2.08
Marchf2	48.21	40.54	47.58	70.6	27.77	57.55	28.93	25.8	13.34	40.24	48.05	38.66	35.32	24.59	29.22	21.51	11.67	28.01
Marco	0.32	0.93	2.35	0.8	1.86	0.05	0.48	5.79	3.44	1.34	1.55	1.28	6.71	3.71	8.26	7.17	17.35	1.37
Mast2	12.25	14.16	13.76	26	6.88	21.04	9.01	9.81	4.62	9	15.33	12.25	14.03	9.01	5.31	5.06	7.18	7.58
Mat1a	0	0.03	0	0	0	0	0	0.87	0.02	0	0	0	0.04	0	0.57	1.55	3.46	0.91
Mcpt8	2.14	6.84	6.04	2.33	0.77	0.93	1.39	1.34	4.12	0.34	2.57	0.65	4.63	1.4	1.5	8.23	2.33	1.43
Mctp1	6.94	6.67	7.3	17.94	3.98	13.09	6.96	4.58	2.02	6.51	6.76	7.44	5.15	6.54	2.98	1.96	2.84	4.67
Mcts2	0.56	0.66	0.65	0.74	1.42	1.07	0.54	1.46	1.45	1.47	0.76	0.72	0.7	0.98	1.96	2.03	1.93	0.74
Mdga1	0.69	0.8	0.91	1.69	0.35	0.95	0.65	0.54	0.15	0.52	0.85	0.7	0.63	0.45	0.09	0.14	0.17	0.27
Med12l	1.28	1.04	1.54	2.39	0.88	2.73	0.99	0.84	0.4	1.24	1.22	0.92	0.72	1.09	0.54	0.57	0.48	0.78
Mest	1.68	2.41	2.5	6.51	1.91	7.8	1.18	3.3	0.51	2.04	2.24	3.91	1.72	1.94	0.46	1.01	1.7	1.28
Metap1d	0.39	0.31	0.43	0.24	0.52	0.25	0.49	0.4	0.74	0.93	0.56	0.37	0.34	0.5	1.09	0.67	1.44	0.42
Mettl17	0.43	0.68	0.71	0.69	0.99	0.53	0.57	0.91	1.18	1.23	0.81	0.33	0.49	0.88	1.98	1.03	1.93	0.95
Mettl27	0.21	0.2	0.26	0.16	0.15	0.33	0.36	0.11	0.28	0.43	0.52	0.41	0.38	0.42	0.49	0.27	0.09	0.34
Mettl8	0.07	0.05	0.03	0.14	0.02	0.18	0.16	0.42	0.42	0.38	0.04	0.43	0.21	0.13	0.3	0.21	0.38	0.22
Mfap3l	5.63	5.39	6.05	15.08	2.09	9.17	4.2	3.86	1.03	4.86	6.04	5.59	5.02	3.59	0.89	1.37	2.07	2.37
Mfsd2b	21.24	25.68	34.81	57.94	8.85	39.67	18.73	16.09	2.77	14.93	27.23	25.51	27.67	13.68	5.31	6.75	8.33	11.23
Mfsd6l	1.15	1.74	1.31	0.57	0.91	0.8	1.43	0.7	1.08	0.41	0.45	0.63	0.82	1.24	0.77	1.75	0.55	1.04
Mgmt	1.05	0.93	1.29	2.11	0.55	1.52	0.83	0.97	0.33	0.68	1.01	1.1	1.54	0.65	0.51	0.44	0.54	0.43
Mid1-ps1	1.28	3.1	0.14	0.4	0.89	2	0	1.86	1.63	0	1.12	0.04	1.51	0.11	0.11	0.44	0.41	0.61
Mill2	0.14	0.13	0.2	0.24	0.03	0.13	0.16	0.14	0.01	0.07	0.14	0.15	0.19	0.04	0.08	0.04	0.11	0.1
Mir17hg	0.43	0.38	0.46	0.46	0.92	0.31	0.52	0.52	1.76	2.33	0.88	0.29	0.46	1.02	2.95	1.31	4.38	0.55
Mitf	0.72	0.25	0.85	0.95	0.41	0.37	0.44	1.93	3.27	1.88	1.33	1.58	1.4	1.26	0.86	1.37	3.61	1.36
Mmd	40.63	53.74	60.26	118.75	23.4	91.87	29.56	34.01	8.84	33.81	52.01	40.79	40.52	29.9	8.41	10.85	13.75	20.96
Mmrn1	14.3	14.52	22.33	38.27	7.04	25.72	12.01	10.64	3.16	14.17	15.34	14.43	16.64	9.09	3.12	3.41	4.63	7.6
Mpig6b	54.92	56.12	68.05	125.75	23.8	90.05	36.49	31.7	7.14	29.58	57.69	60.82	54.74	30.38	9.53	12.08	16.58	22.89
Mpl	24.62	25.39	29.91	55.93	9.88	34.58	17.84	14.29	2.93	14.92	25.13	20.27	25.8	13.22	4.59	5.84	8.05	10.68
Mras	0.45	0.81	0.69	1.99	0.39	2.29	0.23	0.65	0.09	0.4	0.72	1.54	0.64	0.54	0.16	0.36	0.42	0.43
Mreg	5.66	22.21	25.97	4.43	10.67	2.11	6.55	3.74	10.76	5.65	5.99	3.52	19.98	13.39	5.2	29.93	11.17	16.89
Mrvi1	9.69	8.69	9.35	17.69	3.88	13.72	6.49	6.07	1.25	5.73	9.3	8.22	8.67	4.59	2.12	2.2	4.11	4.56
Ms4a6d	33.46	60.6	61.28	52.83	67.01	42.1	32.98	218.97	191.04	68.89	57.18	56.75	122.34	57.29	95.4	104.71	168.94	57.54
Ms4a8a	6.99	5.83	4.31	14.78	8.56	18.01	6.02	41.63	20.42	15.6	8.71	18.42	8.04	9.5	16.53	4.03	36.35	8.61
mt-Rnr1	3229.66	4063.34	2708.23	6259.38	1144.46	4451.92	1449.63	1744.4	576.77	1852.86	2783.28	1937.68	1695.74	1592.49	411.68	469.18	574.88	1124.57
mt-Rnr2	3929.88	5503.1	3957.68	8591	1599.7	6057.04	1903.49	2452.05	823.48	2772.78	3848.25	2467.8	2684.53	2213.08	574.72	641.63	760.7	1513.37
Mt1	86.99	170.79	100.86	38.6	124.24	40.97	44.44	141.43	121.42	37.02	54.74	16.98	74.01	38	45.73	258.67	97.72	57.38
Mtss2	1.85	1.65	1.96	2.47	1.02	3.33	1.44	1.49	0.4	1.72	0.38	0.89	1.63	0.27	0.26	0.17	0.32	0.67
Muc13	1.33	2.5	2.96	4.8	1.28	2.84	1.26	1.36	0.93	1.37	2.19	1.62	3.29	1.16	0.81	1.17	1.34	1.38
Muc20	0.21	0.26	0.11	0.08	0.18	0	0.14	0.21	0.48	0.1	0.08	0.03	0.06	0.09	0.53	1.3	0.4	0.52
Muc4	0.02	0	0.01	0	0.21	0.01	0.03	0.11	0.23	0.02	0.01	0	0.05	0.01	0.81	1.13	0.58	0.4
Mup20	0	0	0	0	0	0	0	0	0	0	0	0	0	0	0	4.21	9	0.87
Mup3	0	0.07	0	0.04	0	0	0	0	0	0	0	0	0	0	0	10.88	11.79	1.92
Mup7	0	0	0	0	0	0	0	0.07	0	0	0	0	0	0	0	4.64	9.19	0.8
Mvb12b	10.26	6.32	7.63	11.08	6.11	12.16	7.9	4.45	2.81	5.44	7.25	7.35	6.16	5.65	3.64	3.25	2.39	5
Mybph	0.45	0.97	0.55	0.14	0.61	0.05	0.27	0.43	0.22	0.07	0.08	0	0.22	0.16	0.41	0.84	0.73	0.45
Myct1	3.71	4.83	4.84	11.47	1.89	10.08	2.27	3.5	0.74	3.03	4.35	5.52	4.15	3.1	0.75	1.21	1.9	2.09
Myl9	466.43	499.55	520.82	1079.71	181.84	737.26	285.51	254.9	58.58	268.61	447.63	525.08	428.15	259.47	73.51	76.97	114.51	193.15
Mylk	5.95	7.33	9.58	16.6	2.99	11.38	4.35	4.39	1.12	5.25	7.35	4.62	6.62	4.02	1.23	1.53	2.38	2.89
Myo1b	0.05	0.27	0.24	0.09	0.14	0.07	0.06	0.06	0.42	0.16	0.09	0.07	0.44	0.3	0.2	0.96	0.23	0.34
Myof	1.37	3.31	4.31	3.33	3.88	2.1	2.93	5.03	12.34	5.47	4.12	7.25	8.26	5.81	6.01	7.79	7.61	5.86
Myom1	0.85	1.17	1.84	2.06	0.47	1.18	0.85	0.87	0.15	0.73	0.97	1.04	1.5	0.55	0.25	0.39	0.4	0.62
Myrf	0.02	0.04	0.09	0.05	0.04	0.03	0.02	0.02	0.16	0.1	0.12	0.14	0.13	0.13	0.08	0.06	0.2	0.12
Napb	0.12	0.21	0.27	0.05	0.17	0.03	0.11	0.01	0.02	0.06	0.06	0.04	0.13	0.09	0.05	0.12	0	0.1
Nat14	0.48	0.51	0.21	0.48	0.62	0.39	0.1	0.2	0.15	0.24	0.17	0.14	0.17	0.4	0.64	0.28	0.77	0.18
Nat8f2	0	0	0	0	0	0	0	0	0	0	0	0	0	0	0	0.45	0.62	0.11
Nbea	0.05	0.04	0.05	0.15	0.02	0.07	0.04	0.03	0.01	0.04	0.1	0.08	0.06	0.04	0.01	0.03	0.03	0.02
Ncald	0.03	0.06	0.05	0.09	0.12	0.29	0.02	0.25	0.13	0.06	0.15	0.03	0.1	0.07	0.1	0.09	0.16	0.08
Ncam1	2.66	1.61	1.44	1.32	1.73	1.93	1.74	1.1	0.91	1.35	1.06	0.56	0.79	0.99	1.25	0.53	0.19	0.91
Nccrp1	0.21	0.14	0.22	0.26	0.79	0.45	0.3	0.39	0.95	0.42	0.22	0.33	1.28	0.31	3.4	7.86	1.99	2.03
Nck2	5.89	6.29	8.39	14.57	5.19	11.28	5.42	6.16	3.19	4.2	9.41	7.22	7.22	4.72	3.05	3.76	5.01	4.99
Nckap1	4.24	6.29	6.99	10.22	3.47	8.52	4.41	3.28	1.54	3.05	5.07	5.17	4.24	4.02	1.38	2.53	2.85	3.08
Neat1	0.65	0.35	0.37	0.72	0.44	0.81	1.11	1.1	1.68	1.21	0.56	1.12	0.73	0.67	2.33	0.96	2.63	1.13
Neil1	1.23	1.68	1.77	2.3	2.61	1.77	0.97	3.99	4.49	3.43	2.69	1.09	2.4	2.45	4.88	3	5.68	2.02
Neil3	0.13	0.16	0.23	0.19	0.34	0.44	0.17	0.82	0.44	0.19	0.12	0.19	0.37	0.17	0.4	0.26	0.21	0.29
Nek1	0.22	0.1	0.22	0.31	0.21	0.25	0.18	0.63	0.59	0.73	0.26	0.22	0.38	0.26	0.7	0.45	0.86	0.33
Neurl1a	0.45	0.56	0.78	0.99	0.21	0.79	0.38	0.38	0.09	0.27	0.39	0.37	0.7	0.33	0.1	0.22	0.21	0.16
Neurl1b	0.08	0.19	0.27	0.12	0.1	0.12	0.08	0.38	0.03	0.05	0.11	0.06	0.03	0.1	0.21	0.19	0.33	0.05
Neurl2	0.94	0.86	0.59	1.31	0.5	1.34	1.35	0.9	1.97	1.57	1.22	4.58	1.63	1.42	3.61	0.76	2.54	1.9
Nfe2	109.6	67.6	27.84	70.22	38.38	40.03	100.95	25.1	47.74	29.36	59.31	41.69	32.61	36.03	20.48	17.64	15.28	52.28
Nfix	0.45	0.36	0.6	0.89	0.43	0.55	0.51	3	1.26	0.81	0.95	0.83	0.99	2.54	0.67	0.74	2.29	0.79
Nid2	0.15	0.1	0.11	0.12	0.18	0.05	0.2	0.22	0.32	0.24	0.06	0.24	0.19	0.19	0.13	0.71	0.44	0.15
Nipal3	16.88	16.25	19.31	38.99	9.16	34.14	13.36	12.75	4.79	12.48	18.54	16.22	16.28	10.92	4.78	4.51	5.8	9.44
Nlrp10	0.3	1.08	0.43	0.15	0.24	0.14	0.25	0.1	0.27	0.12	0.27	0.08	0.09	0.16	0.15	0.2	0.24	0.34
Nlrp6	0.63	1	1.26	2.22	0.5	1.83	0.55	0.24	0.06	0.41	1.07	0.7	1.01	0.53	0.09	0.13	0.36	0.43
Nnat	0.13	0.14	0.22	0.18	0.31	0.32	0.38	0.14	0.6	0.59	0.41	0.25	0.21	0.33	0.73	0.36	1.09	0.63
Nnt	0.7	0.365	0.61	0.825	0.435	1.06	0.72	1.215	1.42	1.535	0.23	0.89	0.335	0.725	1.235	0.32	0.87	0.68
Nomo1	30.59	35.31	42.36	68.6	19.34	49.44	22.32	27.04	18.89	27.22	35.85	32.14	43.32	24.31	16.4	17.92	22.81	21.96
Nos2	17.67	14.17	9.37	12.56	14.87	12.78	13.51	77.44	44.59	14.26	6.29	25.32	18.31	8.98	18.22	57.67	14.78	8.87
Nos3	0.14	0.44	0.34	0.1	0.13	0.08	0.26	0.28	0.69	0.09	0.05	0.05	0.13	0.07	0.08	1.68	0.16	0.37
Nphs1	0.36	0.38	0.32	0.32	1.48	0.35	0.2	0.33	8.15	0.38	0.8	0.19	0.46	0.34	0.64	0.36	6.96	3.86
Npr1	0.03	0.1	0.06	0.01	0.01	0.01	0.01	0.06	0.21	0.01	0.04	0	0.19	0.03	0.07	0.35	0.32	0.08
Nptn	42.9	51.32	43.67	58.82	16.62	40.33	24.33	21.11	16.18	25.58	34.6	28.44	43.51	28.08	14.57	13.89	18.29	19.32
Nr1d1	0.36	0.21	0.56	0.18	0.41	0.38	0.13	0.39	0.44	0.28	0.28	0.5	0.63	0.34	1.07	1.12	0.82	0.58
Nr1h3	5.88	3.08	5.39	7.13	2.86	4.66	7.6	25.61	48.92	20.27	10.07	31.82	22.75	10.56	34.27	13.23	43.61	13.87
Nrbp2	0.03	0.04	0.03	0.02	0.06	0.05	0.04	0.15	0.22	0.09	0.02	0.09	0.08	0.03	0.29	0.02	0.29	0.07
Nrgn	722.77	1016.88	1034.55	2265.8	376.04	1689.61	473.96	540.12	106.51	597.7	852.81	663.17	682.01	460.72	106.27	114.17	188.09	321.12
Nrxn2	0.05	0.03	0.07	0.09	0.03	0.03	0.04	0.01	0.01	0.03	0.01	0.04	0.04	0.02	0	0	0.03	0.01
Nudt3	22.14	23.93	27.27	41.49	13.76	30.51	17.73	16.03	10.57	16.9	26.24	18.86	20.99	17.45	10.27	10.74	16.37	16.09
Nxpe4	0.27	0.12	0.41	0.48	0.49	1.18	0.35	0.46	0.39	0.78	0.36	1.52	0.52	0.73	0.99	0.32	0.88	0.5
Nyx	0.16	0.29	0.19	0.61	0.15	0.5	0.25	0.25	0.06	0.13	0.3	0.17	0.18	0.19	0.04	0.21	0.12	0.1
Ociad2	0.7	0.87	0.62	1.26	0.19	0.86	0.55	0.22	0.21	0.5	0.9	0.37	0.53	0.34	0.23	0.23	0.2	0.21
Ocstamp	1.3	0.54	0.61	1.11	1.73	1.51	0.66	3.64	2.25	1.45	1.22	0.93	0.75	0.91	1.77	0.57	1.09	1.3
Ooep	0.34	0.3	0.44	0.95	0.16	0.42	0.14	0.25	0.07	0.46	0.35	0.32	0.23	0.48	0	0	0.19	0.11
Orm2	1.59	1.8	1.07	1.13	1.31	1	2.29	0.42	1.17	1.05	0.84	0.2	0.63	1.38	0.64	1.87	5.25	1.95
Ormdl3	60.32	61.23	54.63	119.16	25.53	96.24	39.39	37.48	14.04	36.72	51.42	35.67	37.85	33.87	12.72	15.05	22.17	26.94
P2rx1	30.7	35.02	44.3	78.15	18.26	59.8	24.79	22.67	4.54	23.02	34.22	40.53	39.24	20.28	8.21	7.78	10.93	16.16
P2ry12	28.85	31.5	39.74	80.39	22.45	16.07	23.1	31.91	6.55	30.77	34.25	8.45	26.7	23.03	9.01	6.8	10.45	16.49
Pafah2	2.86	1.62	1.8	3.83	1.41	3.71	2.69	1.75	1.36	2.7	1.88	4.05	1.66	1.53	1.32	0.77	0.88	1.74
Pagr1a	0.25	0.18	2.11	0.26	0.33	2.58	0.48	0.33	0.27	11.86	0.66	0.36	0.44	0.28	0.13	0.16	2.85	0.14
Pah	0	0	0	0	0	0	0	0.04	0	0	0	0	0	0	0	1.3	0.55	0.12
Pard3b	0.5	0.69	0.69	1.64	0.34	1.21	0.47	0.39	0.12	0.29	0.68	0.67	0.6	0.43	0.15	0.34	0.33	0.34
Parm1	0.23	0.36	0.34	0.89	0.08	0.75	0.25	0.23	0.15	0.26	0.41	1.33	0.47	0.21	0.07	0.08	0.07	0.26
Parp11	0.13	0.16	0.19	0.22	0.19	0.35	0.4	1.04	0.64	0.59	0.37	0.53	0.38	0.14	0.44	0.44	0.59	0.45
Parp16	0.67	0.27	0.34	0.61	0.24	0.66	0.44	0.45	0.55	0.29	0.38	0.25	0.43	0.27	0.18	0.23	0.17	0.25
Parvb	59.37	76.08	95.94	157.7	36.19	118.35	44.19	48.57	13.99	37.05	73.6	70.4	78.49	40.73	13.59	22.46	22.21	32.76
Paxbp1	2.02	1.69	2.7	2.39	2.92	2.05	2.28	3.21	4.24	4.18	2.67	1.67	1.92	2.86	6.86	3.68	8.93	2.5
Pcdh7	0.26	0.38	0.41	0.25	0.11	0.71	0.08	0.14	0.08	0.08	0.29	0.23	0.19	0.13	0.04	0.25	0.06	0.12
Pcdhga11	0	0	0.03	0.04	0	0	0	0	0.03	0.03	0	0.01	0.01	0.33	0.02	0.02	0.01	0.25
Pcdhgb2	0.01	0	0.05	0.02	0.02	0.02	0	0.04	0.04	0.01	0	0	0.01	0.59	0.02	0.22	0.04	0.04
Pck1	0	0	0	0.01	0	0	0	0.08	0.02	0.03	0	0	0	0	0.05	0.24	1.46	0.35
Pcp4l1	5.41	6.45	10.29	13.04	2.88	7.75	5.47	3.15	1.51	4.02	5.38	7.22	7.22	3.86	1.83	1.77	1.31	3.15
Pcx	0.26	0.13	0.34	0.23	0.18	0.19	0.18	0.36	0.36	0.41	0.26	0.14	0.2	0.26	0.62	0.83	0.81	0.32
Pcyt1b	1.55	1.97	2.08	4.53	0.69	3.83	0.84	1.22	0.28	0.94	1.36	1.69	1.41	1.27	0.2	0.22	0.35	0.78
Pde3a	0.44	0.39	0.76	0.84	0.25	0.55	0.31	0.3	0.05	0.24	0.32	0.27	0.45	0.25	0.07	0.17	0.17	0.26
Pde5a	1.89	1.88	3.31	2.43	1.13	3.35	1.12	2.1	0.86	1.27	2.03	2.57	2.4	1.17	0.84	0.87	1.57	1.12
Pdgfa	0.52	0.95	0.66	1	0.12	1.17	0.33	0.39	0.21	0.37	0.52	0.59	0.5	0.21	0.19	0.5	0.39	0.26
Pdgfb	0.39	0.3	0.58	0.74	0.39	0.72	0.84	0.79	1.48	0.77	1.29	1.24	1.28	0.93	1.04	0.52	1.1	0.93
Pdia4	8.62	7.97	9.38	13.94	10.4	10.76	8.59	30.71	44.4	25.41	13.08	17.62	24.9	13.58	32.73	15.32	53.51	15.29
Pdia5	0.25	0.49	0.64	0.38	0.66	0.28	0.24	0.87	1.45	0.71	0.53	1.05	1.97	0.72	1.29	1.09	2.3	0.84
Pdlim1	20.75	29.23	29.72	46.46	13.2	38.2	18.83	16.56	10.08	17.22	25.91	24.98	24.81	15.21	9.44	17.97	12.98	15.07
Pdzd4	0.07	0.1	0.06	0.11	0.09	0.08	0.16	0.22	0.22	0.3	0.23	0.04	0.3	0.05	0.22	0.28	0.32	0.17
Peg10	3.13	5.24	5.55	11.25	2.49	10.81	2.87	4.16	0.57	3.61	3.92	2.77	3.45	2.53	0.64	0.7	1.5	1.81
Perp	4.71	14.45	8.09	1.78	9.76	1.09	8.9	0.91	1.91	2.02	5.29	1.77	3.33	7.8	1.33	4.87	1.61	7.53
Pex6	2.75	1.61	2.16	2.97	2.07	4.13	4.52	6.71	7.59	6	2.71	6.31	3.62	3.39	6.94	2.8	7.83	4.03
Pf4	483.55	678.96	645.19	1387.44	282.07	1044.41	344.28	436.16	102.66	401.55	597.53	594.15	551.07	337.9	148.85	127.83	241.03	270.1
Pfkl	5.7	4.64	4.88	7.18	5.13	6.3	6.79	26.51	28.67	12.67	6.32	12.17	14.16	6.02	18.13	12.69	26.92	8.94
Pgf	0.11	0.2	0.32	0.02	0.1	0.03	0.13	0.12	0.99	0.15	0.44	0.13	0.93	0.17	0.16	1.17	0.79	0.4
Pglyrp4	0.26	0.2	0.2	0.17	0.11	0.13	0.61	0.11	0.2	0.29	0.3	0.35	0.36	0.53	0.71	1.14	0.24	0.47
Phc3	0.71	0.83	0.97	0.9	3.08	2.74	0.72	1.06	1.03	0.97	2.26	0.65	2.67	1.23	1.15	0.96	3.79	0.8
Pidd1	0.28	0.25	0.31	0.3	0.42	0.3	0.25	0.59	0.6	0.41	0.43	0.29	0.62	0.39	0.61	0.58	0.9	0.55
Pigb	0.44	0.21	0.32	0.47	0.38	0.39	0.71	0.59	0.73	0.8	0.62	1.26	0.71	0.46	0.66	0.31	0.49	0.48
Pigh	0.2	0.08	0.33	0.21	0.18	0.37	0.2	0.51	0.56	0.42	0.29	0.53	0.47	0.32	0.49	0.24	0.37	0.22
Pknox2	0.49	0.12	0.06	0.13	0.13	0.21	0.31	0.07	0.05	0.09	0.09	0.22	0.1	0.16	0.09	0.05	0.05	0.08
Pla2g12a	7	8.78	7.83	14.39	4.21	10.06	4.15	5.07	2.98	4.87	7.31	4.66	5.54	4.74	2.86	4.01	4.2	3.21
Plat	0.21	0.41	0.45	0.2	0.25	0.09	0.22	0.4	1.03	0.37	0.45	0.12	0.55	0.45	0.49	1.86	0.81	0.43
Plcl1	0.1	0.17	0.16	0.26	0.13	0.2	0.24	0.48	0.33	0.29	0.3	0.29	0.33	0.19	0.6	0.38	0.7	0.23
Plekhg4	0.09	0.32	0.21	0.28	0.46	0.18	0.02	2.24	1.42	0.19	0.12	0.17	0.63	0.17	0.25	0.81	1.21	0.32
Plekhs1	0.07	0.03	0.03	0.04	0.2	0.04	0.03	0.12	0.19	0.09	0.04	0.15	0.15	0.15	1.13	1.59	0.54	0.42
Plet1	0.17	0.59	1.07	0.08	1.19	0.15	0.3	1.61	2.54	0.83	0.48	0.17	2.11	0.8	10.25	15.58	5.14	3.36
Plg	0	0.01	0	0	0	0	0	0.01	0	0	0	0	0	0	0	0.38	2.18	0.29
Plin5	6.98	4.58	2.79	3.37	4.96	4.06	7.11	1.11	1.18	2.22	2.75	3.52	1.42	3.09	1.7	1.13	0.77	4.33
Plp1	2.54	3.85	4.03	9.03	2.37	9.42	2.03	2.93	0.6	2.7	3.28	2.78	2.41	2.53	0.44	0.48	0.92	1.54
Pls1	4.42	4.96	6.36	10.36	2.1	9.3	4.49	3.94	0.96	4.37	5.03	4.05	4.87	2.97	1.28	1.26	2	2.02
Pltp	7.99	8.56	10.4	17.95	11.81	17.21	19.3	33.64	68.11	42.41	21.24	97.66	38.09	34.01	114.51	20.22	116.8	33.84
Plvap	2.86	4.57	5.21	7.76	1.5	5.94	2.93	2.35	0.84	2.01	2.69	4.77	4.12	2.35	0.93	3.16	0.92	2.17
Plxna4	4.67	3.43	4.56	8.1	1.73	6.52	2.83	2.45	0.49	2.37	4.26	4.16	3.79	2.38	0.69	0.99	1.68	2.08
Plxnb2	10.45	9.47	10.88	12.96	11.54	11.59	12.96	24.31	36.31	18.55	14.44	35.98	21.74	17.03	28.2	19.88	26.92	18.79
Plxnb3	0.01	0	0.02	0.06	0.06	0.08	0.03	0.08	0.13	0.16	0.06	0.07	0.16	0.07	0.11	0.08	0.32	0.04
Pnck	0.47	0.23	0.38	0.65	0.2	0.17	0.17	0.22	0	0.05	0.19	0.49	0.5	0.32	0.23	0.14	0.12	0.04
Pola1	0.17	0.47	0.52	0.51	0.57	0.44	0.16	1.33	1.18	0.76	0.38	0.47	1.12	0.36	1.2	0.81	1.34	0.59
Pomt2	0.28	0.16	0.17	0.16	0.24	0.44	0.35	0.52	0.71	0.49	0.44	0.5	0.51	0.18	0.71	0.54	0.7	0.3
Pon1	0	0	0	0	0	0	0	0	0	0	0	0	0	0	0	0.84	0.37	0.03
Postn	0	0	0	0.01	0	0	0.01	0.02	0.04	0.03	0.04	0.01	0.03	0.17	0.03	0.16	0.05	0.11
Pparg	0.31	1.45	1.47	0.84	1.14	1.88	0.62	1.25	2.29	1.64	1.32	2.52	3.14	3.14	2.61	2.84	3.9	1.62
Ppbp	615	873.88	1221.29	1700.55	355.27	963.37	481.7	541.7	131.57	582.33	710.65	609.84	714.36	408.89	139.09	162.77	216.56	261.89
Ppl	0.04	0.03	0.03	0.04	0.06	0	0.01	0.04	0.1	0.02	0.1	0.01	0.12	0.05	0.33	0.65	0.16	0.1
Ppm1j	0.7	0.79	0.73	1	1.78	1.4	1.09	3.25	2.17	1.66	1.3	0.96	1.44	0.66	1.46	2.01	1.68	0.79
Ppp1r13l	0.2	0.18	0.2	0.06	0.28	0.12	0.25	0.57	0.97	0.26	0.08	0.24	0.23	0.1	0.6	0.68	0.45	0.34
Ppp1r14a	0.45	0.54	1.04	0.99	0.49	0.73	0.69	0.49	0.19	0.39	0.63	0.35	0.59	0.46	0.17	0.3	0.04	0.36
Praf2	1.3	2.05	1.28	3.04	2.47	2.09	1.69	6.95	9.86	4.98	2.91	4.59	4.47	2.68	6.88	3.9	9.79	3.07
Prg4	0.44	0.34	0.38	0.31	0.36	0.41	0.47	0.37	0.48	0.46	1.23	0.29	0.38	3.24	0.56	0.42	0.88	0.42
Prkaa2	0.09	0.06	0.13	0.26	0.02	0.21	0.06	0.08	0.03	0.07	0.11	0.1	0.08	0.04	0	0.03	0.04	0.02
Prkab2	4.12	4.62	5.91	10.74	2.28	8.65	2.99	3.24	1.55	3.74	5.04	5.03	5.13	2.79	1.86	1.29	2.56	2.65
Prkar2b	13.65	13.04	19.92	38.48	7.33	27.39	13.39	10.86	4.67	12.57	15.98	18.08	15.33	10.87	6.96	4.95	9.9	8.71
Prkcg	0.61	0.45	0.26	0.15	0.43	0.21	0.71	0.05	0.19	0.11	0.27	0.03	0.13	0.34	0.24	0.48	0.15	0.24
Prkdc	0.28	0.24	0.3	0.51	0.33	0.46	0.35	0.98	1.19	1.22	0.37	0.5	0.61	0.49	0.8	0.39	0.95	0.41
Procr	0.22	0.65	0.73	0.16	0.16	0	0.13	0.96	2.53	0.17	0.23	0.23	0.93	0.51	0.74	6.86	3.05	0.85
Pros1	7.45	9.69	13.29	21.87	4.62	15.04	7.55	7.61	4.74	9.6	9.71	12.36	11.04	7.87	5.2	5.05	6.34	6.17
Proser2	0.46	0.29	0.48	0.97	0.27	1.02	0.28	0.39	0.11	0.21	0.41	0.5	0.27	0.25	0.12	0.29	0.34	0.36
Prss22	0.44	0.49	0.56	0.34	1.72	0.18	0.12	1.42	2.52	0.93	0.4	0.16	1.13	0.66	6.08	10.57	3.91	2.13
Prss27	0.04	0.6	0.24	0.47	1.46	0	0.2	0.95	1.57	0.43	0.37	0.59	0.48	0.66	5.19	11.75	3.35	2.82
Prss34	0.73	2.47	13.85	0.84	0.29	0	2.28	0.75	1.43	0.46	1.89	0.29	6.53	0.59	1.58	14.5	2.65	1.51
Prss8	0	0	0	0	0.33	0	0	0.15	0.41	0.06	0	0	0.21	0.02	1.29	2.47	0.71	0.42
Psca	0.21	0.12	0.05	0	0.69	0	0	0.36	1.9	0.45	0.16	0	0.48	0.59	11.36	18.78	2.7	5.17
Ptgs1	9.34	8.85	11.6	19.64	3.96	15.73	7.69	5.84	1.89	7.26	9.17	10.13	9.99	5.57	3.81	2.41	4.04	5.23
Ptprb	0.16	0.65	0.25	0.05	0.17	0.05	0.21	0.15	0.53	0.18	0.07	0.03	0.13	0.05	0.08	1.62	0.18	0.22
Ptprn	3.13	4.03	5.58	10.48	2.32	9.9	2.58	3.28	1.11	3.22	4.67	4.36	5.04	2.43	0.94	0.88	1.6	2.05
Ptprs	0.29	0.32	0.54	0.43	0.95	0.61	0.25	1.51	1.3	0.62	0.4	0.51	0.67	0.41	0.83	0.71	1.82	0.47
Ptrh1	0.6	0.65	0.3	0.79	0.27	0.78	0.72	0.89	1.95	1.21	1.34	1.29	1.62	1.15	1.5	0.97	2.88	1.81
Pttg1ip	111.84	115.09	126.04	263.03	62.3	186.91	87.87	75.17	37.12	79.77	127.77	42.66	107.94	82.7	38.79	44.08	49.98	63.76
Pygb	13.2	13.91	14.78	23.13	9.22	19.92	9.97	13.84	8.46	11.75	14.79	10.54	12.8	8.96	7.15	6.41	5.76	7.59
Pygo2	4.78	3.18	2.87	2.92	15.82	4.95	17.36	12.02	4.98	13.61	13.05	17.9	3.03	3.75	4.77	2.69	3.8	4.42
Pyroxd2	0.19	0.27	0.29	0.59	0.17	0.38	0.23	0.2	0.12	0.14	0.2	0.32	0.18	0.19	0.02	0.2	0.18	0.16
Pzp	0	0.02	0.01	0	0	0	0	0.03	0.01	0	0	0	0.01	0	0.04	0.4	3.13	0.69
R74862	0.19	0.23	0.13	0.26	0.15	0.16	0.13	0.08	0.01	0.04	0.07	0.12	0.06	0.13	0.04	0.05	0.15	0.09
Rab13	1.32	1.8	1.58	3.19	0.74	2.26	0.93	1.4	0.64	0.87	1.8	1.59	1.62	1.2	0.47	0.87	1.07	0.99
Rab27b	1.09	1.31	1.77	4.12	0.52	1.64	1.17	1.24	0.4	1.48	1.62	2.11	1.53	1.03	0.38	0.49	1.06	0.85
Rab36	0.26	0.19	0.36	0.39	0.17	0.37	0.1	0.18	0.05	0.22	0.23	0.33	0.27	0.12	0.04	0.07	0.09	0.09
Rab6b	2.63	2.35	2.57	4.01	0.75	2.07	1.54	2.1	2	1.97	1.94	1.45	2.24	1.19	1.2	0.4	1.34	0.64
Rai14	0.87	1.98	1.84	1.61	1.14	0.7	0.9	2.23	4.09	1.58	1.72	3.26	2.95	2.45	2.37	3.43	5.5	2.01
Rai2	1.19	1.11	1.07	1.7	0.17	0.86	0.39	0.23	0.06	0.23	0.93	0.83	0.79	0.58	0.22	0.01	0.33	0.31
Ramp1	4.16	5.33	4.45	5.7	3.97	5.78	2.41	2.86	2.1	2.19	3.71	2.51	2.83	2.61	1.64	2.58	1.33	2.2
Ramp2	0.61	0.56	0.02	1.26	0.19	0.48	0	0.03	0	0.17	0.04	0	0	0	0.02	0.22	0.04	0.26
Ramp3	2.76	6.06	7.74	4.85	12.46	2.58	1.63	18.27	19.09	7.15	5.93	0.95	5.84	3.66	20.58	22.14	24.26	2.49
Rapgef4	0.12	0.18	0.19	0.18	0.14	0.18	0.2	0.25	0.57	0.37	0.35	0.08	0.17	0.4	0.62	0.39	0.8	0.15
Rasgrp2	17.23	17.41	13.95	23.42	9.75	20.13	16.12	9.28	6.75	11.87	15.8	16.87	13.95	10.32	8.2	6.09	6.98	12.2
Rasl10a	12.21	14.14	11.58	33.18	5.64	23.5	6.87	7.64	2.04	5.79	13.69	15.56	10.84	7.79	2.32	2.38	4.48	5.48
Rbfaos	2.28	1.61	2.94	4.08	1.19	2.59	1.55	1.07	0.23	0.9	2.12	1.25	1.53	0.88	0.38	0.41	0.66	0.94
Rbp4	0	0.04	0	0	0	0	0	0.29	0	0	0	0	0	0	0	5.59	2.6	0.3
Rbpms2	9.43	9.39	14.46	25.69	4.57	20.31	7.63	7.67	1.91	6.12	8.7	12.6	10.16	5.46	2.35	2.41	4.48	4.33
Rdh7	0	0.06	0.03	0	0	0	0	0	0	0	0	0	0	0	0	0.76	1.11	0.07
Reep2	2.28	2.51	2.9	4.92	0.96	3.46	1.52	1.63	0.52	1.97	2.58	3.76	3.3	1.78	1.08	0.67	1.27	1.09
Reep6	0	0.04	0.03	0	0.02	0	0	0	0.04	0	0.03	0.08	0.14	0.05	0	0.42	0.41	0.07
Renbp	2.04	2.97	2.77	2.52	1.99	2.61	2.1	5.84	9.62	4.7	2.49	5.16	6.46	3.51	7.68	5.8	8.86	4.38
Retnla	46.67	4.08	6.38	2.55	3.24	5.11	4.3	7.61	5.33	3.65	3.12	2.18	2.74	7.45	7.48	2.37	11.08	3.9
Rgn	0	0.1	0	0.14	0.06	0	0	0.49	0	0	0	0	0	0	0.12	2.13	0.63	0.16
Rgs1	0.88	1.94	3.22	3.24	2.26	4.37	1.57	10.63	5.59	2.16	3.2	1.51	3.56	2.49	4.03	5.9	6.84	1.87
Rgs10	52.16	60.32	60.75	104.41	30.41	76.05	31.04	39.65	17.94	40.98	58.52	45.1	46.74	32.74	16.82	19.33	24.96	24.11
Rgs11	0.05	0	0.05	0.1	0.06	0.09	0.1	0.17	0.19	0.23	0.04	0.03	0.01	0.1	0.24	0.14	0.34	0.04
Rgs18	43.55	62.64	58.43	136.3	26.87	111.65	34.93	46.05	12.15	47.65	57.99	52.42	44.32	35.3	12.31	9.25	15.58	23.99
Rhag	0.09	0.02	0.3	0.05	0.06	0.17	0.36	0	0.06	0.71	0	0.17	0.21	0.23	0.51	0.46	0.15	0.42
Rhoj	2.67	3.78	3.57	7.39	1.35	6.08	2.13	2.18	1.68	2.51	3.25	2.66	3.08	2.1	0.53	3.55	1.66	1.94
Rida	4.61	8.73	11.22	20.18	4.78	16.58	5.31	7.19	1.79	6.87	8.92	6.66	9.26	6.18	2.03	2.28	2.99	3.95
Rims3	0.19	0.2	0.08	0.29	0.53	0.71	0.34	0.61	0.1	0.62	0.39	0.24	0.07	0.09	0.16	0.08	0.14	0.28
Ripor3	0.51	0.44	0.79	0.82	0.33	0.71	0.21	0.41	0.18	0.35	0.51	0.63	0.4	0.21	0.16	0.33	0.33	0.32
Rmi2	0.02	0.05	0.12	0.13	0.07	0.05	0.16	0.64	0.6	0.24	0.13	0.15	0.41	0.09	0.3	0.23	0.41	0.16
Rn7s1	243.66	7.47	16.7	8.48	10.66	6.79	4.1	4.4	5.03	3.6	4.5	3.38	3.05	3.29	22.66	51.3	11.65	7.8
Rn7s2	225.6	7.03	17.13	7.1	10.49	6.79	3.34	4.18	5.28	3.34	4.5	3.38	3.05	3.24	20.94	44.52	9.95	5.98
Rn7sk	76.65	2.98	5.89	1.86	4.56	4.32	2.7	4.75	6.08	1.99	2.21	1.43	1.94	2.59	10.67	17.18	11.27	4.75
Rnf217	0.23	0.5	0.54	0.41	0.5	0.39	0.29	0.79	0.93	0.51	0.36	0.84	0.7	0.59	1.12	0.67	1.65	0.61
Rnpep	5.96	4.38	4.76	7.14	5.01	7.31	8	16.08	19.99	10.38	6.14	17.88	11.04	7	14.07	8.11	13.88	9.94
Ropn1l	3.15	1.23	1	0.94	1.45	1.3	4.09	0.77	0.39	0.93	0.73	3.28	0.13	0.87	0.9	0.31	0.32	1.02
Rora	0.54	0.99	1.44	1.25	1.2	1.21	0.49	1.86	1.91	1.22	1.32	0.87	1.24	1.36	2.57	2.94	2.97	0.8
Rpl10-ps1	3.35	7.33	20.9	6.66	65.32	27.48	48.16	42.9	31.37	13.24	5.78	40.35	7.5	46.28	8.77	7.16	9.87	5.6
Rpl15-ps6	4.8	7.04	5.35	15.31	8.04	5.74	2.86	17.26	11.02	2.92	6.48	2.66	2.18	6.93	6.88	10.71	9.39	4.73
Rps13-ps5	0.52	0.72	3.11	6.59	0.99	1.1	0.48	7.49	0.78	0.57	0.58	0.35	0.7	0.76	3.42	5.09	1.22	0.58
Rtl8c	34.27	44.23	40.48	93.93	17.92	58.01	22.03	26.36	5.52	26.68	35.53	27.51	27.62	21.26	4.7	5.92	8.8	14.26
Rtn4ip1	5.57	4.48	7.84	19.21	4.06	13.85	4.47	4.6	1.97	3.84	4.32	6.61	6.2	3.99	1.55	1.76	3.22	3.31
Rusc2	0.12	0.19	0.2	0.13	0.26	0.11	0.14	0.34	0.67	0.07	0.16	0.26	0.46	0.29	0.48	0.76	0.58	0.21
S100a1	84.02	91.16	79.56	157.52	40.1	119.76	46.91	50.59	25.65	49.55	68.2	75.79	63.62	40.61	23.77	23.54	25.67	35.17
S100a14	0.08	0	0	0.05	0.27	0	0.06	0.03	0.06	0	0	0	0.03	0.13	0.69	1.27	0.32	0.54
Saa1	1.47	3.77	3.05	0.86	1.51	0.18	1.56	1.52	2.03	1.44	2.68	2.77	2.49	3.26	1.11	9.29	20.16	6.42
Saa2	0.26	1.04	0.57	0.21	0.25	0.02	0.37	0.33	0.39	0.26	0.38	0.23	0.54	0.67	0.7	11.28	19.64	5.32
Saa4	0.02	0	0	0	0.02	0	0	0.19	0.08	0.05	0	0	0	0	0.04	0.57	0.61	0.02
Samd14	30.83	29.06	37.11	63.75	11.3	44.98	18.82	16.33	4.28	18.79	26.64	31.2	30.8	14.58	7.11	6.13	9.73	13.42
Sardh	0.19	0.28	0.61	0.84	0.16	0.39	0.31	0.23	0.02	0.3	0.23	0.35	0.65	0.29	0.16	0.13	0.33	0.26
Sbf2	0.3	0.47	0.42	0.44	0.35	0.23	0.35	0.58	0.89	0.68	0.45	0.58	0.74	0.64	0.95	0.97	1.28	0.61
Sbsn	0.04	0.1	0.04	0.12	0.06	0.15	0.23	0.06	0.17	0.14	0.18	0.05	0.05	0.17	0.41	0.1	0.5	0.11
Scamp5	1.2	1.57	2.76	2.93	0.94	1.84	0.87	0.98	0.45	0.97	1.41	1.58	2.26	1.08	0.54	0.98	0.68	0.93
Schip1	0.18	1.46	0.87	0.12	0.87	0.7	0	0.19	0.13	0.35	0.54	0	0.11	0.06	0.21	0	0.09	0.08
Scn1b	1.54	1.38	2.05	2.31	2.23	2.92	2.11	1.89	2.09	1.62	3.87	10.16	2.98	3.4	2.57	2.9	2.43	3.66
Sdc2	0.16	0.28	0.34	0.27	0	0.15	0.08	0.23	0.03	0.12	0.21	0.14	0.21	0.13	0	0.45	0.28	0.23
Sdf2l1	10.84	11.84	12.77	16.37	11.73	11.76	11.53	34.85	54.85	30.69	12.7	29.4	31.79	17.21	49.25	20.91	66.03	25.54
Sec14l5	0.17	0.16	0.04	0.43	0.08	0.13	0.13	0.16	0.09	0.08	0.14	0.08	0.14	0.13	0.06	0.02	0.05	0.01
Selenoi	0.18	0.21	0.28	0.69	0.61	0.57	0.26	0.32	1	0.61	1.01	0.29	0.6	0.75	0.38	0.9	0.79	0.58
Sema7a	1.83	3.11	2.84	1.7	2.44	1.27	2.16	2.64	5.3	2.79	2.91	1.77	3.58	3.5	2.9	9.03	4.37	4.23
Serpina10	0	0	0	0	0	0	0	0	0	0	0	0	0	0	0	0.29	0.84	0.09
Serpina1a	0	0.06	0	0	0	0	0	0.17	0	0	0	0	0	0	0.05	5.07	5.57	0.81
Serpina1b	0	0.12	0	0	0	0	0	0.08	0	0	0.06	0	0.02	0	0.21	6.15	6.24	0.82
Serpina1c	0	0.4	0	0	0	0	0.04	0.07	0	0	0	0	0.07	0	0.05	9.26	8.92	1.14
Serpina1d	0	0.27	0	0	0	0	0	0.07	0	0	0	0	0	0	0.06	5.61	3.82	0.69
Serpina1e	0	0.07	0	0	0.05	0	0	0.13	0.14	0	0	0	0	0	0.05	6.36	16.74	1.85
Serpina3k	0	0.4	0	0	0	0	0	0.33	0	0	0	0.03	0	0	0.37	8.86	16.59	5.06
Serpina3m	0	0	0	0	0	0	0	0.22	0	0	0	0	0	0.03	0.37	2.38	3.07	0.82
Serpina3n	0.05	0.25	0.14	0.02	0	0	0	0.28	0.1	0.04	0	0	0.24	0.02	0.38	6.64	9.94	3.14
Serpinb6a	4.92	8.16	5.51	14.97	4.12	15.53	4.06	4.64	1.6	3.76	7.14	8.16	5.17	4.26	2.09	2.05	2.45	3.9
Serpinb6b	1.46	2.69	4.21	4.47	5.79	8.06	1.14	25.78	10.95	4.69	3.63	2.31	4.87	2.86	6.18	8.97	7.9	2.36
Serpinc1	0.02	0.02	0.01	0.02	0.02	0.01	0.01	0.01	0.02	0.01	0.01	0	0.01	0.02	0.02	0.21	0.49	0.09
Serpine1	0.14	0.74	1.17	0.4	0.46	0.16	0.34	9.15	9.6	1.37	1.25	0.57	4.91	4.18	2.41	9.21	24.27	1.35
Serpine2	4.86	4.76	4.95	7.9	3.08	5.32	4.75	2.7	1.66	4.98	3.52	3.35	4.56	3.85	2.74	1.84	1.47	4.05
Sgce	0.27	0.38	0.47	1.1	0.16	0.67	0.23	0.24	0.11	0.22	0.38	0.4	0.46	0.29	0.1	0.07	0.13	0.11
Sh2d2a	3.79	3.76	10.17	7.76	14.5	10.47	4.15	20.89	14.9	11.45	11.78	3.49	11.18	8.89	12.91	16.55	14.63	6.94
Sh3bgrl2	14.1	20.98	21.03	48.81	9.53	35.34	11.37	12.66	2.92	12.55	18.02	15.3	14.84	10.81	2.71	3.27	5.88	7.22
Siglec1	0.44	1.63	2.17	3.19	3.36	3.28	2.29	24.08	5.88	3.63	3.19	3.79	6.23	2.89	2.97	3.03	6.62	3.57
Siglecf	0.48	0.27	0.33	0.48	0.27	1.01	0.89	0.76	0.4	0.96	0.57	1.23	0.66	0.44	0.53	0.2	0.32	0.46
Sirpb1a	2.64	2.94	3.24	4.94	4.24	5.12	2.94	9.8	10.45	6.12	3.64	6.2	6.4	4.42	16.11	3.72	12.51	3.79
Sirt3	1.1	1.49	1.15	2.2	0.82	2.11	0.86	1.06	0.65	0.89	0.99	0.89	1.11	0.82	0.53	0.68	0.72	0.81
Skint3	0.21	0.14	0.09	0.32	0.3	0.7	0.47	0.66	0.35	0.55	0.43	1.26	0.16	0.35	0.56	0.12	0.61	0.37
Slamf1	5.07	7.15	6.95	15.36	3.36	12.06	3.73	6.31	2.99	4.32	6.56	5.7	6.44	4.01	2.43	3.68	4	3.28
Slamf8	0.13	0.43	0.52	0.44	0.44	0.5	0.25	2.33	1.53	0.56	0.54	0.55	1.9	0.44	0.29	1.26	0.37	0.56
Slamf9	0.32	1.57	1.33	1.53	0.84	0.67	0.9	2.5	2.9	2.87	1.44	2.96	5.42	3.68	3.59	2.04	2.9	2.64
Slc13a3	1.79	4.8	10.07	2.48	3.19	0.35	2.72	1.67	14.47	8.32	6.96	2.85	29.06	10.61	7.1	25.03	12.67	11.75
Slc14a2	0.28	0.29	0.29	0.72	0.15	0.47	0.23	0.18	0.03	0.23	0.23	0.17	0.2	0.1	0.01	0.06	0.01	0.09
Slc16a13	0.31	0.48	0.78	0.68	0.5	0.48	0.71	1.39	1.5	1.3	0.7	1.46	1.41	0.87	1.18	0.98	1.45	1
Slc16a7	0.09	0.06	0.06	0.11	0.1	0.13	0.07	0.21	0.13	0.16	0.23	0.31	0.19	0.2	0.13	0.17	0.32	0.21
Slc18a2	1	0.69	0.95	1.7	0.5	1.25	0.89	0.56	0.3	0.68	0.66	1.01	0.72	0.52	0.47	0.42	0.39	0.55
Slc22a23	0.58	0.68	0.79	1.28	0.36	1.84	0.58	0.73	0.27	0.48	0.57	1.24	0.83	0.4	0.26	0.37	0.47	0.39
Slc22a3	0.14	0.24	0.32	0.65	0.07	0.48	0.07	0.26	0.05	0.18	0.2	0.25	0.23	0.12	0.05	0.07	0.17	0.12
Slc22a4	0.6	1.43	1.23	0.76	0.64	0.68	0.65	0.12	0.36	0.4	1.01	2.11	1.1	1.17	0.82	1.64	0.81	1.01
Slc24a3	5.19	5.24	6.93	11.31	2.37	8.08	4.42	3.31	1.42	3.85	5.47	4.37	4.75	3.43	1.22	1.53	1.26	2.86
Slc24a5	0.83	0.99	1.33	2.47	0.5	1.28	0.49	0.66	0.1	0.6	1.05	0.83	1.02	0.38	0.27	0.3	0.52	0.57
Slc25a47	0.24	0.06	0.22	0.2	0.25	0.08	0.34	0.29	0.17	0.25	0.03	0.13	0.22	0.43	0.17	1.38	0.76	0.4
Slc28a2	14.85	16.72	18.27	17.25	18.9	18.4	28.77	43.4	53.94	26.28	18.4	44	41.32	26.65	48.48	28.23	40.12	31.37
Slc28a2b	1.26	1.13	1.31	1.46	1.53	1.8	2.32	3.16	4.84	2.93	1.69	2.81	2.73	2.11	4.81	2.35	4.26	2.46
Slc28a3	0.05	0.04	0.02	0.02	0.04	0	0.02	0.03	0.09	0.05	0.01	0.15	0.12	0.1	0.17	0.11	0.16	0.11
Slc2a4rg-ps	0.16	0.12	0.27	0.35	0.26	0.4	0.41	0.69	0.87	0.58	0.22	0.3	0.25	0.25	0.78	0.18	1.11	0.42
Slc34a1	0	0	0	0	0	0	0	0	0	0	0	0	0	0	0	0	0.57	0.22
Slc38a3	0	0	0	0	0	0	0	0.02	0	0	0	0	0	0	0	0.31	0.68	0.05
Slc38a9	0.28	0.17	0.19	0.28	0.28	0.42	0.46	0.44	0.53	0.71	0.33	0.38	0.26	0.32	0.98	0.33	0.79	0.35
Slc5a1	0.01	0	0	0	0.07	0	0.01	0.01	0.11	0.01	0	0	0.01	0	0.79	1.14	0.36	0.21
Slc6a14	0.03	0	0	0	0.18	0	0.01	0.06	0.14	0.07	0.02	0	0.04	0.05	2.13	2.76	0.83	0.69
Slc6a3	0.11	0.11	0.29	0.36	0.03	0.13	0.01	0.16	0	0.1	0.2	0.27	0.3	0.09	0	0.02	0.04	0.05
Slc6a4	12.74	15.26	23.01	32.81	9.37	28.03	9.79	10.06	2.2	8.02	15	22.17	14.62	8.11	3.16	3.41	6.63	6.45
Slc7a7	3.76	5.39	5.9	4.78	5.73	4.15	4.49	11.44	16.36	8.29	5.67	10.79	10.79	7.44	12.52	8.53	14.88	7.96
Slfn4	205.37	206.6	165.17	128.21	230.11	167.44	542.38	199.51	447.39	301.84	227.89	250.46	135.79	356.52	358.99	276.66	431.91	405.22
Slx4ip	0.19	0.33	0.29	0.46	0.51	0.45	0.71	0.88	0.96	0.85	0.69	0.37	0.64	0.27	1.16	0.65	1.52	0.47
Smtn	3.73	3.85	5.09	9.25	2.45	9.14	3.5	4.73	1.97	2.81	3.87	5.91	3.67	2.16	1.94	2.51	2.84	2.78
Snhg4	0.585	1.145	0.85	0.55	1.225	0.63	0.67	0.615	0.395	0.505	0.3	0.215	0.59	0.635	0.815	0.69	0.68	0.265
Snn	6.17	6.65	6.71	10.58	3.28	7.22	6.02	4.42	3.93	6.94	7.17	3.73	6.23	5.21	1.72	4.38	2.8	3.22
Snta1	0.4	0.1	0.14	0.41	0.44	0.5	0.25	0.62	0.93	0.61	0.41	1.43	0.51	0.54	1.38	0.19	1.1	0.33
Socs2	0.07	0.19	0.2	0.13	0.13	0.17	0.07	0.6	0.36	0.13	0.2	0.04	0.28	0.16	0.31	0.57	1.37	0.09
Sord	50.23	57.84	71.44	126.67	22.99	69.37	34.23	29.92	11.02	36.09	55.35	60.02	55.93	35.04	13.76	14.46	18.3	23.83
Sox6	0.04	0.01	0.04	0.01	0.03	0.02	0.09	0	0.01	0.07	0.02	0.02	0.02	0.06	0.15	0.06	0.04	0.08
Spa17	0.65	1.71	2	4.42	0.79	3.6	0.58	2.01	0.24	1.66	1.38	1.96	1.44	1.1	0.37	0.16	0.46	0.75
Sparcl1	0.36	1.76	1.07	0.15	0.51	0.1	0.4	0.26	0.83	0.19	0.14	0.04	0.4	0.22	0.02	2.61	0.31	0.53
Spata7	0.09	0.13	0.12	0.04	0.06	0.06	0.05	0.07	0.04	0.03	0.05	0.03	0.06	0.1	0.04	0.07	0.02	0.08
Spic	2.12	6.33	6.93	4	6.26	1.19	1.77	16.95	27.88	3.66	3.11	3.58	10.2	3.89	13.14	15.88	17.85	5.21
Spice1	0.11	0.07	0.13	0.29	0.19	0.38	0.24	0.62	0.7	0.64	0.18	0.39	0.33	0.22	0.43	0.35	0.46	0.33
Spint1	0.35	0.16	0.35	0.49	0.61	1.2	0.08	3.94	1.5	0.73	0.32	2.34	0.81	0.39	4.65	0.31	2.58	0.44
Spns2	0.49	0.4	0.37	0.37	0.39	0.28	0.53	0.14	0.35	0.32	0.48	0.32	0.4	0.47	0.83	2.16	0.58	0.96
Spon1	1.53	1.37	1.93	2.32	6.69	5.57	2.74	17.63	2.72	2.12	2.52	2.31	2.58	1.14	3.05	2.42	2.25	1.98
Src	1.44	1.68	2.26	2.16	0.83	1.87	1.02	1.34	0.84	1.01	1.25	0.87	1.8	0.65	0.56	0.89	1.34	0.74
Srek1	0.66	0.84	1.14	0.86	1.2	1.01	1.03	1.47	1.5	1.35	1.17	0.77	1.08	1.35	2.45	1.42	2.83	1.16
Srxn1	28.08	36.29	41	74.84	19.77	54.43	22	24.64	13.09	20.44	36.76	32.4	33.52	20.84	12.37	4.88	19.82	20.34
Ssx2ip	3.7	4.42	4.95	7.94	2.41	5.23	2.79	3.04	1.88	2.54	3.38	2.36	3.48	2.41	1.46	1.84	1.93	1.88
Stab1	2.23	3.32	3.38	4.03	2.5	1.75	2.68	6.72	10.09	5.33	4.61	4.51	7.74	5.01	6.72	6.38	10.91	5.06
Stab2	0.03	0.34	0.27	0.03	0.03	0.01	0.06	0.06	0.13	0.03	0.05	0.02	0.12	0.01	0.02	1.67	0.11	0.08
Stard10	5.5	6.27	6.16	10.29	3.15	7.54	2.72	4.78	3.1	4.79	5.29	3.49	5.29	2.71	1.98	3.28	3.6	2.87
Stox2	0.13	0.13	0.09	0.1	0.12	0.09	0.15	0.03	0.04	0.04	0.07	0.02	0.05	0.06	0.05	0.08	0.06	0.08
Stradb	6.64	7.95	7.34	17.52	4.14	12.76	5.64	3.09	2.34	6.7	7.03	7.85	6.04	3.49	3.02	1.91	1.48	3.63
Strip2	0.05	0.03	0.05	0.1	0.18	0.2	0.1	0.21	0.08	0.19	0.1	0.18	0.07	0.07	0.06	0.09	0.15	0.07
Styx	0.11	0.05	0.07	0.08	0.59	0.16	0.11	0.08	0.17	0.18	0.13	0.12	0.15	0.07	0.16	0.11	0.11	0.11
Sumo3	5.2	7.26	6.32	10.56	15.28	12.15	8.69	24.07	14.76	11.8	19.5	10.24	16.33	12.3	9.27	13.61	16.1	14.1
Synpo2	0.01	0	0.01	0	0	0.01	0	0	0.03	0.01	0.02	0	0.02	0.02	0.01	0.07	0.08	0.01
Syt13	2.29	1.78	2.85	4.06	1.27	6.07	1.71	1.85	0.48	1.62	2.01	1.86	2.33	1.12	0.68	0.85	1.19	1.26
Sytl2	0.06	0.08	0.2	0.21	0.29	0.49	0.07	0.81	0.4	0.2	0.21	0.14	0.35	0.2	0.26	0.42	0.24	0.16
Sytl4	6.4	7.98	9.62	19.58	4.04	13.88	5.42	4.9	1.41	5.11	8.7	6.7	7.53	4.49	1.15	1.54	2.6	3.21
Taf6l	0.43	0.31	0.33	0.42	0.48	0.52	0.52	1.32	1.27	0.88	0.5	1.1	0.94	0.43	1.48	0.76	0.84	0.76
Tal1	6.14	5.58	6.16	12.18	2.35	9.52	4.64	4.31	1.19	3.48	3.95	4.64	4.43	2	1.57	1.04	1.45	2.57
Tardbp	2.18	2.44	3.04	2.62	2.89	3.21	2.76	6.25	7.02	4.82	2.98	3.2	4.5	2.93	7.03	4.94	8.05	3.49
Tat	0	0.18	0	0	0	0	0	0.98	0	0	0	0	0.04	0	0.19	5.44	3.14	0.82
Tbl2	0.89	0.86	0.9	1.15	1.36	1.12	0.98	2.92	2.39	1.73	1.4	1.07	1.61	1.18	2.22	1.62	3.89	1.31
Tcf19	1.64	0.91	1.02	1.83	2.24	3.56	1.15	4.69	3.52	1.39	1.26	1.87	2.11	1.04	2.9	1.72	2.33	2.23
Tdgf1	1.46	1.86	1.33	0.38	1.16	0.55	2.89	0.38	0.6	0.25	0.37	0.57	0.31	0.98	0.54	0.47	0.55	1.03
Tdo2	0.01	0	0.03	0	0	0	0.01	0.05	0	0.01	0	0	0.05	0	0.03	1.1	0.64	0.16
Teddm2	0.21	0.25	0.15	0.21	0.23	0.27	0.23	0.07	0.17	0.11	0.11	0.08	0.1	0.14	0.29	0.15	0.28	0.22
Tent5b	0.1	0	0.09	0.06	0.04	0.02	0.07	0.02	0.09	0.04	0	0	0.04	0.2	0.7	0.94	0.16	0.43
Tep1	1.3	1.45	1.62	2.24	2.01	2	2.1	3.48	4.46	3.37	2.1	4.63	2.8	2.45	4.68	2.52	4.72	2.69
Tesc	7.45	7.56	7.38	11.4	3.7	8.02	5.37	6.13	2.33	4.81	5.37	7.26	6.99	4.97	3.11	2.36	4.02	5.19
Tfec	1.46	1.25	2.09	1.26	2.75	1.33	0.77	8.71	4.52	1.73	0.93	0.99	2.4	0.95	3.59	2.2	3.47	1.52
Tgfb1i1	1.74	2.37	3.7	4.55	0.98	3.52	1.86	1.53	0.42	1.39	2.18	1.99	2.28	1.39	0.53	0.84	0.57	1.02
Tgm2	47.32	116.4	106.58	52.36	58.65	42.34	46.62	197.31	138.6	68.61	58.29	127.85	113.61	77.72	162.44	170.31	311.76	95.93
Tha1	1.9	1.77	2.68	2.64	2.24	2.32	2.41	5.49	6.63	3.95	2.89	3.38	3.61	3.5	7.07	3.91	9.51	2.6
Thbd	5.55	6.33	7.17	8.46	6.25	4.72	6.56	4.06	10.71	9.32	9.28	9.17	7.76	14.22	19.54	12.72	16.82	10.23
Thoc1	0.87	1.09	1.22	0.99	1.44	0.78	0.89	1.66	2.43	1.93	1.14	1.07	1.21	1.58	2.75	2.19	3.14	1.57
Thsd4	0.06	0.05	0.1	0.23	0.01	0.08	0.06	0.04	0.02	0.07	0.11	0.12	0.1	0.05	0.03	0.02	0.03	0.03
Tlr12	1.94	1.65	2.93	4.3	1.69	3.85	1.41	2.77	1.24	1.1	2.44	2.51	2.63	1.34	1	0.98	1.82	1.35
Tm4sf19	1	1.06	1.59	1.78	0.53	1.33	0.25	0.43	0.79	0.33	0.56	0.54	1.35	0.63	0.07	0.7	0.23	0.56
Tmem119	1.75	1.14	2.12	2.58	1.93	1.26	1.99	2.01	3.75	3.53	5.85	4.09	3.35	4.32	1.95	3.39	1.29	2.88
Tmem14a	1.02	1.48	1.75	3.38	1.21	2.79	0.8	1.09	0.46	1.01	1.38	0.83	1.1	1.04	0.27	0.42	0.56	0.8
Tmem151b	0.45	0.43	0.49	0.6	0.07	0.42	0.33	0.25	0.06	0.25	0.36	0.17	0.57	0.14	0.14	0.17	0.13	0.17
Tmem158	13.85	13.63	10.9	30.09	6.2	26.03	9.17	10.04	1.75	6.94	12.85	7.17	10.86	6.15	1.69	3.25	3.5	4.84
Tmem221	0.19	0.08	0.11	0.06	0.1	0.71	0.06	0.99	0.55	0.42	0.25	0.43	0.47	0.17	0.3	0	0.38	0.17
Tmem237	0.28	0.39	0.39	0.26	0.71	0.36	0.39	0.59	1.1	0.9	0.44	0.57	0.84	0.5	0.83	0.82	1.16	0.6
Tmem246	1.6	2.23	1.84	4.94	1.12	4.41	1.44	1.17	0.28	1.38	2.12	2.72	1.51	1.19	0.24	0.31	0.48	1.22
Tmem252	0.15	0.99	0.33	0.03	0.22	0.06	0.06	0.14	0.52	0.11	0.08	0.01	0.24	0.03	0.05	2.6	0.22	0.31
Tmem254a	0.44	0.75	0.01	0.81	0.31	0.83	0	0.51	0	0	0.77	0.31	0.55	0	0.19	0.07	0.34	0
Tmem40	36.65	32.43	23.43	53.2	13.5	51.91	35.83	16.35	7.77	15.48	27.75	40.37	20.66	19.31	12.37	9.03	9.53	21.94
Tmprss11g	0	0.01	0	0	0.01	0	0.02	0	0.09	0.02	0.01	0	0	0	0.22	0.35	0.16	0.07
Tmsb4x	2856.44	4501.1	4157.47	7900.05	2559.85	4367.7	2259.03	2310.81	1457.58	2417.29	3834.67	3248.84	3610.95	3106.27	1475.54	1694.76	2334.71	1986.82
Tmtc2	0	0.02	0.02	0.01	0	0	0.01	0.09	0.24	0.02	0.03	0.01	0.1	0.03	0.07	0.24	0.17	0.01
Tnfaip8l3	0	0.02	0.06	0	0.02	0	0	0.08	0.05	0.07	0.04	0	0.26	0.06	0.03	0.27	0.25	0.04
Tnfsf13	0.47	0.27	0.48	0.75	0.63	0.89	0.51	0.49	0.73	1.04	0.35	3.05	0.71	0.63	1.03	0.14	1.85	0.78
Tnik	1.18	0.92	1.07	3.36	0.65	2.23	1.02	1.04	0.63	1.19	1.41	0.95	1.15	0.76	0.66	0.4	0.61	0.77
Tpbg	0.2	0.67	0.45	0.1	0.27	0	0.13	0.29	0.27	0.09	0.25	0.11	0.18	0.18	0.16	0.07	0.39	0.33
Tpm1	3.41	3.69	5.26	7.24	2.31	5.35	2.8	3.86	1.51	2.85	4.15	3.62	3.78	2.65	2.35	2.71	2.13	2.15
Tpm2	10.54	10.74	12.64	23.82	4.78	14.88	8.2	7.39	1.75	4.39	11.68	14.57	13.78	7.1	3.74	3.6	5.33	6.3
Tppp3	12.01	7.76	8.57	4.87	5.93	9.73	23.33	11.96	12.88	10.39	16.17	66.15	12.49	11.21	25.97	16.5	20.39	14.5
Trappc2	3.43	5.34	5.77	9	2.64	6.73	3.14	4.13	2.49	4.25	4.57	3.69	4.7	3.15	1.96	2.04	2.14	2.04
Treml1	88.81	98.32	120.6	223.83	44.37	158.18	67.79	37.58	16.08	53.28	91.62	97.5	76.84	38.9	17.62	21.23	25.29	42.52
Treml4	8.72	8.41	14.57	14.72	10.42	17.09	11.49	21.54	20.63	21.59	11.04	43.16	20.42	21.33	32.87	11.2	29.29	18.85
Trim5	1.72	1.27	1.07	2.08	1.27	3.62	3.58	3.82	3.26	2.73	1.52	2.73	2.13	1.76	2.02	1.22	1.84	2.76
Triqk	0.29	0.68	0.27	1.08	0.1	0.62	0.16	0.36	0.06	0.34	0.69	0.44	0.18	0.49	0.07	0.08	0.06	0.18
Trmt13	0.27	0.4	0.27	0.36	0.64	0.41	0.36	0.51	0.55	0.72	0.41	0.27	0.26	0.54	1.22	0.49	1.22	0.43
Trpc6	0.37	0.47	0.49	1.36	0.19	0.97	0.35	0.39	0.14	0.38	0.38	0.57	0.34	0.42	0.12	0.05	0.24	0.4
Trpm4	0.21	0.19	0.23	0.29	0.14	0.17	0.22	0.34	0.58	0.38	0.37	0.71	0.54	0.29	0.56	0.43	0.55	0.32
Tsc22d1	89.72	110.33	96.61	278.07	32.85	136.16	52.54	48.28	16.48	49.46	120.42	67.87	68.45	55.44	12.95	17.27	25.75	38.42
Tspan1	0	0	0.03	0	0	0	0.04	0.08	0.43	0	0.03	0	0.11	0.04	0.51	1.39	0.36	0.56
Tspan17	10.56	9.61	12.33	18.18	3.25	10.32	6.28	4.64	2.2	9.67	6.5	9.51	12.25	6.62	4.29	2.96	4.28	4.34
Tspan18	0.12	0.11	0.07	0.3	0.11	0.14	0.13	0.1	0.06	0.1	0.08	0.11	0.06	0.1	0.01	0.03	0.07	0.02
Tspan2	5.45	3.2	10.68	5.96	0.98	3.76	1.93	5.09	2.25	8.11	8.26	6.51	6.82	5.98	1.95	1.92	2.16	1.15
Tspan9	8.13	7.99	9.73	22.47	4.87	15.3	6.86	6.84	1.83	5.8	9.24	11.52	9.26	5.47	2	2.69	3.8	4.69
Ttc14	0.87	1.15	1.22	1.8	1.61	2.07	1.58	2.51	2.83	2.82	1.14	1.94	1.73	2.13	4.74	1.61	4.9	1.91
Ttll1	2.98	2.94	2.7	7.02	1.19	4.94	2.46	2	1.49	2.47	2.45	2.94	3.33	2.09	0.93	1.29	1.46	1.71
Ttll11	4.03	4.14	4.42	9.11	1.81	6.95	2.32	2.43	0.66	2.41	4.16	3.66	3.49	2.04	0.71	0.82	1.25	1.63
Ttr	0	0.18	0.07	0	0	0	0	0	0	0	0	0	0	0	0.1	7.74	6.17	1.33
Tubb1	172.4	200.13	251	425.46	103.51	340.67	135.29	127.08	24	87.22	198.72	197.66	186.39	105.53	38.74	62.54	94.97	95.49
Tubb6	14.22	25.01	22.55	19.33	23.09	16.72	15.4	46.22	42.39	27.95	23.27	34.48	30.86	25.88	52.85	41.41	65.47	31.38
Tubd1	0.5	0.41	0.35	0.8	0.47	0.92	1.11	1.49	1.72	0.98	0.51	1.01	1.09	0.58	0.47	0.43	0.85	0.84
Txlnb	0.14	0.22	0.31	0.53	0.14	0.44	0.08	0.29	0.15	0.22	0.16	0.23	0.3	0.16	0.04	0.05	0.1	0.14
Tymp	0.47	0.45	0.47	0.31	0.37	0.23	0.27	1.77	0.47	1.64	0.41	0.4	1.86	0.28	0.74	1.79	2.22	0.43
Ufsp1	4.21	3.93	5.86	7.57	1.81	4.91	2.94	3.08	1	2.4	4.3	4.29	5.2	2.38	0.91	1.62	1.77	2.04
Umad1	0.59	0.67	1.05	0.65	0.45	0.79	1.7	1.08	0.95	1.1	1.37	2.18	1.76	0.6	1.69	0.84	1.33	0.64
Uox	0	0.01	0.05	0.01	0.01	0	0	0.01	0.01	0	0	0.01	0.02	0.01	0.04	0.83	0.4	0.09
Upk1b	0.07	0.08	0.14	0.02	0.44	0	0	0.13	0.33	0.05	0	0.03	0.1	0.04	1.41	3.52	0.58	0.85
Upk3bl	0.13	0	0.11	0	0.19	0.15	0.16	0.1	0.69	0.08	0	0	0.1	0.24	1.47	4.04	0.8	0.93
Usf3	2.8	2.48	3.9	4.64	0.39	4.48	4.74	0.96	3.78	4.29	1.25	0.83	3.13	0.8	0.7	0.23	0.71	0.45
Usp49	0.26	1.21	0.49	0.21	1.43	0.82	0.24	0.64	0.65	0.43	0.08	0.03	0.23	0.29	1.25	0.41	0.42	0.28
Vat1	8.83	9.05	11.74	8.59	8.93	5.91	7.01	7.64	19.77	10.33	13.14	12.05	17.11	13.48	19.37	24.14	24.86	14.66
Vdr	0.28	1.29	1.87	0.69	1.85	0.38	0.28	3.7	2.31	1.2	1.65	0.35	2.89	1.09	3.38	3.55	13.45	1
Vkorc1l1	3.28	1.29	1.58	3.21	1.12	0.97	0.57	0.18	0.92	4.91	4.62	0.42	2.31	2.59	1.9	0.83	0.39	1.83
Vmn2r97	0.17	0.09	0.14	0.1	0.12	0.09	0.23	0.25	0.66	0.46	0.11	0.24	0.17	0.25	0.54	0.3	0.66	0.23
Vnn3	0.42	0.03	0.13	0.19	1.07	0.54	0.51	1.27	0.67	0.31	0.17	1.04	0.57	0.45	0.61	0.2	1.05	0.46
Vsig2	3.27	3.44	3.48	8.5	1.54	6.74	2.15	2.87	0.64	2.81	3.92	4.71	2.81	2.04	0.58	0.6	1.57	1.17
Vtn	0	0.22	0	0	0	0	0	0.04	0	0	0	0	0	0	0.03	1.72	7.84	1.62
Vwf	37.75	35.99	54.75	85.63	16.28	63.21	30.94	22.53	5.83	27.96	42.33	43.14	47.36	22.84	9.14	10.3	16.66	21.54
Wbp1	7.79	6.94	7.29	14.08	4.83	13.53	6.75	6.25	4.34	6.98	8.78	8.55	7.79	6.06	4.06	2.81	3.74	5.39
Wdpcp	0.14	0.18	0.17	0.44	0.08	0.44	0.15	0.23	0.13	0.17	0.17	0.12	0.15	0.14	0.13	0.03	0.16	0.08
Wdr13	9.51	10.37	10.16	23.46	5.97	13.99	8.08	8.17	4.88	6.85	11.12	9.59	8.98	6.9	6.09	2.57	6.05	6.19
Wdr62	0.73	0.86	1.03	0.69	1.4	1.35	0.87	2.39	2.02	1.21	1.14	1.6	1.71	0.87	3.03	2.21	1.71	1.09
Wnk4	0.55	0.94	0.97	1.44	0.68	1.36	0.4	0.54	0.17	0.48	0.9	0.89	0.6	0.38	0.18	0.28	0.31	0.48
Wwtr1	0.71	1.34	0.76	0.43	0.34	0.24	1.04	0.16	0.98	0.41	0.25	0.41	0.53	0.58	0.31	2.52	0.53	1.02
Xkr6	0.19	0.13	0.12	0.43	0.13	0.45	0.11	0.2	0.02	0.09	0.24	0.16	0.17	0.17	0.08	0.05	0.15	0.06
Xlr4b	0.67	0.64	0.6	0.98	1.04	0.55	0.77	1.34	1.25	2.4	1.21	0.26	0.72	0.88	3.28	1.43	2.69	0.75
Xndc1	0.23	0.3	0.55	0.2	0.88	0.35	0.37	0.68	0.94	1.25	0.57	0.52	0.95	0.69	1.04	0.65	1.07	0.57
Yap1	0.81	1.26	1.09	2.7	0.25	2.53	0.5	0.94	0.21	0.62	0.36	0.95	0.68	0.8	0.16	0.44	0.45	0.55
Ywhah	156.02	181.1	180.65	298.94	111.62	210.97	142.87	123.74	91.56	114.78	164.84	143.92	142.1	121.76	68.14	77.11	81.66	114.48
Zbtb16	0.48	0.29	0.26	1.23	0.88	2.8	0.79	1.1	0.95	1.31	1.01	1	0.44	0.97	1.36	1.45	1.5	0.52
Zbtb26	0.06	0.06	0.05	0.05	0.13	0.13	0.11	0.1	0.14	0.17	0.06	0.04	0.06	0.08	0.14	0.11	0.22	0.08
Zc3h11a	0.675	0.735	0.855	0.78	0.98	3.305	0.61	1.17	1.155	1.135	0.5	6.015	0.79	1.105	1.335	1.115	1.56	0.765
Zcwpw1	0.11	0.12	0.19	0.11	0.2	0.2	0.13	0.37	0.31	0.34	0.27	0.15	0.31	0.24	0.41	0.16	0.49	0.19
Zdhhc23	0.14	0.26	0.24	0.27	0.4	0.29	0.25	0.66	0.54	0.39	0.28	0.21	0.34	0.24	0.76	0.48	0.76	0.26
Zfhx2	0.05	0.06	0.09	0.11	0.07	0.16	0.17	0.31	0.34	0.35	0.17	0.16	0.18	0.13	0.31	0.15	0.36	0.11
Zfp114	0.1	0.17	0.22	0.3	0.07	0.21	0.1	0.05	0.02	0.09	0.18	0.07	0.13	0.06	0.01	0.04	0	0.11
Zfp260	0.22	0.35	0.49	0.26	1.1	0.84	0.75	2.58	3.29	1	0.54	0.9	0.73	0.42	0.58	1.11	0.52	0.73
Zfp346	0.38	0.17	1.22	0.4	0.5	0.54	1.05	0.32	1.2	0.33	0.29	0.64	1.61	1.64	1.65	1.98	0.66	0.56
Zfp446	0.08	0.08	0.08	0.11	0.13	0.17	0.16	0.19	0.29	0.27	0.17	0.09	0.24	0.07	0.25	0.25	0.19	0.13
Zfp455	0.29	0.22	0.18	0.19	0.47	0.31	0.28	0.42	0.44	0.41	0.28	0.16	0.41	0.36	0.77	0.77	0.75	0.21
Zfp46	0.46	0.51	0.57	0.29	0.33	0.37	0.44	0.58	0.35	0.44	0.51	0.57	2.52	0.37	0.47	0.37	0.66	0.52
Zfp467	0.29	0.31	0.33	0.28	0.64	0.76	0.47	0.59	0.43	0.69	0.53	1.05	0.41	0.69	0.6	0.46	0.45	0.64
Zfp619	0.4	0.37	0.36	0.53	0.58	0.59	0.65	0.38	0.69	0.78	0.65	0.6	0.47	0.51	1.2	0.46	1.36	0.64
Zfp652os	4.79	3.66	4.1	9.45	1.21	6.96	2.9	4.12	0.39	3.13	3.37	4.44	1.75	2.11	0.4	1	1.36	1.54
Zfp664	6.06	7.52	7.74	15.22	4.73	11.73	4.27	5.98	3.36	7.27	8.23	5.92	6.36	5.55	2.89	3.25	4.84	3.91
Zfp692	0.68	0.54	0.77	0.99	1.01	0.99	0.67	1.57	1.99	1.84	0.8	1.03	0.57	1.22	2.47	0.83	2.7	1.08
Zfp773	0.03	0.09	0.08	0.1	0.14	0.04	0.11	0.16	0.29	0.17	0.19	0.04	0.1	0.12	0.25	0.18	0.46	0.1
Zfp91	5.65	7.66	8.755	7.655	10.245	6.93	5.42	8.825	8.485	8.155	7.875	5.905	7.68	8.705	9.015	9.06	10.15	6.32
Zfp950	0.08	0.07	0.03	0.16	0.17	0.21	0.18	0.42	0.41	0.49	0.17	0.3	0.05	0.23	0.62	0.03	0.53	0.21
Zfp955a	0.51	1	1.28	1.04	1.79	0.84	0.68	0.96	1.61	1.77	1.44	0.76	0.72	1.98	3.33	1.52	3.76	1.04
Zfp955b	0.28	0.33	0.47	0.49	0.69	0.56	0.2	0.48	0.81	0.82	0.39	0.17	0.29	0.74	1.33	0.69	1.62	0.53
Zfp971	2.65	2.02	2.23	2.19	3.09	3.8	4.23	2.95	3.53	4.26	2.82	3.79	2.46	3.42	6.37	1.9	8.49	3.69
Zyx	185.61	200.75	169.4	251.79	121.72	242.72	163.02	116.54	70.21	110.53	153.46	188.33	177.27	111.96	106.04	71.27	94.09	117.94

## Sheet: Liver-ADSCs-responsive genes
Genename	Liver_CLP+Vehicle_1	Liver_CLP+Vehicle_2	Liver_CLP+Vehicle_3	Liver_CLP+Vehicle_4	Liver_CLP+ADSCs1_1	Liver_CLP+ADSCs1_2	Liver_CLP+ADSCs1_3	Liver_CLP+ADSCs1_4	Liver_CLP+ADSCs1_5	Liver_CLP+ADSCs2_1	Liver_CLP+ADSCs2_2	Liver_CLP+ADSCs2_3	Liver_CLP+ADSCs2_4	Liver_CLP+ADSCs4_1	Liver_CLP+ADSCs4_2	Liver_CLP+ADSCs4_3	Liver_CLP+ADSCs4_4	Liver_CLP+ADSCs4_5
Gm47287	0.16	0.18	0.15	0.11	21.57	34.86	53.02	33.06	13.25	23.68	24.75	196.19	0.16	0.15	0.16	0.14	0.14	0.11
Gm47305	0.16	0.18	0.15	0.11	20.98	32.61	51.78	26.13	0.15	23.79	33.83	191.52	0.16	0.15	0.16	0.14	0.14	0.1
Gm20441	6.36	0	2.71	0	0	0	0	0	0	0	10.02	0	0	0	0	0	0	0
Septin2	8.91	3.49	3.315	9.73	7.855	10.71	9.9	11.14	11.27	8.67	8.4	9.19	11.63	10.995	12.37	3.55	14.52	10.91
Resf1	1.25	2.03	3.04	1.9	0.74	0.82	1.1	0.68	0.72	0.82	1.84	2.09	0.93	0.93	1.73	1.18	1.76	1.45
D930007J09Rik	0	0	0.02	0.05	0.1	0.14	0.18	0.62	0.56	0.06	0.9	0.73	0.02	0.5	0.62	0.06	0.27	0.25
Gsta1	0.71	0.12	0.3	0.94	17.29	23.42	0.8	3.33	1.03	0.36	0.38	1.23	0.72	0.75	0.13	1.67	0.31	0.22
Gm5828	0.1	0	0.09	0.27	0.1	0.4	0.66	25.15	19.73	6.4	17.44	0.18	0.82	0.22	37.41	0	6.01	3.15
Grem2	0.67	0.58	1.03	0.91	1.82	1.75	1.57	6.02	8.97	5.4	9.87	0.52	3.11	0.46	7.84	5.67	9.5	1.68
Nnt	6.96	4.145	3.62	2.205	4	4.6	4.44	3.965	4.37	4.29	4.415	2.91	2.33	4.54	4.015	4.99	2.8	4.455
Cyp2b9	4.69	0.03	0	0.92	0.08	0.02	0	0	0	0	0	0.05	0	0	0	0	0	0
Insr	9.74	8.79	9.01	9.89	8.26	1.78	1.75	2.01	2.14	8.48	1.39	2.6	12.14	2.05	6.62	1.8	8.4	9.01
Slc39a9	3.53	2.19	2.32	4.76	2.63	0.76	1.13	1.11	0.99	4.96	4.36	3.03	4.14	3.48	4.38	1.33	4.23	4.05
Gm3776	0.47	0.11	0.59	1.12	11.31	18.68	0.45	3.38	0.75	0.54	0.06	0.49	0	0.14	0	1.08	0.12	0
Ramp2	5.61	0.26	0.29	6.89	0.26	0.8	0.62	0.36	0.28	0.3	0.29	0.42	0.32	0.95	0.28	0.18	0.22	8.14
Lamtor3	2.24	1.32	1.67	1.47	3.44	2.51	4.18	4.08	5.67	3.08	3.11	2.38	1.72	1.84	3.68	3.49	6.05	2.27
Ppargc1a	0.29	0.43	0.41	0.78	0.59	1.14	0.69	4.1	4.04	1.52	4.7	0.6	1.75	0.78	2.54	1.09	3.04	0.77
Zfp91	4.85	4.31	4.31	4.595	5.28	4.905	4.465	4.255	4.985	4.335	4.16	4.51	4.67	4.3	4.62	3.33	4.58	4.505
Siglec1	0.28	0.18	0.12	0.6	1.91	1.2	0.49	1.82	0.34	0.55	0.07	0.15	0.22	0.18	0.55	0.09	0.23	0.87
Mfsd11	0.81	0.67	0.69	0.81	0.86	1.37	1.3	3.25	3.99	2.17	3.73	0.76	1.63	0.91	3.72	0.79	2.89	1.81
4933427D14Rik	0.03	0.05	0.05	0.06	0.16	0.64	0.04	0.07	0.93	0.96	0.83	0.88	0.36	0.8	0.9	0.13	0.05	0.63
Gm11843	7.33	7.06	9.02	12.21	9.9	8.91	5.5	124.62	237.97	31.31	160.47	7.18	35.6	7.78	136.19	23.49	153.66	15.39
Mx2	9.21	28.95	14.13	6.28	6.52	3.36	10.33	3.74	5.49	3.92	3.54	10.04	7.16	6.07	2.76	41.37	2.29	2.08
Gm9299	0.05	0.55	0.1	0.01	1.33	2.05	2.64	0.13	3.72	0.05	0.04	0	1.98	0	0.12	0.02	0	0.06
Slc43a2	0.11	0.05	0.09	0.21	0.39	0.33	0.22	0.27	0.47	0.2	0.28	0.11	0.43	0.41	0.22	0.34	0.2	0.23
Cemip	0.01	0.02	0.01	0.01	0.06	0.02	0.08	0.11	0.05	0.03	0.05	0.02	0.07	0.01	0.06	0.05	0.06	0.03
Mup18	0	1.94	6.77	0.9	609.51	24.14	0.75	49.7	2.26	2.51	1.55	172.75	127.88	1.26	432.96	170.76	15.2	189.6
Ifit1	30.18	100.73	59.04	11.96	8.05	4.69	39.31	5.65	6.24	2.21	1.98	26.69	9.04	9.29	1.58	113.03	1.43	2.29
C1qc	6.1	4.26	3.74	8.86	36.49	21.02	8.75	20.08	3.77	7	1.16	3.86	3.87	2.55	10.57	4.46	5.1	14.2
Bag2	0.1	0.07	0.14	0.23	0.29	0.33	0.29	0.42	2.12	0.48	2.23	0.08	0.45	0.27	1.75	4.35	2.37	0.31
B630019K06Rik	0.79	1.42	1.37	0.82	0.7	0.36	0.48	0.39	0.2	0.32	0.36	0.8	0.42	0.66	0.27	1.44	0.49	0.29
Igf2bp3	0	0.01	0.01	0.02	0.26	0.11	0.01	0.05	0.01	0.13	0.03	0	0.02	0	0.04	0.01	0.02	0.22
Gm38431	0.12	0.37	0.23	0.74	3.31	0.73	2.22	0.36	0.93	0.34	0.01	0.12	0.7	1.65	0.96	0.05	3.63	0.59
Parp14	8.34	20.45	11.79	7.47	5.83	3.27	8.85	5.85	6.04	4.65	3.32	6.83	6.94	4.59	2.42	18.48	2.43	3.34
Gm26712	0.14	0.22	0.11	0.36	8.93	0.12	7.62	0.18	0.33	0.11	0.32	0.13	0.18	7.35	0.16	3.48	12.65	0.43
Gstm3	14.29	17.38	14.7	18.52	93.48	275.28	25.39	21.96	10	4.83	5.05	15.47	8.8	8.46	9.32	44.82	13.49	3.41
Rgs2	2.33	2.31	2.18	5.26	4.21	5.51	5.82	9.65	6.36	10.01	21.62	3.55	11.19	4.25	14.78	10.61	14.48	2.14
Slc40a1	0.43	0.27	0.3	0.86	1.23	2.96	0.58	1.02	0.85	0.95	0.32	0.21	0.39	0.28	1.86	0.17	0.68	4.6
Csf2rb	0.46	0.46	0.5	0.95	1.54	1.42	0.78	1.73	1.09	1.54	0.27	0.46	0.74	0.68	0.9	0.76	0.96	0.79
Stx1b	1.81	1.55	0.88	0.9	0.6	0.81	0.64	0.59	0.54	0.44	0.18	1.13	0.53	1.06	0.43	0.23	0.18	0.51
Fcgr3	2.77	3.75	2.34	4.21	8.4	6.16	5.71	7.89	4.88	5.7	3.32	2.45	4.32	1.61	6.3	2.48	5.76	3.25
Raet1d	3.99	5.59	3.58	5.92	4.02	2.16	1.91	0.91	1.72	1.54	2.19	4.58	2.63	5.4	1.78	4.17	1.3	0.72
Tor3a	3.09	8.97	4.21	2.82	2.19	2.4	3.67	1.68	1.41	1.1	0.96	2.99	1.46	2.46	1.19	12.12	0.93	3.49
Hps4	0.78	0.51	0.69	0.66	1.22	1.26	0.61	3.04	3.72	2.06	4.44	0.66	1.67	1.11	5.45	0.83	5.43	2.28
Gbp6	5.32	22.52	18.4	3.52	7.24	2.41	5.74	4.71	4.55	1.72	1.5	14.47	4.55	3	0.65	41.41	1.05	0.71
Gm29685	0.15	0.15	0.09	0.11	0.84	0.12	0.3	0.51	0.82	0.14	0.31	0.06	0.06	0.1	0.08	0.35	0.25	0
Nat8	2.93	4.18	4.8	3.85	1.59	1.66	1.5	1.71	3.17	2.32	2.98	3.12	4.19	3.85	3.67	4.83	1.72	5.85
C1qa	12.06	10.36	6.74	20.1	73.94	45.35	14.94	35.33	8.89	18.61	3.43	8.4	7.49	5.35	24.93	9.7	10.28	28.44
Gm42858	0.54	0.61	0.19	0.92	0.22	0.15	0.27	0.12	0.03	0.12	0.3	0.16	0.5	0.17	0.04	0.08	0.2	0.08
Tgfb3	0.12	0.05	0.21	0.15	0.49	1.19	0.1	1.61	0.17	0.23	0.21	0.05	0.14	0.13	0.52	0.27	0.41	0.25
Cfp	8.87	7.28	5.19	8.04	33.01	15.94	6.97	21.97	9.49	7.86	5.06	4.48	4.59	3.91	8.72	4.74	6.12	11.06
Cmpk2	5.84	16.55	9.53	2.36	2.57	0.92	7.55	1.42	2.23	0.98	0.73	5.1	2.16	1.68	0.55	38.65	0.46	0.5
Gm16008	0.58	0.23	0.65	1.28	1.1	0.57	1.53	3.69	8.63	5.19	6.38	0.51	2.37	0.45	2.89	0.83	5.32	0.77
A930004J17Rik	0.85	1.06	1.03	0.48	0.6	0.23	0.31	0.3	0.49	0.53	0.35	0.59	0.56	0.86	0.36	0.24	0.36	0.49
Tgif2	0.29	0.56	0.49	0.24	0.12	0.19	0.25	0.1	0.07	0.34	0.21	0.12	0.35	0.41	0.3	0.02	0.37	0.19
Gm12250	6.42	20.4	12.39	6.99	4.33	3.44	10.68	4.45	3.23	1.93	1.31	9.94	6.19	3.5	0.66	21.41	0.56	1.22
Ctss	19.18	17.08	13.05	30.33	51.06	53.8	29.28	47.83	19.42	21.91	8.21	14.01	14.1	7.98	20.08	13.75	10.58	24.7
Apol9a	14.27	30.66	30.38	12.12	9.18	6.31	21.6	7.01	8.47	4.89	6	15.71	13.96	12.72	5.46	27.11	4.19	3.98
Ccl6	4.42	3.04	1.93	6.73	13.54	17.58	5.46	14.68	2.94	3.77	2.05	2.27	2.6	1.81	14.55	1.36	6.78	9.09
Cd5l	6.11	7.15	4.05	9.4	71.95	29.13	8.15	15.87	2.89	4.81	0.27	3.59	2.73	1.96	8.37	4.58	2.64	16.94
Trim6	0.3	0.81	0.54	0.61	0.26	0.2	0.28	0.33	0.23	0.39	0.08	1.15	0.54	1.08	0.11	0.63	0.26	0.08
Sox7	0.45	0.54	0.81	0.5	0.32	0.18	0.24	0.2	0.32	0.25	0.07	0.58	0.41	0.18	0.17	1.47	0.26	0.26
Atp6v0c-ps2	1.67	1.73	13.12	4.63	0.76	1.5	2.05	1.75	2.11	11.85	1.49	1.36	1.96	1.64	0.88	5.83	0.81	0.93
Tnfrsf11b	0.91	0.66	1.19	0.81	0.42	0.37	0.64	0.21	0.35	0.33	0.12	0.9	0.83	0.52	0.49	1.7	0.36	1.4
Mex3d	0.35	0.21	0.5	0.75	0.55	0.92	0.79	2.24	2.09	1.19	2.47	0.69	1.14	0.4	2	0.89	3.23	1.11
Trim30d	6.5	10.92	11.34	4.83	2.81	1.87	8.59	2.54	4.31	3.39	1.85	7.72	6.48	3.73	0.67	9.91	1.41	2.23
Raet1e	0.63	1.17	0.8	1.59	0.41	0.47	0.48	0.14	0.62	1.09	1.15	1.03	1.14	1.41	0.77	0.45	0.88	1.05
Siglece	3.37	1.67	1.79	5.73	9.78	7.13	4.42	7.74	5.04	5.78	2.84	1.94	3.11	1.51	5.29	2.67	5.42	6.86
Ppp1r3g	0.13	0.17	0.01	0	0.14	0.22	0.02	1.62	3.82	0.02	2	0.09	0.04	0.28	1.56	1.35	8.61	0
Gm37090	2.11	0.82	0.82	1.98	2.28	1.08	2.46	4.55	13.35	6.44	10.9	0.81	3.15	0.46	3.11	1.31	6.26	0.73
Olfr56	1.67	3.19	3.35	1.24	1.34	0.6	0.54	1.33	1.76	0.5	0.27	3.03	1.63	0.78	0.05	4.26	0.08	0.22
Gm30097	2.79	2.42	4.38	2.25	1.83	1.1	1.26	1.41	1.21	2.84	0.91	2.19	2.76	3.87	1.23	0.94	0.95	1.76
Mavs	4.5	2.9	2.92	6.93	3.1	6.64	7.01	18.67	19.1	16.7	23.41	3.6	9.71	6.09	25.65	2.92	21.74	15.56
1810019D21Rik	2.18	1.09	1.42	4.28	1.46	7.36	7.24	6.53	6.42	20.92	21.23	2.12	9.74	4.27	19.15	0.4	11.45	13.93
Rpl13-ps6	1.33	2.72	1.33	5.06	1.41	0.68	1.5	0.34	0.56	1.59	4.87	0.65	1.45	1.77	2.05	1.31	1.16	1.43
Rsad2	19.77	71.83	38.88	11.46	11.96	3.34	33.2	5.93	7.9	3.03	1.58	23.22	7.87	6.92	1.97	269.58	2.13	0.93
Mthfr	0.89	0.86	0.32	0.86	1.17	1.33	1.32	1.73	1.89	1.82	0.96	1.15	1.13	1	1.23	0.61	1.19	2.34
Ccn1	6.69	4.96	2.83	6.7	3.49	1.6	4.66	1.38	1.9	1.89	0.98	3.75	2.94	2.25	0.89	88.31	0.78	0.39
Slc7a8	0.8	0.48	0.59	1.08	2.29	1.28	1.15	1.94	1.07	0.46	0.28	0.55	0.52	0.44	0.63	0.88	0.39	0.78
Usp18	35	58.75	41.67	15.22	14.48	8.44	40.11	10.91	12.89	6.21	8.09	29.92	15.65	11.08	8.14	89.55	8.36	4.49
Slco1a4	2.12	2.04	1.42	1.3	0.88	0.8	1.62	0.57	0.26	0.03	0.15	0.95	0.23	0.75	0.3	1.88	0.28	0.15
Clec4f	6.42	7.56	4.81	8.28	33.43	20.69	7.95	17.3	4.38	6.22	0.49	4.21	4.38	2.67	8.27	4.69	3.12	11
Gnpda1	0.72	0.35	0.67	1.1	0.86	1.17	0.99	2.3	3.8	1.32	3.57	0.6	1.26	0.75	3.97	2.52	4.63	1.27
Ctla2b	6.62	4.12	3.63	13.33	17.01	13.86	8.65	22.52	9.75	14.15	2.81	6.74	8.49	4.49	14.98	5.11	8.04	12.66
Dmpk	1.31	0.57	0.62	1.06	3.31	2.99	1.38	1.95	0.86	1.77	0.43	0.54	0.73	0.53	1.73	0.58	0.71	3.34
4933431G14Rik	0.37	0.66	0.96	0.83	0.21	0.43	0.38	0.02	0.11	0.12	0.45	0.71	0.27	1	0.32	0.44	1.02	0.46
Hmox1	61.53	87.64	49.15	107.9	235.94	67.46	68.95	231.03	293.11	53.73	95.06	42.88	42.23	35.6	208.82	770.72	161.82	37.96
Hspa1l	0.22	0.05	0	0.04	0.39	0.42	0.36	0.12	0.61	0.95	0.45	0.04	0.33	0.1	0.28	0.08	0.53	0.68
Csf1r	3.12	1.78	1.48	3.76	9.46	6.56	3.78	4.69	2.25	3.56	0.9	1.44	1.35	1.35	3.4	1.4	1.85	5.39
Evl	0.58	0.53	0.3	0.82	1.98	1.51	0.92	1.47	0.68	1.01	0.52	0.59	0.57	0.56	0.77	0.51	0.33	1.52
Pogk	0.23	0.28	0.25	0.89	0.98	0.26	0.73	2.16	1.53	0.92	0.87	0.72	0.36	0.2	1.46	0.97	1.18	0.72
Kctd21	0.31	0.16	0.29	0.85	0.38	1.25	0.46	1.85	2.34	2.06	2.29	0.68	1.77	1.28	1.9	0.2	1.96	2.39
Hbb-bs	182.54	95.99	182.75	121.93	140.48	17.24	69.73	63.8	63.95	67.64	60.43	128.02	98	129.3	222.28	442.05	90.96	64.73
Cd163	0.55	0.29	0.28	0.7	1.57	3.77	0.54	1.31	0.22	0.78	0.11	0.18	0.11	0.21	1.65	0.12	0.4	2.64
Armcx4	0.45	0.24	0.22	0.76	0.58	0.98	1.1	1.12	0.71	0.74	0.12	0.53	0.61	0.42	1.11	0.32	0.54	1.9
Dmbt1	0.01	0.01	0.15	0	0.01	0.01	0.03	13.14	0.01	2.18	0	0.01	0	0	0.01	2.38	0	0
Sema6a	0.17	0.21	0.1	0.2	0.1	0.06	0.04	0.07	0.11	0.09	0.03	0.15	0.09	0.08	0.04	0.15	0.13	0.14
Mesd	2.41	1.12	1.23	1.34	1.28	3.42	3.08	2.84	6.31	3.15	1.77	1.8	2.24	1.99	2.86	1.74	1.9	1.82
Lekr1	0.01	0.04	0.01	0.06	0.03	0.09	0.1	0.15	0.13	0.19	0.17	0.04	0.12	0.03	0.15	0.09	0.24	0.07
C1qb	14.17	13.84	8.33	22.68	67.83	43.71	19.45	37.75	8.25	16.67	2.95	9.85	9.42	6.44	21.35	11.7	8.06	33.04
Ifi30	12	9.72	7.61	16.97	46.4	26.02	13.92	24.07	10.85	14.23	6.61	6.94	8.03	5.28	13.41	9.07	5.95	14.84
Btbd19	0.26	0.57	0.55	0.4	0.47	1.18	0.53	2.36	1.57	1.84	1.86	0.24	1.76	0.59	3.38	0.22	0.52	0.72
Gm9774	0.82	0.91	0.87	1.13	1.6	2.01	1.54	2.7	2.14	0.83	3.08	1.04	1.13	1.57	1.54	1.14	1.92	1.64
Aif1	0.49	0.2	0.28	0.27	4.04	0.91	0.39	0.59	0.43	0.32	0.3	0.04	0.33	0.14	0.28	0.28	0.31	0.85
Gm44787	0.45	0.43	0.15	0.21	0.51	0.81	0.49	1.93	1.47	1.79	1.79	0.2	0.75	0.29	2.39	0.04	3.37	3.69
B230354K17Rik	0.11	0.05	0.08	0.13	0.15	0.26	0.24	0.21	0.28	0.3	0.44	0.17	0.17	0.17	0.25	0.08	0.49	0.61
Gm45140	0.04	0.12	0.05	0.1	1.05	0.04	0.91	0.04	0.13	0.06	0.86	0.16	1.11	0.12	0.05	0.02	0.02	0.15
Hinfp	0.73	0.59	0.6	0.57	0.81	0.66	2.11	1.23	1.58	0.67	1.65	0.75	0.77	1.11	0.57	0.35	0.72	0.63
Timd4	1	1.08	0.51	1.61	7.19	2.95	1.25	2.51	0.82	1.43	0.09	0.87	0.58	0.39	1.38	0.64	0.48	1.82
Micall1	0.62	0.7	0.68	0.82	0.71	2.03	0.83	3.16	1.1	1.15	2.86	0.74	2.98	1.27	2.49	0.52	2.83	1.44
Adgre1	1.08	1.27	0.77	2.36	9.43	3.55	1.86	2.3	1.11	1.48	0.36	0.99	1.21	0.73	0.99	0.93	0.69	3.48
Tgtp1	10.35	35.13	26.11	10.65	5.61	6.53	22.4	8.8	6.2	3.9	3.78	14.92	12.3	9.24	2.08	47.69	3.12	2.81
Srxn1	10.14	18.49	14.92	34.54	28.29	38.43	18.93	42.57	73.06	21.21	26.54	15.37	19.91	16.05	30.17	29.27	19.52	13.34
Tlr3	1	3.57	1.54	0.59	0.67	0.31	1.22	0.74	0.86	0.59	0.62	1.01	1.19	0.96	0.66	1.91	0.71	0.64
Xkr6	0.1	0.14	0.14	0.18	0.12	0.19	0.24	0.46	0.98	0.57	0.78	0.09	0.31	0.17	0.73	0.15	0.44	0.26
Pkp3	0.09	0.05	0.09	0.11	0.3	0.26	0.24	0.21	0.14	0.18	0.12	0.08	0.04	0.19	0.06	0.08	0.09	0.18
Cd8b1	0.24	0.79	0.51	0.97	0.07	0.13	0.31	0.43	0.16	0.53	0.28	0.29	0.31	0.16	0.3	0.36	0.15	0.58
Kap	5.94	3.04	18.25	5.08	5.73	4.47	1.35	3.22	2.27	1.02	9.79	4.29	5.33	1.3	3.03	2.71	1.63	4.51
Hilpda	6.5	8.89	7.95	10.44	11.79	9.93	7.38	32.56	32.24	6.78	40.78	8.14	8.93	5.09	20.66	250.91	41	4.64
P2ry13	0.38	0.17	0.27	0.84	1.37	1.55	0.75	1.04	0.51	0.73	0.04	0.26	0.48	0.31	0.5	0.28	0.5	1.58
Gm24196	9.92	12.8	13.98	39.05	9.22	30.76	33.26	102.1	113.04	77.86	85.52	18.43	49.82	32.87	156.93	2.68	78.6	31.7
Zfp62	2.07	1.36	0.3	0.48	1.86	2.32	2.47	2.57	3.64	2.7	3.01	0.47	1.76	1.94	0.5	1.24	0.36	2.07
A930037H05Rik	0.21	0.72	0.43	0.23	0.14	0.11	0.34	0.19	0.14	0.26	0.08	0.28	0.22	0.34	0.14	0.26	0.1	0.16
Gm10734	2.59	1.14	0.84	3.05	1.83	3.84	4.98	5.4	5.55	7.61	4.52	3.42	4.34	3	5.7	0.88	3.98	4.13
Asb2	0.08	0.02	0.03	0.2	0.44	0.51	0.28	0.35	0.03	0.09	0	0.07	0.1	0.06	0.05	0.06	0.1	0.41
BB123696	0.78	0.28	0.51	0.92	0.6	1.19	0.85	1.44	5.27	2.29	4.59	0.48	2.05	1.11	6.38	0.35	3.08	2.2
Hs1bp3	0.42	0.34	0.31	0.93	0.81	0.83	0.49	1.7	2.49	1.43	3.02	0.26	1.03	0.88	4.23	1.16	2.59	2.88
Gm10240	1.17	1.66	1.3	1.83	2.31	32.27	1.09	0.83	2.18	1.76	1.35	0.77	1.71	2.18	0.95	0.94	1.54	1.63
Gm4756	0.44	0.78	0.56	0.2	0.35	0.09	0.29	0.04	0.15	0.06	0.04	0.25	0.11	0.2	0	1.1	0.07	0.56
Slc36a1	1.5	1.13	0.57	0.97	0.78	4.21	2.61	1.84	2.09	0.98	1.57	0.53	0.6	0.81	3.1	0.62	1.87	2.16
Gstp2	22.27	57.9	65.9	30.26	121.24	65.27	42.62	103.44	156.46	64.57	109.41	39.33	70.74	39.05	68.42	69.64	71.04	43.56
Sirpa	2.45	0.8	0.71	4.04	8.59	4.39	3.33	3.67	2.59	2.84	0.34	0.52	2.15	0.54	2.53	1.69	1.56	4.57
Gm44510	0.14	0.5	0.16	0.12	1.17	0.44	0.95	0.2	0.74	0.17	0.73	0.13	0.48	0.28	0.16	1.75	0.55	0.08
Ear2	0.46	0.53	0.21	1.17	3.25	3.38	0.93	1.8	0.38	0.95	0.13	0.18	0.43	0.54	1.53	0.65	0.47	4.45
Kctd15	1.64	2.16	2.19	3.41	3.01	2.23	1.39	10.97	14.17	5.28	10	2.2	3.88	2.68	10.74	7.98	9.46	3.43
Gm35696	0.17	0.1	0.28	0.37	0.33	0.09	0.38	1.32	2.98	1.2	2.17	0.43	0.92	0.5	3.45	0.14	2	1.72
Gbp10	2.53	8.35	9.33	2.45	4.32	0.62	2.05	2.75	3.53	0.79	0.26	7.5	3.3	2.5	0.1	34.63	0.3	0.18
Evi2a	0.74	0.63	0.53	0.56	2.54	1.36	0.53	1.84	0.98	0.98	0.39	0.78	0.5	0.43	0.71	0.47	0.36	1.02
Brms1l	0.61	0.34	0.44	0.86	0.69	1.07	1.16	1.46	1.29	1.6	1.29	0.59	1.17	0.63	1.74	0.39	1.65	1.27
Gm18853	1.13	4.15	2.18	1.11	0.72	0.46	2.12	0.94	0.95	0.59	0.46	1.57	1.55	0.91	0.5	0.68	0.23	0.14
Cbfa2t2	0.68	0.13	0.28	0.17	0.15	0.14	0.11	0.17	0.16	0.19	0.16	0.12	0.23	0.24	0.16	0.26	0.15	0.17
Cntfr	0.89	0.74	0.65	0.53	0.71	1.75	6.1	0.85	0.9	0.53	0.69	0.33	0.93	1.44	0.28	0.7	0.48	1.41
Gm43360	0.26	0.39	0.53	0.22	0.19	0.01	0.16	0.16	0.13	0.06	0.08	0.3	0.04	0.11	0	2.59	0.1	0
Gm7488	2.07	1.4	0.35	0.56	0.65	0.22	0.36	0.49	0.36	0.15	0.52	0.49	0.62	0.85	0.42	0.21	0.45	0.14
Zmynd15	0.14	0.29	0.18	0.24	0.41	0.51	0.3	0.62	0.58	0.38	0.39	0.25	0.27	0.24	0.47	0.2	0.71	0.63
Pard6a	0.28	0.39	0.15	0.55	0.49	1.08	0.94	0.9	0.71	1.33	1.54	0.67	1.19	0.5	0.95	0.38	0.97	0.97
Adam1a	0.24	0.15	0.04	0.2	0.16	0.49	0.24	1.04	0.28	0.37	0.15	0.23	0.22	0.16	0.25	0.04	0.07	0.06
Egln3	4.74	3.11	3.24	10.15	4.46	7.31	6.08	15.26	26.68	13.95	42.84	3.31	10.01	5.37	28.1	51	30.95	4.19
A230072C01Rik	0.74	0.47	0.28	0.61	0.67	0.48	0.71	3.65	2.32	1.2	1.87	0.85	0.65	0.36	1.06	0.26	2.21	0.56
Tnfsf10	0.93	2.39	1.52	0.39	0.54	0.28	1.31	0.46	0.43	0.31	0.36	0.89	0.7	0.45	0.21	2.03	0.11	0.18
Slfn9	1.29	2.8	1.48	1.08	0.41	0.29	1.85	0.38	1.02	0.46	0.29	0.93	0.93	0.62	0.25	2.58	0.31	0.26
Cpe	0.46	1.21	0.99	0.93	1.34	1.26	2.87	1.68	2.26	1.66	1.24	0.44	1.25	0.56	0.68	2.13	1.43	1.51
Cd300e	0.3	0.17	0.13	0.85	2.71	1.3	0.54	0.74	0.32	0.98	0.1	0.27	0.18	0.28	1.34	0.13	0.31	1.86
Slc27a3	0.28	0.03	0.05	0.15	0.08	0.24	0.22	0.96	0.92	0.83	0.67	0.15	0.41	0.09	0.98	0.07	0.3	0.53
Tmem86a	0.87	1.22	0.88	1.92	3.26	4.2	2.2	1.8	1.27	1.94	0.09	1.21	1.24	0.93	1.28	0.59	1.28	2.46
Gm47644	0.29	0.45	0.32	0.35	0.26	0.03	0.04	0.08	0.24	0.1	0.39	0.38	0.09	0.08	0.06	1.31	0.42	0
Gstm2-ps1	19.37	21.33	13.88	15.24	46.51	110.9	16.15	23.99	13.95	22.09	14.95	18	11.49	10.61	7.72	28.59	12.26	7.57
Ifit3	71.33	225.86	139.87	35.01	21.31	8.26	142.49	14.44	33.93	5.85	4.39	139.49	28.47	20.78	3.39	396.81	3.17	5.01
Tmem138	0.5	0.35	0.36	0.63	0.64	1.16	1.11	0.84	0.95	1.07	1.09	0.78	0.55	0.68	1.14	0.21	0.66	0.58
Fosb	0.02	0.05	0.06	0.04	0.17	0.07	0.06	0.14	0.17	0.07	0.11	0.02	0.09	0.02	0.02	0.39	0.1	0.03
Col11a2	0.16	0.06	0.08	0.08	0.33	0.09	0.1	0.35	0.52	0.26	0.61	0.07	0.15	0.11	0.58	0.06	0.43	0.17
Lonrf1	0.35	0.44	0.35	0.51	0.66	0.55	0.25	1.97	1.76	0.83	1.08	0.34	0.83	0.74	2.52	2.41	3.02	1.1
Gm8834	7.43	7.14	3.45	6.09	19.37	43.47	5.3	7.68	5.1	7.36	4.68	5.34	5.05	3.69	1.9	10.15	4.55	1.29
Marco	31.84	21.75	10.4	46.06	193.6	55.22	25.71	63.88	16.66	46.33	6.29	20.28	18.99	16.66	69.33	9.67	28.7	85.1
Tnfaip3	6.8	32.81	33.82	11.98	8.3	4.11	7.49	21.24	11.71	5.45	8.94	10.54	17.09	5.66	4.79	47.84	7.55	4.13
Gm10252	2.68	4.46	5.81	2.82	5.55	3.58	10.83	12.37	10.6	3.65	8.24	2.97	5.96	3.67	12.74	11.9	7.6	2.55
Gm16638	0.01	0	0	0.08	0.41	0.16	0.04	0.11	0.01	0.08	0	0.01	0	0.05	0.02	0.01	0	0.21
Lilra5	0	0	0	0.22	0.67	0.47	0.17	0.5	0.02	0.12	0	0.1	0.05	0.11	0.33	0.02	0.07	0.39
Gm12905	0.07	0.03	0.15	0.17	0.18	0.05	0.23	0.59	0.67	0.22	0.13	0.09	0.16	0.15	0.17	0.06	0.84	0.11
Gpr35	0.52	0.48	0.32	0.95	0.93	0.76	0.6	2.62	1.23	0.68	0.66	0.28	0.67	0.32	0.99	0.48	0.74	0.41
Them4	0.41	0.25	0.37	0.9	0.34	1.73	0.68	1.47	1.29	1.66	2.15	0.52	1.41	0.91	3.8	0.23	2	4.03
Ccl24	0.27	0.43	0.39	0.64	0.96	1.26	0.74	1.78	0.5	0.28	0.07	0.34	0.4	0.29	0.96	0.3	0.7	0.37
Rgs1	0.23	0.28	0.27	0.24	0.42	1.47	0.18	0.93	0.27	0.4	0.24	0.24	0.36	0.13	0.59	0.56	0.28	0.35
Gm28042	0.07	0.09	0.1	0.04	0.1	0.03	0.51	0.16	0.53	0.01	0.44	0.02	0.15	0.01	0.41	0.3	0.13	0.32
Wdr62	0.08	0.13	0.14	0.29	0.39	0.3	0.15	0.5	0.51	0.14	0.33	0.14	0.45	0.17	0.67	0.23	0.38	0.26
Slc5a6	0.39	0.37	0.32	0.76	0.32	1.11	0.89	1.43	1.14	1.35	1.47	0.56	0.81	0.51	2.73	0.49	1.58	1.17
Rps8-ps5	0.93	1.17	1.03	2.08	2.09	2.84	2.68	2.6	3.4	1.74	5.38	0.7	1.45	1.11	3.31	1.27	1.24	4.08
Lrp11	0.16	0.06	0.17	0.21	0.37	0.19	0.27	0.32	0.68	0.56	0.49	0.14	0.25	0.16	0.57	0.34	0.19	0.46
Gm47283	0.68	1.63	2.2	1.83	9.07	0.56	3.31	2.07	5.67	1.3	0.98	4.37	0.82	4.73	3.64	13.64	7.96	4.41
C9orf72	4.94	5.89	7.09	5.87	5.24	6.49	5.05	21.95	28.16	8.27	27.72	5.61	9.41	5.05	22.43	16.18	24.73	4.13
E030030I06Rik	0.14	0.13	0.11	0.25	0.17	0.19	0.15	0.88	0.89	0.45	0.97	0.33	0.31	0.17	1.33	0.06	0.87	0.55
Ints3	2.56	0.82	1.19	3.64	1.35	3.43	3.44	5.38	7.58	6.72	6.45	2.01	4.42	3.01	8.04	1.13	7.22	5.93
Adh7	0.77	1.42	1.99	1.78	1.09	4.83	1.51	5.43	3.15	2.33	5.23	2.61	3.39	5.03	7.21	3.69	3.23	8.96
Sik1	2.76	5.87	7.27	5.58	5.09	7.27	4.12	24.22	19.31	8.35	16.72	4.65	15.54	8.8	31.11	18.29	13.25	7.3
Tmem120b	0.14	0.02	0.22	0.24	0.34	0.32	0.28	0.51	0.54	0.64	1.54	0.26	0.47	0.2	0.71	0.35	0.65	0.6
Islr2	0.15	0.28	0.14	0.07	0.17	0.02	0.05	0.05	0.01	0	0	0.08	0.05	0.05	0	0.1	0.01	0.02
Teddm2	0.22	0.27	0.17	0.15	0.16	0.11	0.13	0.03	0.04	0.06	0.05	0.14	0.13	0.05	0.01	0.25	0.05	0.05
Man1c1	0.18	0.1	0.12	0.23	0.38	0.43	0.38	0.31	0.15	0.23	0.14	0.18	0.24	0.23	0.26	0.26	0.1	0.72
Gpr65	0.4	0.4	0.44	0.73	1.67	1.41	0.69	1.25	0.41	0.37	0.18	0.29	0.55	0.26	0.71	0.54	0.67	0.82
4632404H12Rik	0.15	0.12	0.17	0.43	0.25	0.32	0.35	0.64	0.82	0.68	0.96	0.18	0.38	0.32	0.87	0.16	0.7	0.85
Gys1	0.91	0.22	0.35	1.19	0.66	0.78	1.47	1.35	3.26	2.36	8.84	0.25	2.33	0.18	2.77	1.99	6.02	1.16
Clec12a	0.21	0.06	0.13	0.32	1.41	0.46	0.31	0.28	0.09	0.15	0.1	0.13	0.07	0.08	0.12	0.26	0.13	0.46
Plet1	1.02	2.16	1.43	1.34	2.37	2.25	2.84	7.03	1.42	1.19	2.88	1.37	3.37	1.71	1.57	1.84	1.69	1.92
Gm7785	1.59	1.46	0.93	0.55	0.67	0.46	0.52	0.82	0.26	0.52	0.43	0.32	0.25	0.39	0.36	0.4	0.14	0.2
Marveld3	0.13	0.06	0.05	0.51	0.09	0.75	0.35	1.23	0.44	2.47	2.08	0.63	1.53	0.96	3.22	0.17	2.15	4.37
Coprs	0.16	0.14	0.25	0.48	0.5	0.46	0.3	0.86	0.87	0.66	1.24	0.2	0.61	0.23	1.24	0.26	1.01	1
Tspan13	0.3	0.34	0.23	0.19	0.74	0.56	0.58	0.69	0.33	0.38	0.3	0.18	0.32	0.21	0.25	0.41	0.37	0.71
Ppfibp2	0.44	0.31	0.4	0.81	0.28	0.9	0.61	1.18	2.01	0.8	1.56	0.57	0.96	0.95	1.78	0.42	2.47	1.25
Cd300ld	0.41	0.25	0.27	0.58	2.14	0.96	0.79	0.51	0.22	0.41	0.25	0.3	0.14	0.13	0.5	0.25	0.23	0.93
Gstm1	352.37	261.08	274.94	192.18	603.74	1478.2	235.35	316.85	287.43	411.59	282.14	312.3	243.49	158.95	87.59	366.07	157.69	72.86
Tmem170b	0.08	0.61	0.08	0.5	2.12	0.08	2.61	0.13	0.87	1.02	0.14	0.09	0.44	2.77	3.49	0.68	4.75	0.68
Fam50a	3.69	3.24	3.35	4.85	3.16	4.34	3.63	10.05	16.8	9.15	19.6	2.76	6.11	3.96	16.69	11.64	24.42	7.21
Gm15344	68.09	52.95	40.18	7.95	27.2	8.76	33.76	24.81	3.48	3.9	3.78	27.59	6.1	5.58	8.49	3.76	2.75	5.77
Myo18b	0.03	0.03	0.06	0.01	0.08	0.06	0.12	0.17	0.03	0.01	0.02	0.04	0.03	0.03	0.04	0.09	0	0.02
Erdr1	2.32	5.05	7.7	7.91	31.61	1.22	8.91	10.98	21.04	3.89	3.29	22.73	5.44	15.95	8.38	45.74	19.98	19.68
Ccl19-ps3	3.65	6.54	3.14	1.86	2.62	0	1.64	1.88	0.86	0.89	0.83	2.29	2.76	2.79	0.88	3.29	1.21	0
Gm42879	0.41	0.56	0.17	0.94	0.3	0.33	0.27	0.03	0.17	0.29	0.24	0.55	0.4	0.47	0.03	0.15	0.09	0.37
Gm43359	1.12	1.7	1.22	0.06	0.68	0.17	0.36	0.63	0.15	0.02	0.14	0.58	0.17	0.41	0.17	0.44	0.11	0
Pcdhgb6	0.1	0.13	0.01	0.09	0.1	0.06	0.47	0.01	1.16	0.07	0.03	0.32	0.07	0.07	0.59	0.39	0.09	0.11
Gm48558	0	0	0	0.41	0.11	0.32	0	1.34	2.5	1.14	3.43	0.04	0.55	0.29	1.34	0.1	1.69	0.13
Gm4430	0.41	0.375	0.245	0.51	0.42	0.65	0.49	1.245	1.08	0.955	0.93	0.285	0.555	0.54	1.72	0.37	0.66	1.33
Ttc41	0.78	0.14	0.14	0.7	0.13	0.53	1.36	1.56	2.6	1.87	2.43	0.49	1.16	0.54	2.08	0.04	1.41	0.68
Srgap1	0.22	0.25	0.1	0.16	0.22	0.04	0.07	0.05	0.04	0.09	0.03	0.1	0.12	0.11	0.04	0.19	0.07	0.08
Tlr8	0.12	0.17	0.1	0.16	0.34	0.32	0.17	0.51	0.19	0.27	0.01	0.03	0.14	0.08	0.1	0.08	0.06	0.15
Cracr2b	0.08	0.14	0.09	0.29	0.3	0.41	0.59	0.32	0.15	0.26	0.26	0.13	0.15	0.26	0.39	0.17	0.41	0.92
Gm44837	0	0.09	0.08	0	0	0	0	1.62	1.39	0.43	0.66	0	0.22	0.19	0.76	0.07	0.07	0.12
Gm12781	0.36	0	0.16	1.32	0.55	0.83	0.91	2.62	2.58	1.55	2.17	0.56	1.48	0.7	1.75	1.16	2.06	1.57
Zbtb40	0.5	0.13	0.18	0.64	0.13	0.59	0.6	1.08	2.01	1.39	1.7	0.38	0.74	0.3	1.55	0.09	1.36	0.98
Kcnk13	0.32	0.13	0.15	0.21	0.69	0.6	0.35	0.57	0.12	0.22	0.1	0.13	0.05	0.17	0.44	0.08	0.18	0.39
Tm6sf1	0.13	0.07	0.06	0.24	0.26	0.46	0.12	0.42	0.16	0.14	0.12	0.07	0.05	0.06	0.24	0.16	0.13	0.35
Ripply1	0.4	0.47	0.52	0.59	0.68	1.54	0.49	1.19	1.74	1.88	1.5	0.21	0.48	0.8	2.03	0.14	0.21	2.77
Slamf9	0.76	0.4	0.49	3.31	4.96	5.91	1.25	3.58	0.54	2.68	0.32	0.95	0.59	0.39	1.8	0.71	0.27	2.19
Folr2	1.53	2.3	1.23	2.77	8.88	3.84	2.17	3.38	1.62	2.6	0.06	1.53	0.98	0.15	2.64	1.72	0.66	2.15
9330175E14Rik	0.07	0.36	0.08	0.02	0.26	0.24	0.48	0.41	0.46	0.27	0.22	0.38	0.26	0.31	0.33	0.23	0.39	0.03
Tnfrsf18	0.39	0.24	0.41	1.54	0.44	1.05	0.85	2.58	3.04	3.33	2.12	0.44	1.24	0.47	1.43	0.77	3.59	0.36
Gm7208	0.82	0.89	0	0.89	0.47	0.05	0.09	0	0	0	0	0.55	0.01	0.3	0	1.55	0	0.17
Ldb2	0.11	0.04	0.17	0.17	0.34	0.33	0.19	0.32	0.23	0.2	0.09	0.11	0.26	0.24	0.28	0.16	0.37	0.6
Gm17114	0	3.06	2.16	1.26	0	0	0.75	0	0.76	0	0.73	0	0	1.83	0	0	0	0
Gm49668	0.25	0.14	0.15	0.28	0.26	0.81	0.4	0.44	0.32	0.3	0.37	0.48	0.34	0.25	0.57	0.19	0.62	0.72
Gm49378	0.22	0.13	0.24	0.27	0.2	2.18	0.34	0.2	0.23	0.2	2.59	2.62	0.7	0.18	4.1	0.47	0.2	0.13
Crtam	0.16	0.48	0.3	0.1	0.3	0.05	0.1	0.07	0.06	0.02	0.03	0.16	0.04	0.07	0.04	0.24	0	0.03
Fbxl19	0.44	0.38	0.46	1.1	0.5	0.85	0.49	1.64	2.9	2.05	3.01	0.36	1.63	0.47	2.78	0.48	3.37	2.64
Zscan2	0.13	0.1	0.12	0.08	0.07	0.2	0.25	0.42	0.37	0.22	0.64	0.15	0.27	0.1	0.37	0.36	0.25	0.17
B3gnt3	0.39	0.2	0.17	0.67	0.48	0.81	0.66	1.18	0.51	1	0.23	0.54	0.52	0.5	1.25	0.68	1.25	1.96
P2ry14	0.04	0.02	0.01	0.05	0.07	0.1	0.06	0.08	0.04	0.05	0.01	0.05	0.02	0.05	0.07	0.02	0.03	0.04
Clec4n	1.17	1.26	0.67	2.25	5.49	3.36	1.09	3.38	0.94	1.27	0.69	1.02	1.29	0.58	1.54	0.82	0.68	1.49
Clec1b	0.27	0.31	0.2	0.27	1.19	0.98	0.46	0.43	0.07	0.25	0.17	0.17	0.23	0.25	0.17	0.3	0.24	1.1
Malt1	0.13	0.15	0.21	0.23	0.56	0.13	0.13	0.32	0.76	0.22	0.13	0.18	0.3	0.18	0.11	0.5	0.19	0.18
Cdc25b	0.16	0.11	0.21	0.24	0.52	0.32	0.32	0.55	0.16	0.24	0.07	0.13	0.1	0.11	0.21	0.1	0.08	0.35
Slc2a4rg-ps	0.29	0.42	0.27	1.02	0.4	0.76	0.8	1.21	2.08	1.57	1.96	0.62	1.2	0.71	1.46	0.15	1.2	1.09
Ptgs1	0.41	0.18	0.3	0.34	1.4	1.57	0.38	0.44	0.1	0.31	0.03	0.2	0.12	0.24	0.38	0.18	0.09	1.84
Igip	0.64	0.42	0.36	1.23	0.32	1.13	0.66	2.53	2.78	2.83	3.2	0.58	1.28	0.85	3.43	0.89	3.4	4.37
Fn3k	0.06	0.09	0.13	0.05	0.15	0.17	0.14	0.26	0.24	0.2	0.32	0.14	0.18	0.09	0.4	0.09	0.37	0.56
Tcf24	0.06	0.06	0.09	0.24	0.27	0.35	0.22	0.18	0.18	0.07	0.11	0.16	0.1	0.06	0.34	0.12	0.25	1.01
Rn7sk	1.44	0.2	1.9	0.68	2.12	2.89	2.71	3.13	2.15	2.61	4.89	10.21	2.86	8.35	2.6	17.85	0.42	0.14
Cxcl10	9.24	57.98	28.02	5.79	23.47	1.44	10.52	17.01	3.96	2.76	1.55	15.53	10.91	4.12	0.75	163.36	2.42	1.4
Slc8a1	0.06	0.03	0.03	0.04	0.15	0.08	0.04	0.1	0.04	0.05	0.02	0.03	0.03	0.04	0.08	0.05	0.05	0.08
Gm44243	0.29	0.5	0.5	0.38	0.8	0.61	0.42	1.39	1.71	0.98	1.67	0.45	0.55	0.2	1.33	0.77	2.44	0.77
Ly86	0.21	0.25	0.16	0.26	1.22	0.41	0.45	0.31	0.15	0.11	0.11	0.16	0.24	0.07	0.11	0.15	0.12	0.37
Pax6	0.09	0.2	0.14	0.01	0.11	0	0	0	0	0	0	0.02	0.01	0.01	0.01	0.04	0.01	0.01
Zfp366	0.05	0.11	0.08	0.13	0.33	0.25	0.21	0.17	0.06	0.09	0.08	0.08	0.04	0.08	0.08	0.1	0.1	0.27
4732463B04Rik	0.14	0.42	0.54	0.45	0.27	0.33	0.15	0.03	0.18	0.18	0.15	0.17	0.23	0.65	0.14	0.06	0.12	0.43
Btbd6	0.43	0.24	0.21	1.23	1.32	2.23	1.34	0.39	0.53	2.27	2.14	1.62	0.55	2.04	0.98	0.2	1.54	1.7
Oaz1-ps	14.94	3.18	16.66	22.35	20.85	13.62	17.32	5.33	20.88	2.16	2.43	2.08	1.99	2.33	2.13	1.69	11.62	17.44
AC159819	13.72	22.64	9.85	22.08	27.4	1.81	21.43	30.12	15.59	4.1	3.27	4.51	0.69	1.87	1.08	5.93	2.04	0.86
Heg1	0.7	1.4	1.5	1.15	0.93	0.49	0.79	0.7	1.07	0.37	0.36	0.45	0.44	0.53	0.45	0.88	0.4	0.88
Adora1	1.95	2.48	2.54	3.24	1.88	3.04	1.35	1.24	0.99	0.77	0.79	1.18	1	0.93	2.01	4.09	1.47	3.84
Cyp2a5	67.78	50.99	37.09	33.87	33.08	32.19	45.48	23.02	11.13	3.66	2.42	17.22	8.19	15.45	8.14	98.67	7.01	2.02
Mup6	0.32	0	0.05	0	0.17	0	0	0.06	0.46	2.24	1.19	3.39	3.43	0	0	2.04	0.97	2.8
Gm20633	0.12	8.71	0.21	3.34	0.63	0.56	0.14	0.05	6.41	0.05	0.03	0.09	0.15	3.97	0.05	5.04	0.08	0.09
Gm13502	5.28	5	4.23	6.95	1.3	19.2	8.59	16.32	8.22	16.58	18.67	8.65	26.07	17.43	18.52	2.39	10.59	16.85
Zfpm1	1.44	2.64	2.34	7.06	2.58	8.49	1.68	8.25	4.73	13.51	13.35	8.01	10.47	9.85	14.31	2.19	7.95	9.45
Tagln	6.75	9.6	5.54	5.05	8.57	2.98	8.52	4.72	3.08	1.64	0.95	3.23	1.98	2.29	1.99	17.53	1.96	1.52
Bhmt-ps1	8.08	5.67	6.31	1.97	23.39	5.34	5.48	11.31	0.91	0.72	0.6	2	0.49	2.45	3.52	5.3	2.25	1.65
H1f2	7.74	8.73	9.32	15.99	9.29	22.74	7.03	11.44	10.22	23.14	57.35	18.09	28.86	45.97	60.82	17.92	41.17	87.71
Slc17a4	0.92	0.61	0.58	0.79	1.35	0.34	0.72	0.22	0.19	0.11	0.13	0.31	0.16	0.18	0.13	1.24	0.3	0.19
Gm2788	0.39	0.49	0.66	0.82	0.38	0.77	0.67	0.98	1.09	2.42	1.48	1.08	1.91	1.15	0.93	0.27	0.88	4.63
Mmab	1.23	0.79	1.17	1.98	1.24	2.54	2.26	1.91	2.09	6.18	4.48	1.67	4.96	3.55	2.65	0.77	3.45	5.74
Nup93	9.03	14.86	8.35	5.63	12.83	4.58	12.22	5.74	7.73	2.34	2.51	4.85	3.35	2.67	1.46	6.89	1.68	1.67
Hamp2	77.03	54.13	22.21	45.39	47.31	32.66	66.41	16.79	20.14	10	8.24	25.57	11.85	10.96	3.85	100.79	20.09	2.86
Gm12435	1.14	1.22	0.87	1.34	0.99	3.28	2.23	1.77	1.42	21.17	1.45	1.12	31.08	1.48	1.58	1.25	21.49	2.62
Wfdc1	0.6	0.6	0.43	0.29	0.64	0.44	0.76	0	0.09	0.07	0	0.08	0.09	0.06	0.06	0.42	0.07	0.35
Gm44117	0.02	0.04	0.03	0.07	0.03	0.03	0.13	0.36	0.33	0.56	0.68	0.05	0.41	0.31	0.82	0	0.56	0.1
Hal	4.88	3.41	5.16	9.22	6.23	10.95	6.63	17.44	14.03	31.74	32.25	5.8	15.39	11.62	35.61	4.72	29.05	26.71
H3c15	0.06	0.02	0	0.02	0.13	0.39	0.19	0.17	0.14	0.9	1.52	0.02	0.24	0.28	2.49	0.07	1.03	0.76
Agfg2	0.58	0.37	0.69	1.14	1.04	1.29	1.47	1.17	1.08	3.11	3.43	0.82	3.02	1.73	2.17	0.57	2.66	3.79
Gm15998	2.35	3.08	3.75	3.92	1.88	3.35	6.25	0.95	4.64	7.56	8.6	5.28	15.49	6.04	3.7	4.31	2.46	23.72
Gm43119	0.03	0	0	0.03	0	0.21	0.07	0.22	0.42	0.52	0.51	0.02	0.12	0.05	0.74	0.09	0.55	0.33
Chrna4	0.25	1.9	0.23	0.18	2.29	0.61	1.42	0.01	0.03	0.03	0.11	0.03	0.08	0.05	0.9	3.85	0.94	0.01
Lss	3.52	1.92	3.34	5.91	1.91	9.03	7.37	7.46	5.85	10.49	12.92	5.03	11.94	10.27	9.8	1.63	7.79	9.4
Napg	1.99	2.42	2.62	0.88	0.99	0.87	0.82	0.72	2.48	0.83	0.71	0.69	0.82	2.23	0.9	1.54	2.23	1.98
Msh2	6.03	6.82	5.24	4.09	7.67	2.57	2.62	1.57	1.17	1.65	0.79	2.96	2.56	1.82	0.65	4.98	1.87	1.13
Nrn1	16.22	19.58	19.98	7.2	21.65	5.67	13.5	5.91	5.48	3.25	6.38	6.38	7.26	5.59	7.81	30.62	13.9	12.15
Pde2a	0.32	0.03	0.15	0.1	0.07	0.23	0.3	0	0.07	0.01	0	0.01	0.02	0	0	0.21	0.05	1.05
Id3	83.25	97.11	62.13	46.51	51.38	36.35	59.9	78.72	20.8	29.4	16.72	33.74	38.2	35.98	13.38	211.49	18.7	31.28
Cth	34.18	24.87	30.77	14.08	22.92	12.93	21.64	13.75	6.84	9.27	11.44	13.73	8.7	6.34	10.3	43.73	5.53	23.49
Serpind1	35.49	41.56	44.52	19.98	49.09	21.91	29.99	25.7	21.44	11	9.25	21.52	12.34	11.46	11.37	52.47	10.43	18.75
Etfbkmt	5.7	4.91	5.69	9.84	3.58	8.12	8.89	23.13	13	23.19	13.74	9.59	13.66	12.55	16.54	3.07	23.32	11.9
Pgbd1	0.03	0	0	0.06	0.05	0.05	0.1	0.06	0.28	0.21	0.46	0.1	0.25	0.08	0.44	0.21	0.32	0.39
Mvk	1.84	0.82	2.26	2.42	1.86	4.12	2.7	2.62	1.84	7.32	8.19	2.01	7.11	5.09	5.1	1.66	2.6	9.44
Ptp4a1	22.075	26.655	22.745	13.035	20.99	13.07	14.92	19.98	18.575	9.915	11.21	15.935	11.205	13.495	10.3	50.365	15.68	5.625
Car8	4.66	4.39	5.06	1.87	7.2	1.37	3.49	1.92	1.38	0.63	0.35	2.08	1.06	0.93	0.74	6.32	0.64	1.8
Coq8a	1.9	3.26	3.24	1.04	3.05	0.94	1.98	0.98	0.47	0.54	0.78	1.02	0.89	0.87	0.44	5.62	0.67	3.5
Ica1	0.58	0.71	0.63	2.24	0.65	2.62	1.51	1.32	1.78	4.54	2.74	1.89	4.27	2.76	3.04	0.26	3.28	1.96
Samd4	0.7	1.08	0.56	0.6	0.9	0.46	0.38	0.7	0.92	0.28	0.29	0.33	0.18	0.34	0.43	2.02	0.95	0.22
Il18rap	1.62	1.4	1.15	1.11	1.17	0.73	1.47	0.46	0.51	0.42	0.36	0.8	0.47	0.41	0.26	1.43	0.24	0.24
Rgl3	1.26	0.75	1.02	2.68	0.96	2.49	1.68	2.63	2.99	6.52	5.66	1.81	3.65	2.25	4.76	0.36	4.69	6.73
Pcsk9	11.83	9.75	10.56	17.94	11.56	24.12	20.11	27.59	28.52	31.28	34.18	16.41	27.45	24.79	23.79	12.3	30.55	21.29
Il10	7	13.76	11.25	6.12	10.93	1.85	4.29	7.66	6.38	2.82	2.5	2.72	6.23	1.76	5.27	27.03	2.06	1.54
Bzw2	12.53	16.39	12.68	10.83	20.43	6.2	9.34	6.13	10.6	8.55	4.5	7.06	6.09	4.67	2.68	15.08	3.89	1.6
Gnb5	0.89	0.86	1.19	2.51	1.14	1.71	2.3	3.37	3.52	5.22	6.4	1.46	4.19	2.76	4.78	0.94	4.7	1.93
Acta2	0.52	1.03	1.01	0.7	1.01	0.4	1.32	1.57	0.35	0.31	0.12	0.14	0.3	0.26	0.34	4.59	0.22	0.1
Tmem143	0.61	0.36	0.45	0.69	0.33	0.8	0.77	1.35	1.91	1.75	1.97	0.69	1.24	0.57	2.78	0.29	2.43	1.92
Gale	9.84	5.81	6.19	11.44	4.91	22.23	12.9	8.44	7.15	18.19	15.57	14.26	19.04	16.26	15.17	4.37	10.7	12.54
Gria3	0.03	0.05	0.06	0.1	0.05	0.15	0.09	0.05	0.18	0.41	0.2	0.12	0.26	0.16	0.02	0.02	0.16	0.1
Tmprss7	0.43	0.58	0.34	0.3	0.82	0.3	0.7	0.43	0.05	0.07	0.12	0.15	0.08	0.11	0.11	0.86	0.25	0
Retnlg	30.88	14.75	12.29	11.54	12.64	18.76	27.22	6.33	10.39	6.46	8.84	6.68	4.88	5.2	12.55	13.71	6.56	6.85
Zfp970	5.02	4.49	5.14	11.72	4.58	10.42	8.48	16.21	23.7	31.6	25.65	4.48	24.25	5.88	18.7	2.62	18.89	14.27
Notum	1.88	2.52	2.01	0.41	1.82	0.26	1.16	0.88	0.15	0.27	0.25	0.73	0.27	0.43	0.28	3.13	0.48	0.62
Zkscan3	2.85	2.17	2.24	2.37	2.85	3.12	3.72	6.07	4.78	6.51	3.59	3.62	6.61	3.54	7.09	1.22	7.11	9.74
Pmvk	8.59	8.62	9.57	7.92	12.3	17.42	9.29	21.72	15.79	19.35	34.09	8.8	24.64	17.39	29.04	12.91	21.67	23.38
Per3	0.09	0.09	0.17	0.4	0.09	0.47	0.23	0.17	0.36	0.97	0.78	0.24	0.8	0.54	1.12	0.03	0.99	1.71
Eva1a	2.44	1.81	2.45	3.92	4.07	4.57	3.21	5.09	9.41	6.3	21.81	2.88	6.15	3.38	21.32	15.06	25.39	18.21
Aqp8	8.75	26.11	18.74	6.09	31.46	13.19	10.03	8.81	7.42	2.55	3.38	7.27	5.55	6.8	2.92	68.98	3.3	1.61
Hmgcs1	42.06	26.07	37.74	40.31	33.95	87.33	57.09	69.77	42.75	66.73	103.37	49.84	104.05	93.59	75.05	23.98	60.47	63.64
Gm48840	0.01	0.02	0.14	0.04	0	0.22	0.87	0	0.01	0.18	0.32	0.5	0.38	0.41	0.15	0	0.03	1.49
Gm10644	0.06	0.01	0.01	0.09	0	0.19	0.08	0.01	0.18	0.6	0.38	0.04	0.33	0.12	0.27	0.02	0.16	0.45
Pura	0.69	0.5	0.71	1.46	0.67	1.21	1.32	1.88	2.52	2.85	2.72	1.08	1.95	1.21	2.57	0.75	3.14	3.23
Neat1	9.37	8.68	7.54	14.31	6.9	11.31	21.8	12.04	4.03	29.68	64.76	13.44	13.96	11.54	18.29	48.62	75.41	23.74
Dnajc12	2.23	0.98	1.68	3.22	1.47	2.76	2.12	2.91	3.83	7.24	9.03	1.87	5.31	3.3	10.82	0.71	6.51	14.29
Klf15	11.49	13.02	17.23	20.22	16.23	18.02	18.03	23.76	39.61	42.55	64.64	15.75	34.62	24.01	38.84	9.65	50.06	18.2
Fam169b	1.35	1.24	1.17	2.98	1.3	2.37	1.61	3.7	4.79	4.62	4.47	2.76	2.85	3.1	2.86	1.41	3.91	1.95
Nrg4	3.71	2.55	3.54	9.72	2.85	6.99	5.26	13.69	17.12	18.5	34.19	4.49	11.1	6.24	35.35	3.98	39.61	15.7
Camkmt	0.04	0.03	0.04	0.09	0.12	0.07	0.07	0.08	0.13	0.28	0.34	0.09	0.2	0.21	0.13	0.13	0.12	0.23
Pex6	4.69	4.92	5.82	9.09	6.85	8.47	5.76	12.86	20.2	16.85	20.39	6.93	11.56	7.91	15.14	10.18	19.86	17.1
Tlr2	11.65	19.5	14.15	5.81	13.16	4	5.09	9.19	5.9	4	2.51	6.84	6.44	3.57	2.44	33.13	5.45	3.08
Tbc1d8	2.37	2.81	2.29	3.71	1.93	3.38	2.93	4.76	7.55	6.49	14.13	3.2	5.15	3.47	8.42	3	11.23	5.29
Oasl1	14.55	36.69	26.44	17.82	29.87	4.04	23.29	9.42	4.35	4.82	3.87	16.23	7	4.58	2.75	55.1	3.46	2.89
Ces1g	36.73	28.41	36.16	28.6	59.54	60.67	31.9	26.11	14.37	12.65	8.33	23.94	14.26	18.1	10.12	49.23	14.23	5.9
C1qtnf1	2.5	2.12	1.47	3.36	1.94	4.34	6.16	2.8	3.1	8.73	4.93	2.83	5.82	4.55	4.03	1.57	2.28	4.35
Pdk2	1.88	1.49	2.04	2.53	2.25	3.97	3.01	2.17	3.04	5.01	11.94	1.53	6.36	2.87	11.76	2.78	13.3	8.54
Atg16l2	1.16	1.46	2.28	3.42	1.55	3.12	1.69	2.18	2.68	4.88	4.58	2.98	6.77	3.32	2.95	2.92	7.25	3.67
Car14	2.68	2.71	2.32	1.11	4.48	1.94	2.07	1.32	0.41	0.46	0.34	1.33	0.36	0.83	0.47	4.78	0.79	1.97
Spice1	0.03	0.03	0.02	0.13	0.02	0.1	0.11	0.14	0.21	0.36	0.46	0.13	0.16	0.08	0.4	0.01	0.55	0.67
Bhmt	178.45	192.13	297.28	87.7	400.44	212.22	180.11	186	16.18	22.76	10.29	105.41	47.44	81.25	74.65	237.06	88.27	31.18
Miga1	0.27	0.22	0.14	0.43	0.21	0.41	0.3	0.39	0.65	0.95	0.92	0.33	0.71	0.38	0.74	0.16	0.48	0.92
Jph1	0.11	0.14	0.19	0.36	0.16	0.24	0.27	0.38	0.67	0.87	0.84	0.28	0.68	0.31	0.86	0.27	0.51	0.29
Sgk2	0.44	0.43	0.51	0.31	0.39	0.61	0.14	0.37	0.04	0.14	0.12	0.1	0.2	0.46	0.53	1.06	0.15	2.15
Lect2	29.51	35.58	38.31	26.89	45.19	25.78	39.15	27.31	12.39	4.71	5.81	22.97	12.8	19.53	14.55	48.36	11.3	20.87
4833411C07Rik	1.62	1.82	2.53	5.3	1.26	3.45	3.12	3.3	6.83	6.96	7.87	4.62	6.85	6.5	6.64	1.28	7.82	5.47
Moxd1	0.35	0.08	1.18	0.64	1.2	2.01	1.38	1.22	0.42	2.88	3.12	0.85	3.56	1.32	5.83	0.2	1.8	10.02
Plod2	0.11	0.12	0.22	0.21	0.23	0.23	0.26	0.26	0.41	0.76	1.77	0.08	0.69	0.15	1.02	0.67	2.23	0.82
Pbld2	6.29	8.16	11.36	4.3	10.27	6.24	5.74	4.48	2.16	2.51	2.18	5.24	2.32	3.01	1.96	11.2	1.86	6.34
Gm3571	14.57	9.13	9.46	8.09	11.19	20.8	14.68	18.41	14.53	19.92	26.95	13.11	31.81	19.43	27.83	14.81	17.67	25.16
Chil1	5.99	5.6	4.25	5.71	4.42	1.97	4.56	1.74	2.94	1.62	1.35	3.02	3.76	2.87	4.1	8.64	3.87	4.08
Flad1	3.71	3.15	3.24	6.81	2.79	6.47	3.85	8.42	8.22	12.81	15.37	4.11	7.97	6.57	10.39	2.27	12.96	12.14
Raph1	4.29	3.98	4.53	6.89	4.24	6.14	5.28	9.27	10.38	13.05	12.36	5.71	9.3	7.91	10.21	5.71	10.55	8.95
Rnf217	1.32	1.03	1.13	1.92	1.5	1.92	1.71	2.13	2.93	2.44	5.48	1.66	2.66	1.94	3.92	1.85	5.24	2.05
Ugt1a6a	11.97	4.16	12.49	20.04	10.87	11.92	6.25	9.96	17.82	5.84	3.75	6.27	5.49	13.76	14.98	21.19	13.42	5.25
Gm33699	0.04	0.02	0.01	0.26	0	0.25	0.26	0.23	0.5	0.54	1.27	0.08	0.68	0.27	1.18	0.13	0.95	0.57
Angptl3	49.58	55.37	64.17	47.7	59.76	40.38	45.26	30.8	26.62	21.31	17.47	38.7	30.83	36.92	16.75	64.19	20.64	15.05
Gm32540	0	0	0.02	0.19	0	0.11	0	0.39	1.18	0.91	2.52	0.02	0.35	0.06	3.51	0	2.17	1.24
Pias3	0.38	0.42	0.26	0.76	0.47	0.78	0.79	0.59	0.67	1.48	1.03	0.78	1.49	0.94	1.06	0.31	0.87	0.82
Fmo5	20.98	24.27	24.82	13.86	29.94	21.62	18.05	10.83	3.99	4.88	3.98	16.12	6.63	12.07	6.73	33.41	7.45	14.78
Gm48199	12.08	11.39	15.58	50.6	5.28	35.11	28.49	50	68	79.4	103.62	22.96	60.73	45.69	80.63	22.09	117.74	48.1
Plekhb1	2.44	1.58	2.4	1.74	1.71	1.91	2.09	4.94	6.91	3.65	14.5	2.56	4.48	1.8	8.91	1.87	5.96	2.48
Apol8	0.16	0.6	0.36	0.09	0.42	0	0	0.05	0.08	0	0	0.09	0.02	0.07	0	0.22	0	0
Ttyh2	2.22	1.62	2.6	5.02	3.53	8.47	2.89	4	4.18	7.62	7.24	4.11	5.75	8.22	11.67	3.32	7.57	10.82
St6galnac6	1.48	1.28	0.95	1.73	1.45	2.79	1.92	1.9	1.6	3.82	4.21	1.32	3.23	2.72	4.99	1.18	3.21	6.66
Gadd45a	12.54	17.38	16.38	3.16	16.94	2.23	3.22	7.47	8.89	4.56	5.68	3.83	5.38	3.75	2.33	75.18	4.9	1.1
Zbtb18	1	1.4	0.79	2.07	1.4	1.03	1.04	1.79	3.1	5.11	7.02	0.85	3.16	0.64	3.48	1.96	3.54	3.44
Ccdc82	1.41	1.61	1.52	0.63	0.4	0.54	1.2	1.63	0.56	0.74	0.45	0.48	0.74	0.45	2.01	0.34	0.61	0.56
Zpr1	48.28	70.41	68.24	13.53	68.04	18.25	32.43	54.4	44.23	15.59	25.99	17.87	19.42	20.7	40.24	22.78	17.43	11.39
Atg4c	0.47	0.39	0.14	0.67	0.38	0.59	0.76	0.7	1.32	1.84	2.27	0.47	1.17	0.58	2.35	1.14	3.33	2.51
Ffar4	0.36	0.47	0.36	0.96	0.66	1.06	0.72	0.61	1.76	2.19	9.96	0.13	2.1	0.28	3.57	1.38	6.89	0.94
Id1	10.14	14.86	3.06	14.58	7.24	6.44	10.19	6.56	3.6	4.86	3.84	4.64	4.18	3.89	4.82	18.18	3.63	6.57
Efna3	0.29	0.21	0.49	0.38	0.17	0.15	0.33	0.11	0.57	0.86	1.36	0.55	1.77	0.65	0.45	0.83	0.4	2.81
Sec31b	0.47	0.34	0.32	0.62	0.4	0.94	0.61	0.85	0.69	1.56	1.28	0.47	1.5	0.75	1.45	0.15	1.77	1.43
Sqle	21.55	14.45	18.84	19.46	14.11	36.61	33.08	27.67	22.85	37.11	47.75	21.19	43.79	35.38	41.55	13.8	35.84	38.48
Col12a1	0.04	0.04	0.08	0.13	0.07	0.12	0.07	0.1	0.36	0.17	1.59	0.03	0.21	0.07	1.61	0.78	2.24	0.25
Ngp	86.62	38.37	24.72	32.75	33.85	39.53	66.27	12.13	15.57	19.33	15.56	26.82	20.25	14.09	16.9	42.67	6.5	10.22
Chdh	6.43	3.55	5.07	9.84	6.95	11.5	7.37	6.8	11.93	15.3	21.17	6.51	13.27	8.78	14.61	8.97	23.37	18.51
Zmym5	1.36	1.84	2.3	1.35	3.47	2.75	2.99	2.95	3.79	3.85	4.06	2.95	2.96	3.48	3.17	2.36	4.74	3.27
Zfhx2	0.36	0.3	0.35	0.48	0.24	0.36	0.3	0.58	0.86	1.16	0.8	0.46	0.71	0.43	1.18	0.25	1.05	0.81
Cntrob	0.19	0.09	0.14	0.45	0.18	0.41	0.19	0.31	0.57	0.92	1.12	0.28	0.55	0.27	0.89	0.09	0.68	1.2
Cldn2	13.81	14.24	18.26	27.22	0.01	36.81	0	43.11	49.91	54.09	57.32	20.03	30.84	35.25	0	21.82	0	45.56
Gm12966	28.16	25.96	26.27	16.75	27.39	14.06	20.46	15.38	6.87	6.94	7.93	17.21	13.49	18.16	6.23	14.79	6.85	6.38
Gm7107	0.04	0.15	0.14	0.24	0.17	0.56	0.52	0.82	0.66	0.98	0.23	0.5	0.8	0.65	0.61	0.41	0.3	0.7
Rpl10-ps3	1.67	1.76	1.83	2.97	2.66	2.32	1.9	1.84	1.54	38.64	3.22	2.64	2.49	3.13	4.4	1.76	3.25	19.9
Sh3bp4	1.36	1.62	0.96	0.58	4.15	0.58	0.87	0.32	0.43	0.32	0.22	0.59	0.57	0.44	0.46	1.32	0.27	0.56
Cebpg	4.41	3.22	3.73	6.57	3.08	5.63	7	11.45	15.65	14.16	12.98	4.42	7.59	5.27	14.67	5.91	18.61	12.52
Plscr1	101.3	203.22	136.94	71.43	161.89	40.91	65.95	58.65	69.86	50.36	33.35	86.86	55.36	39.67	21.54	297.95	39.41	11.97
Tceal9	14.16	12.15	9.05	30.18	15.01	23.26	14.39	35.46	49.84	48.42	56.12	16.39	33.3	26.86	62.17	13.87	66.6	32.56
Alpk1	5	3.7	6.4	13.48	3.74	8.73	7.24	7.79	10.49	21.52	20.63	7.8	17.22	11.86	18.25	5.45	17.84	12.95
Gm12840	1.44	4.39	0	18.66	0.55	0.15	8.02	0.57	18.72	0.56	0.31	0	0.45	0.18	0.69	0.63	2.6	0.28
Zfp395	0.87	0.87	1.38	1.48	1.29	1.67	0.52	1.49	3.85	2.88	5.01	1.11	2.59	1.94	2.16	3.93	3.74	3.53
Sox9	7.1	9.68	8.32	2.86	10.13	1.81	2.35	3.1	2.67	3.2	2.37	3.48	4.24	2.17	1.5	41.55	1.18	11.52
Sh2d4b	0.26	0.25	0.13	0.24	0.29	0.23	0.36	0.28	0.68	0.66	1.71	0.2	0.63	0.2	0.52	0.05	0.49	0.27
4931428F04Rik	0.14	0.02	0.07	0.06	0.14	0.03	0.12	0.03	0.43	0.64	1.68	0.03	0.15	0.15	0.37	0.29	0.85	0.46
Gm37928	0	0	0.07	0.08	0.01	0.07	0.07	0.15	0.38	0.41	0.61	0.11	0.14	0.06	0.54	0	0.43	0.41
Rbm15b	70.28	49.19	31	5.81	24.91	12.49	41.46	32.08	8.7	4.31	4.87	22.09	7.22	6.21	8.82	2.02	5.12	3.34
Snhg5	5.29	8.9	7.11	2.88	3.23	4.07	3.4	2.5	2.22	2.94	1.52	4.02	2.03	2.54	1.19	1.42	1.88	1.4
Carf	0.04	0.05	0.04	0.05	0.06	0.05	0.11	0.04	0.06	0.09	0.21	0.15	0.07	0.07	0.1	0.16	0.19	0.25
Gm5096	56.94	70.93	120.82	35.21	144.85	87.26	68.33	73.98	5.99	9.86	3.07	43.06	20.1	30.94	24.69	88.91	35.52	10.07
Ccn2	22.52	8.51	4.62	17.11	15.29	8.41	24.96	3.04	2.86	6.23	1.82	7.06	4.7	7.23	3.65	5.92	1.64	6.42
Ppp1r13l	0.88	0.67	0.64	0.9	0.46	1.17	0.98	2.05	2.45	2.08	2.43	1.27	1.26	0.75	1.68	1.4	2.93	1.16
Gm26608	0	0.02	0.11	0.07	0	0.13	0.08	0.02	0.08	0.59	1.09	0.01	0.41	0.32	0.6	0.05	0.6	1.3
Npdc1	0.74	0.78	0.79	1.2	1.23	1.51	1.25	1.93	1.4	1.57	4.13	0.98	2.34	1.19	2.76	0.97	2.15	2.19
Fads6	1.63	1.21	2.24	4.73	2.16	6.21	3.53	3.09	3.06	8.03	7.9	2	7.27	7.05	10.07	1.97	7.23	17.26
Alg12	4.42	2.71	2.52	5.57	2.05	3.64	6.78	8.24	11.06	11.04	9.6	4.22	7.24	5.87	7.2	1.08	8.74	7.34
Sc5d	11.47	12.39	15.39	16.51	12.49	21.09	17.6	16.9	21.5	28.17	36.25	14.02	34.96	25.06	30.71	15.28	27.82	34.14
Il17rb	0.77	0.73	0.42	0.87	0.96	0.91	1.01	0.72	1.27	2.19	4.2	0.47	1.84	0.79	2.5	1.14	5.2	2.9
Nqo2	4.08	4.48	4.46	3.49	4.22	2.99	3.94	2.2	1.65	1.51	1.23	3.15	2.32	2.69	2.83	6.13	1.63	2.69
Usp35	0.16	0.12	0.19	0.38	0.27	0.38	0.38	0.46	0.58	0.57	0.76	0.36	0.62	0.7	1.58	0.1	0.89	0.89
Unc45b	1.16	0.82	0.69	1.92	0.58	1.47	1.63	2.44	2.1	4.18	2.93	1.39	2.1	1.96	2.14	0.5	1.39	2.61
Bcl9l	0.71	0.31	0.66	3.38	0.82	4.8	1.68	1.16	2.43	4.94	9.52	0.91	4.54	2.67	5.07	1.66	5.53	6.4
Grpel2	1.16	1.32	1.81	2.35	1.33	3.45	1.53	4.69	5.24	2.66	5.93	2.71	2.66	3.53	10.38	5	9.26	6.49
Gm49322	0.75	0.77	0.66	0.45	0.67	0.46	1.2	4.38	0.59	0.66	4.37	3.84	0.65	0.56	0.66	0.42	3.41	0.72
Tcea3	8.03	11	10.42	4.45	8.59	7.05	5.76	7.39	3.91	2.61	3.11	6.08	3	3.52	1.78	10.53	1.77	2.35
4930556M19Rik	0.09	0.03	0.11	0.09	0.07	0.21	0.07	0.22	0.31	0.38	0.37	0.14	0.2	0.1	0.57	0.02	0.28	0.8
Gm15283	0.04	0.08	0.06	0.23	0.24	0.09	0.14	0.12	0.37	0.45	1.69	0.09	0.22	0.08	0.32	0.6	0.95	0.04
Gstm2	16.05	15.64	16.17	17.74	21.05	44.23	20.42	11.27	4.97	2.82	3.71	11.06	10.61	10.26	15.51	35.59	14.61	15.23
Snora20	49.49	54.19	52.51	36.65	66.17	16.34	34.84	33.5	28.82	27.58	18.18	28.03	21.8	18.74	8.42	61.06	17.72	3.94
Zbtb8a	3.08	2.55	2	0.82	2.24	1.61	2.88	1.4	0.44	0.99	0.7	1.04	0.59	1.12	0.85	0.64	0.38	1.01
Col6a1	0.71	0.76	0.54	0.4	1.69	0.9	1.38	0.57	0.18	0.24	0.06	0.17	0.35	0.38	0.3	1	0.33	2.54
Duoxa2	0.84	4.52	2.25	1.24	3.64	0.09	0.24	0.7	0.82	0.95	0.52	0.75	0.81	0.03	0.29	10.88	0.49	0
Brca1	0.24	0.1	0.19	0.53	0.25	0.5	0.46	0.42	0.65	1.07	1.29	0.2	0.82	0.31	1.45	0.04	1.03	1.14
Ncald	0.3	0.39	0.16	0.26	0.32	0.26	0.24	0.24	0.14	0.11	0.07	0.15	0.07	0.1	0.17	0.74	0.07	0.33
Cyp2c54	78.76	53.25	54.87	60.78	43.56	31.74	46.75	30.93	22.97	25.81	19.56	53.37	18.46	36.6	8.97	64.54	13.57	5.03
AI463229	1.89	1.24	1.8	5.11	1.52	2.43	1.43	5.04	9.26	8.39	10.38	2.88	4.31	3.32	7.75	0.77	7.89	6.16
Gm42636	0.57	0.88	1.05	0.25	0.91	0.52	0.3	0.06	0.3	0.16	0.06	0.34	0.16	0.27	0.04	0.13	0	0.12
Gm5122	0.06	0.02	0	0.25	0.17	0.41	0.25	0.18	0.61	0.51	1.42	0.14	0.37	0.37	0.79	0.54	1.15	0.27
Hsd3b3	1.57	2.28	2.49	0.82	3.42	0.72	1.82	0.7	0.18	0.13	0.12	1.22	0.24	0.43	0.09	4.84	0.16	0.23
Cfap157	0.1	0	0.02	0.28	0.02	0.26	0.32	0.1	0.37	0.7	0.66	0.24	0.58	0.25	0.33	0.2	0.19	0.13
Hectd2os	4.71	3.24	4.47	3.75	2.49	4.77	4.25	2.23	2.07	0.72	0.52	3.25	1.33	2.19	0.06	6.53	0.11	0.01
Postn	0.49	0.68	0.49	0.38	0.59	0.62	1.12	0.33	0.16	0.22	0.12	0.24	0.31	0.31	0.39	1.28	0.34	0.63
Tmco4	6.37	10.12	8.18	4.78	9.1	4.47	6.92	5.34	4.36	2.76	2.53	5.66	3.69	5.2	3.19	10.88	3.71	2.23
Scd1	896.75	1533.78	736	1133.74	1500.6	1340.46	1396.92	502.09	665.55	335.25	363.5	766.03	625.11	656.73	1053.44	2199.38	1093.43	388.46
Lncenc1	0.72	0.55	0.78	5.18	0.32	1.34	1.45	1.44	3.64	7.59	5.74	3.31	6.25	5.16	2.34	2.11	1.79	2.21
Gm17690	0.11	0.04	0.1	0.37	0.06	0.25	0.44	0.39	0.3	1.01	0.75	0.17	0.62	0.22	0.51	0.14	0.7	0.91
Chac1	73.29	37.67	33.74	10.42	35.97	11.75	24.51	17.95	15.33	7.99	4.78	26.32	9.11	15.96	3.48	35.93	12.57	10.81
Gsta3	66.35	79.97	75.93	61.03	109.8	74.61	61.62	53.36	33.78	27.09	15.25	55.76	37.58	41.49	11.57	104.62	22.52	25.44
Mrap	240.61	277.87	236.58	143.28	282.87	197.61	294.06	254.52	155.59	54.43	123.73	163.22	72.32	119.21	183.03	300.27	111.45	39.07
Anxa1	8.11	3.32	2.79	3.24	3.76	4.13	9.05	1.49	1.65	2.15	1.89	2.6	1.24	1.73	2	3.31	0.85	2.44
Cdh1	3.34	6.29	5.85	2.12	7.47	2.81	4.35	3.4	1.87	1.84	2.19	2.28	2.45	2.11	1.89	9.28	1.55	5.06
Nab2	2.06	1.28	3.02	6.41	3.91	4.95	3.81	4.33	6.91	10.45	12.89	2.99	7.36	4.75	4.93	2.54	12.79	4.98
3930402G23Rik	1.88	2.58	3.75	6.93	4.3	5.53	3.36	7.6	11.01	7.05	16.07	4.77	8.05	6.05	13.91	3.56	12.59	4.94
Cyp17a1	0.28	0.28	0.63	1.11	0.25	1.11	0.55	0.28	0.6	3.25	4.85	0.4	0.91	1.32	6.36	0.39	9.11	27
A2m	50.26	34	60.82	143.85	109.64	286.26	83.13	101.44	27.36	232.72	220.38	96.75	122.19	190.13	274.83	26.06	218.1	485.8
Agpat1	1.41	0.81	0.96	2.26	1.55	1.9	2.05	3.1	3.71	5.07	5.1	1.14	2.76	1.31	3.9	0.92	4.21	4.96
Gm36684	0.3	0.08	0.06	0.33	0.09	0.21	0.35	0.04	0.06	0.04	0.02	0.04	0.08	0.19	0.08	0.21	0.17	0.01
Trmt1l	0.68	0.46	0.36	1.13	0.5	0.95	1.2	1.58	1.45	1.85	2.26	0.56	1.7	0.78	1.91	0.48	2.08	1.55
4833438C02Rik	0.46	0.48	0.64	1.48	0.45	0.59	0.64	2.73	4.41	4.47	3.52	0.23	4.16	0.78	2.72	0.23	5.09	1.71
Susd1	0.77	0.51	1.03	1.72	0.35	1.12	0.84	2.52	6.32	3.05	5.58	1.04	1.52	1.07	4.1	0.8	4.29	3.09
Gm45470	0.07	0.03	0.06	0.03	0.04	0.1	0.05	0.04	0.07	0.19	0.14	0.13	0.16	0.06	0.12	0.02	0.11	0.63
H2bc21	0.19	0	0.17	0.36	0.14	0.26	0.37	0.7	0.31	1.85	1.65	0.23	0.56	0.73	1.47	0.05	1.42	1.56
Marveld2	0.9	0.79	0.81	1.73	1.14	1.74	0.92	1.18	1.79	2.56	3.62	1.3	2.05	2.08	3.7	1.79	4.41	4.5
Gm43409	0.01	0.03	0.01	0.2	0	0.17	0.18	0.02	0.18	0.65	0.58	0.04	0.41	0.1	0.87	0	0.42	0.22
S100a9	498.84	217.17	167.58	191.69	189.54	160.3	353.85	67.95	146.64	100.55	145.15	152.74	131.67	87.6	115.61	264.82	92.79	74.45
Selp	3.62	7.49	3.56	6.81	6.63	2.79	4.9	4.08	1.65	2.72	0.69	2.42	3.6	4.14	2.86	4.91	5.24	1.38
Defb1	1.22	2.38	1.78	0.77	2.26	0.94	1.65	0.59	0.33	0.18	0.41	0.68	0.58	0.36	0.14	6.54	0.52	0.31
Entpd3	0.91	0.53	0.27	0.18	0.5	0.3	0.42	0.16	0.19	0.11	0.14	0.18	0.15	0.1	0.06	0.29	0.26	0.05
Creld1	4.16	3.39	3.7	5.99	3.33	5.26	5.38	10.08	14.32	9.56	16.02	3.78	7.7	5.78	16.04	2.35	14.95	10.78
Peg3	0.12	0.1	0.08	0.14	0.11	0.27	0.08	0.29	0.21	0.48	0.35	0.06	0.46	0.22	0.54	0.02	0.51	1.64
Eps8l1	0.07	0.14	0.06	0.13	0.06	0.16	0.04	0.08	0.15	0.34	0.65	0.08	0.41	0.24	0.2	0.15	0.16	0.74
Sbk1	3.99	2.79	3.07	1.89	8.94	1.92	2.08	0.7	0.63	0.51	0.54	2.16	1.39	1.55	0.75	3.91	1.44	3.36
Irgm1	27.77	45.49	35.2	16.33	15.44	11.13	32.36	16.89	13.41	7.12	5.12	23.76	13.12	14.02	6.11	48.37	3.95	5.28
Scn8a	0.36	0.35	0.35	0.73	0.26	0.67	0.65	0.46	0.79	0.95	1.68	0.39	1.06	0.42	0.67	0.28	1.36	0.63
Gm35315	0.05	0	0.01	0.16	0.06	0.08	0.09	0.04	0.22	0.39	0.43	0.1	0.34	0.16	0.25	0.05	0.14	0.72
Ocel1	0.64	0.73	1.04	1.81	0.73	1.66	1.27	1.33	2.1	3.73	2.54	1.15	2.01	1.65	2.94	0.41	2.06	4.2
Crem	2.78	2.49	2.63	3.28	2.06	2.86	2.49	9.27	11.18	6.2	9.39	2.88	4.12	3.07	8.02	3.26	6.71	2.24
Dusp3	1.58	1.6	2.08	2.6	3.35	2.81	2.07	3.88	5.21	4.7	5.68	1.78	4.08	2.9	5.85	1.56	5.85	7.08
Pomgnt2	0.16	0.07	0.05	0.16	0.11	0.17	0.14	0.17	0.19	0.75	0.36	0.22	0.25	0.25	0.4	0.26	0.2	1.21
Gm47528	0.35	0.17	0.18	0.95	0.12	1.4	0.58	0.63	0.38	0.89	1.95	2.23	0.56	0.76	4.58	1.32	2.23	1.34
Pigv	0.5	0.4	0.37	1.03	0.68	0.95	0.94	0.92	1.82	1.98	1.99	0.61	1.26	0.55	1.71	0.28	1.4	1.64
H2aw	0.98	0.61	0.45	1.56	0.41	1.57	1.68	1.63	1.79	2.67	3.97	1.44	1.44	1.07	4.4	0.71	3.8	2.07
E2f2	0.79	0.51	0.44	0.72	0.44	0.45	0.84	0.11	0.23	0.26	0.25	0.33	0.28	0.38	0.26	0.46	0.1	0.41
Prob1	0.15	0.28	0.32	0.92	0.4	1.44	0.87	0.54	0.44	1.09	1.14	0.93	1.21	1.51	1.93	0.04	1.11	2.41
Gm42047	6.65	6.96	8.31	12.64	6.1	7.61	5.58	4.84	16.6	30.8	18.05	9.61	12.88	4.6	9.72	4.37	16.29	5.12
Hgd	36.36	50.54	58.78	27.14	60.67	31.98	43.07	28.58	22.47	12.59	18.97	32.47	21.19	18.29	24.23	89.03	21.4	31.92
Slc52a2	0.66	0.37	0.7	2.12	0.45	1.99	1.36	1.51	1.83	3.41	2.8	1.11	2.44	1.62	2.07	0.36	1.94	3.11
2810002D19Rik	0.14	0.09	0.2	0.26	0.24	0.12	0.37	0.37	0.7	0.74	0.57	0.37	0.44	0.12	0.66	0.22	1.01	0.48
Iqcc	0.31	0.18	0.21	1.19	0.35	0.75	0.42	0.45	0.67	2.39	2.05	0.56	1.21	0.8	1.67	0.43	1.12	2.5
Nucb2	13.59	5.3	7.29	16.82	7.68	14.36	19.32	15.96	19.92	24.42	27.09	12.1	24.19	17.11	17.79	2.57	18.33	12.57
Josd2	2.09	2.44	2.15	4.34	2.7	2.16	3.14	4.1	5.27	7.03	10.75	2.76	4.3	4.4	8.49	3.67	9.22	6.23
Oaf	8.77	10.65	16.02	20.01	13.94	27.83	16.38	15.41	14.05	22.94	51.96	16.68	27.04	29.91	55.18	11.02	39.45	53.66
Tox2	0.3	0.47	0.3	0.26	0.42	0.29	0.34	0.1	0.07	0.06	0.04	0.21	0.03	0.09	0.04	1.28	0.03	0.07
Stbd1	8.35	7.95	6.48	22.28	9.4	27.51	14.03	9.27	21.84	32.27	35.01	11.89	19.98	17.86	34.37	12.11	32.6	34.63
Map11	1.44	0.87	1.36	2.86	1.49	2.62	3.25	3.16	4.04	4.4	5.45	2.01	2.6	1.65	4.1	1.02	3.91	5
Akr1d1	7.62	7.95	7.34	3.98	12.46	6.89	6.25	3.41	1.49	0.73	0.57	5.44	1.15	2.66	0.62	14.49	1.31	4.19
Net1	3.05	3.99	4.45	7.65	4.46	5.5	4.09	6.82	10.91	9.76	15.9	4.79	9.09	5.89	11.59	29.47	21.64	9.57
Dolk	1.14	1.08	1.06	2.67	1.15	2.63	2.18	2.05	3.02	3.9	4.16	1.98	3.13	1.98	3.51	1.08	3.88	5.81
Timp2	1.66	1.8	1.49	1.12	2.09	1.68	3.09	1.77	0.51	0.84	0.44	0.75	0.98	1.1	0.59	1.34	0.58	1.98
Zbtb26	0.11	0.06	0.1	0.19	0.11	0.15	0.13	0.25	0.32	0.44	0.49	0.14	0.22	0.12	0.22	0.05	0.46	0.4
Trim21	2.04	4.52	2.4	2.05	1.9	1.23	1.78	1.17	0.95	1.29	0.93	1.66	1.59	1.39	0.68	2.97	0.88	1.26
Kcnn4	0.25	0.33	0.17	0.17	0.11	0.13	0.12	0.16	0.07	0.09	0.09	0.09	0.07	0.1	0.01	0.29	0.08	0.13
Tmc7	0.47	0.51	0.95	0.91	0.76	1.12	0.66	1.09	2.3	1.62	2.11	1.06	1.3	1.42	1.62	1.16	2.54	1.9
Abcb11	8	10.84	12.71	9.72	9.97	8.29	8.18	6.22	3.81	3.48	2.82	8.84	5.36	6.51	4.75	26.06	4.13	5.83
Thrsp	304.72	365.99	257.28	93.01	378.63	131.81	283.98	122.58	60.66	25.72	32.86	186.55	82.12	114.87	49.36	215.9	79.34	13.42
Tmem25	0.06	0.11	0.02	0.06	0.21	0.2	0.23	0.02	0.12	0.6	0.49	0.01	0.33	0.12	0.59	0.1	0.39	2.13
Fxyd6	0.09	0.26	0.12	0.06	0.16	0.19	0.15	0.17	0.07	0.23	0.46	0.8	0.4	0.33	0.18	0.13	0.13	0.28
Onecut2	1.39	0.77	1.11	2.62	1.03	1.94	1.57	1.21	2.46	3.89	5.14	1.25	3.01	1.72	3.16	1.37	4.67	4.1
E330011O21Rik	0.49	1.05	0.42	0.27	1.65	0.27	0.29	0.27	0.25	0.19	0.21	0.18	0.23	0.33	0.18	1.65	0.03	0.33
Trat1	0.11	0.2	1.45	0.6	0.74	0.87	1.06	0.82	0.92	2.43	4.22	0.67	2.5	1	2.34	0.21	1.15	3
Bace1	0.79	0.61	0.46	1.64	0.78	1.36	1.01	1.04	1.42	2.35	2.24	1.05	1.87	1.51	3.06	0.27	2.49	4.91
Mthfsd	0.36	0.26	0.22	0.34	0.46	0.57	0.55	0.38	0.34	0.95	0.56	0.42	0.59	0.39	0.29	0.33	0.46	1.06
Map3k1	2.66	1.35	1.16	3.42	2.07	2.35	2.91	4.26	7.24	5.29	8.96	1.9	3.87	1.71	3.73	4.24	7.28	2.76
Neil1	0.4	0.45	0.28	1.02	0.59	0.63	0.55	1.02	1.36	2.06	1.86	0.72	1.26	0.57	1.3	1.27	1.56	2.11
Plpp5	6.92	4.51	5.69	9.28	9.23	9.14	8.13	8.41	19.2	21.32	19.36	6.49	8.38	8.03	16.15	4.08	7.2	17.42
Porcn	0.78	0.78	0.89	1.63	1.16	3.08	1.48	2.52	1.38	1.73	5.34	0.95	2.68	1.55	2.73	1.71	3.25	3.3
Gm4948	2.44	1.58	1.72	0.09	3.97	0.53	1.37	1.04	0.07	0.26	0.28	0.58	0.17	0.59	0.06	0.85	0.18	0.15
Cyp2c50	93.66	73.59	89.27	93.95	79.57	60.05	71.79	49.81	30.78	27.75	24.78	81.69	33.16	56.48	21.51	108.31	23.98	10.19
Rpl15-ps3	9.05	8.92	6.75	11.53	16.51	15.04	14.81	14.05	8.4	29.68	56.72	8.03	8.7	27.16	6.93	5.19	15.29	50.65
Sord	78.74	78.65	105.96	52.97	77.58	55.29	73.2	44.43	25.08	19.66	16.2	67.67	34.46	41.85	30.87	94.1	16.75	62.33
Mmp7	2.75	5.06	3.64	5.38	2.68	5.14	4.22	9.21	9.86	10.93	24.24	1.69	13.74	8.03	6.98	4.72	15.03	20.52
Pde4d	0.13	0.08	0.09	0.15	0.18	0.16	0.14	0.14	0.3	0.31	0.35	0.15	0.24	0.16	0.19	0.58	0.4	0.15
Akr1c14	3.67	4.97	9.38	1.31	5.89	2.5	2.76	2.46	1.12	0.92	0.6	3.42	1.23	1.67	0.94	11.4	0.91	9.22
Gpld1	21.69	17.79	16.93	15.38	19.33	14.48	16.27	11.2	7.42	6.12	4.27	16.13	8.15	11.13	6.54	24.61	6.78	8.54
Asprv1	4.28	2.19	2.76	2.55	2.17	1.15	2.87	0.93	1.32	0.86	1.58	1.54	1.55	1.11	1.22	3.2	1.12	1.38
Atat1	0.43	0.43	0.5	0.88	0.49	0.75	0.5	1.07	1.44	1.84	1.94	0.44	1.38	0.75	3.01	0.2	2.48	2.45
Itga8	0.13	0.32	0.21	0.11	0.34	0.15	0.37	0.06	0.04	0.01	0	0.06	0.08	0.1	0.04	0.32	0.02	0.07
Cyp4f14	17.22	28.08	32.09	17.88	29.88	25.34	30.11	15.38	8.96	6.35	7.25	19.34	12.89	20.94	10.28	36.86	7.35	9.24
Pisd-ps1	2.76	1.33	2.7	5.45	1.91	6.17	4.31	3.09	7.13	10.06	7.31	3.03	7.46	4.27	9.48	1.4	6.18	19.63
Gulo	45.65	62.04	76.15	38.21	71.29	45.25	72.08	40.87	18.94	14.28	15.09	46.18	27.52	38.99	33.34	100.06	21.18	34.6
4930480G23Rik	0.4	0.74	0.76	0.31	1.51	0.3	0.37	0.43	0.38	0.23	0.14	0.27	0.21	0.19	0.02	0.45	0.18	0.1
Abca8a	1.99	1.44	1.81	0.89	1.01	0.75	1.13	0.73	0.77	0.27	0.26	1.25	0.54	0.52	0.09	2.63	0.29	0.32
Golga1	1.82	0.83	0.85	1.54	1.29	2.33	2.8	2.96	2.92	3.47	3.2	1.64	1.95	1.33	2.93	0.65	2.65	3.36
Mndal	2.23	4.19	1.86	1.7	2.31	1.12	2.71	1.95	0.93	0.97	0.75	1.72	1.28	0.92	0.54	2.61	0.58	1.12
Gm15832	5.73	8.18	6.56	2.38	9.23	2.07	3.04	6.49	4.58	2.67	2.57	3.49	2.55	1.89	2.01	5.67	2.63	1.05
Cyp2c38	3.11	2.97	2.15	3.22	1.2	1.79	2.59	1.6	1.28	1.06	1	2.43	0.99	2.1	0.6	3.18	1.1	0.87
Wdr54	0.12	0.04	0.22	0.17	0.26	0.22	0.14	0.14	0.22	0.62	0.7	0.14	0.36	0.16	0.44	0.37	0.94	0.15
Pycrl	3.04	1.21	1.87	3.84	1.5	3.72	3.52	5.11	6.1	10.03	7.55	2.4	4.63	3.3	9.64	1.05	6.41	11.59
Slc35e3	1.33	0.84	0.96	3.08	0.76	3.7	2.23	3.75	4.03	3.88	6.58	1.78	2.5	2.27	7.07	0.62	7.17	7.23
Zfc3h1	3.41	3.01	2.73	4.12	3.29	3.4	4.67	10.07	8.83	8.65	10.51	2.9	4.76	2.86	9.9	1.89	6.91	4.39
Zfp467	0.3	0.3	0.41	0.83	0.38	0.72	0.31	0.34	0.53	1.82	1.08	0.51	1.19	0.23	1.35	0.3	0.89	1.15
Mbd6	7.69	4.61	5.5	12.19	5.33	11.71	9.99	11.18	13.98	20.5	22.03	6.49	13.23	11.65	21.31	4.3	13.44	11.92
Sntb1	2.88	2.33	2.91	6.13	2.32	7.18	3.29	6.04	6.9	9.12	10.06	3.1	6.59	8.11	9.3	3.09	7.82	14.52
Ifitm6	20.15	8.29	5.66	6.98	7.85	10.75	16.92	2.97	4.12	4.94	5.09	5.15	4.47	3.6	5.36	6.81	2.83	3.82
Rbm12b2	1.02	0.53	0.69	1.36	0.61	1.02	1.16	2.22	2.71	2.73	2.97	1.06	1.44	0.96	1.93	0.69	4.19	1.3
Mib2	1.26	1.12	0.99	1.63	1.31	1.9	1.16	2.7	3.22	3.58	3.47	1	2.44	1.41	3.66	1.08	3.52	3.73
Dennd4a	4.04	3.04	2.5	2.61	3.74	1.62	2.02	2.03	1.68	0.99	0.63	2.77	1.29	1.39	1.2	3.46	1.33	1
Klk1b4	1.44	2.14	1.09	1.42	3.68	2.19	2.14	0.49	0.6	0.4	0.5	0.83	0.58	0.96	1.3	3.05	1.09	1.11
Bbs10	0.23	0.32	0.12	0.78	0.16	0.61	0.75	0.48	0.69	1.66	1.04	0.6	0.78	0.88	0.82	0.06	0.91	1.83
2900026A02Rik	11.96	18.76	14.78	6.69	24.48	5.72	8.39	6.69	4.68	4.99	4.61	10.55	5.69	7.27	4.96	28.27	6.63	5.88
Arl6	0.6	0.58	0.41	1.16	0.32	1.12	0.8	0.28	0.77	2.18	1.77	0.85	1.71	0.99	1.18	0.2	0.99	2.01
Rbp1	2.21	5.86	4.66	0.67	6.21	2.44	3.17	1.38	1.04	1.05	1.23	0.93	1.94	1.82	2.46	2.21	1.26	4.43
Gm48961	0.02	0.08	0.05	0.06	0.06	0.12	0.08	0.14	0.48	0.36	0.52	0.02	0.2	0.22	0.27	0.02	0.56	0.09
Gm14421	0.28	0.3	0.46	1.05	0.49	0.68	0.79	1.04	1.89	1.74	1.84	0.5	1.84	0.69	1.42	0.16	1.21	1.22
Dact2	0.33	0.26	0.36	0.64	0.4	0.82	0.27	0.44	1.23	0.96	1.32	0.42	1.27	1.18	3.2	0.76	2.83	2.67
Ddc	0.82	0.75	1.15	1.01	1.25	1.37	1.29	1.57	1.8	1.65	5.01	0.8	2.01	1.15	3.13	1.37	2.15	3.05
Card10	0.49	0.44	0.35	1.01	0.71	1.3	0.72	0.5	0.86	1.26	1.45	0.65	1.74	1.79	1.56	0.97	2.05	2.56
Gm43314	0.19	0.03	0.14	0.15	0	0.37	0.18	0.12	0.25	1.2	0.97	0.02	0.58	0.34	1	0.13	0.46	0.67
Uggt2	1.42	0.58	0.5	0.24	0.35	0.2	0.65	0.7	0.2	0.23	0.17	0.44	0.24	0.16	0.25	0.08	0.12	0.21
Sort1	1.65	3.22	2.59	1.13	3.42	1.58	1.91	1.87	0.59	0.67	0.59	1.78	0.84	1.25	1.02	1.21	0.78	1.73
4932422M17Rik	0.79	0.87	0.82	1.61	0.98	1.64	2.2	2.39	2.68	3.56	2.32	1.05	2.22	1.25	2.33	0.4	3.22	2.32
Ugt1a7c	0.19	0.52	0.34	0.16	0.13	0.15	0.02	0.6	0.29	0.07	0.12	0.14	0.1	0.15	0.07	0.36	0.24	0.07
Snx33	0.73	0.75	0.95	2.43	0.79	1.64	1.52	1.11	2.53	2.72	3.66	1.57	2.35	1.9	2.88	1.28	4.08	2.55
Gm44805	63.53	2.76	69.69	58.95	60.58	45.31	54.94	1.72	0.8	28.06	0.44	2.21	4.5	38.45	1.52	1.71	0.64	65.2
Fam124a	1.38	2.94	2.3	1.73	5.35	2.11	1.33	1.68	0.87	0.67	0.53	1.68	0.98	1.13	0.36	4.27	0.64	0.74
Hyal2	1.51	1.22	0.84	2.03	0.78	2.72	1.1	3.38	4.55	2.42	4.57	1.56	3.11	4.04	3.7	1.36	5.82	4.88
Trafd1	14.36	30.43	17.41	9.21	11.92	7.89	15.96	6.93	7.17	5.89	4.69	12.81	10.53	9.02	4.02	24.8	5.82	5.47
Ighg2b	4.32	0.66	0.72	2.78	0.09	0.35	6.43	0.1	1.13	0.37	0.57	0.57	1.3	0.54	0.96	0.56	0.7	2.07
Septin5	0.32	0.56	0.63	1.05	0.43	0.65	0.59	0.19	1.24	1.52	1.88	0.62	2.06	1.19	0.45	0.44	1.32	0.43
Gm43597	0.1	0.01	0.07	0.17	0.08	0.11	0.15	0.25	0.44	0.4	0.35	0.13	0.3	0.08	0.3	0.1	0.12	0.23
Proser2	0.26	0.2	0.27	0.5	0.45	0.63	0.39	0.23	0.68	0.84	1.23	0.25	0.64	0.44	0.67	1.31	1.23	1.35
Enho	1.57	1.25	2.64	0.44	3.39	1.14	1.04	1.35	0.62	0.2	0.41	0.87	0.32	0.69	1.09	0.66	0.12	2.91
Klkb1	8.82	11.63	11.14	4.48	7.68	4.19	7.35	5.33	2.55	0.92	1.05	7.22	3.57	3.48	1.79	8.88	1.02	2.49
Slc47a1	2.91	5.02	4.45	3.16	4.82	4.09	3.04	2.85	0.91	1.12	1.15	3.56	1.37	2.81	0.94	5.19	1.59	2.58
Mturn	0.04	0.05	0.13	0.07	0.06	0.13	0.09	0.11	0.15	0.22	0.33	0.1	0.26	0.14	0.36	0.03	0.18	0.31
Gm37893	0.17	0.07	0.14	0.6	0.13	0.39	0.45	0.44	0.7	1.21	0.78	0.38	0.76	0.57	0.76	0.06	0.51	0.96
Nav2	3.17	5.49	2.42	1.58	2.49	0.82	2.51	2.04	2.24	1.06	0.48	2.4	1.5	1.05	0.72	4.93	0.91	0.41
Fam3a	1.19	1.02	0.65	2.99	0.93	2.39	1.81	1.9	2.67	4.19	5.35	1.45	3.03	1.61	4.52	0.63	5.03	5.98
Gatd1	0.35	0.35	0.32	0.6	0.32	0.88	0.79	0.57	1.24	1.04	1.11	0.46	1.09	0.46	0.96	0.37	1.23	1.78
Irf2bp1	2.8	1.17	1.47	4.39	1.98	3.82	3.07	5.73	6.28	7.68	6.83	2.24	5.21	3.45	8.27	2.03	6.84	6.89
Plcb3	0.65	0.6	0.47	1.6	0.76	1.02	1.23	1.54	2.13	2.7	1.97	0.75	1.86	1.09	1.87	0.73	2.17	2.71
Tedc2	5.09	3.83	4.58	4.65	4.9	5.54	5.73	4.52	7.56	12.71	19.07	3.13	6.67	4.78	13.42	3.14	7.25	30.27
Apol9b	17.88	44.82	48.12	56.84	27.78	29.82	48.54	9.3	44.86	5.67	6.57	32.81	19.41	57.46	17.99	36.21	4.73	8.46
Zbtb4	0.49	0.22	0.55	1.49	0.46	1.27	0.69	1.03	0.58	1.76	1.94	0.8	1.95	1.43	2.87	0.43	0.74	2.21
Rnd1	18.9	52.28	34.29	11.72	36.08	3.01	7.86	32.31	26.14	11.82	15.56	11.31	19.14	5.28	6.89	342.57	45.14	4.24
Cyp1a2	90.91	102.25	148.83	89.72	159.99	91.03	119.93	73.13	37.64	41.62	22.62	93.99	54	84.54	33.26	193.45	30.74	16.51
Vegfa	10.63	11.18	14.09	16.65	14.54	10.89	13.43	22.02	35.17	28.86	67.38	8.84	21.74	11.24	24.2	98.61	58.04	14.14
Itga10	0.06	0.1	0.11	0.17	0.19	0.27	0.13	0.2	0.28	0.19	0.43	0.26	0.27	0.39	0.55	0.03	0.21	0.34
Sirt4	0.4	0.4	0.35	0.67	0.49	0.7	0.83	0.62	1.16	1.85	1.69	0.53	0.69	0.54	0.84	0.29	2.2	1.74
Atp6v0a4	0.61	0.2	0.52	1.97	0.15	3.58	1	1.44	0.16	3.71	1.26	1.59	2.18	3.21	1.99	0.11	1.91	6.89
Tff3	1.69	8.79	18.97	0.81	13.21	15.4	2.83	2.75	0.68	2.07	1.91	0.14	2.44	4.38	11.65	3.49	6.64	18.02
Elovl5	49.88	61.49	44.7	26.46	75.52	33.62	42.78	27.98	25.03	9.98	12.37	42.7	14.06	24.62	17.26	107.47	18.3	11.99
Hamp	3672.34	4366.81	4060.13	2509.16	3031.91	1220.9	2447.16	2112.55	1704.48	982.36	733.77	2959.86	2192.19	1276.66	195.62	5789.46	782.93	885.04
Gm15502	2.6	1.69	2.77	3.31	2.58	5.41	3.96	1.34	2.69	7.32	9.47	5.6	4.55	8.24	5.61	0.72	6.38	15.76
Lmntd2	0.13	0.12	0.05	0.05	0.23	0.08	0.11	0	0.25	0.33	0.6	0.02	0.76	0	0.4	0.36	0.47	0.62
4933431E20Rik	0.06	0.02	0.04	0.08	0.1	0.14	0.09	0.08	0.09	0.27	0.25	0.04	0.13	0.14	0.16	0.05	0.18	0.46
Gm30015	0.03	0.05	0.03	0.22	0.03	0.14	0.02	0.21	0.23	0.56	0.47	0.06	0.26	0.14	0.6	0.01	0.75	0.57
B4galnt3	0	0.05	0.05	0.36	0.04	0.19	0.1	0.14	0.44	1.01	1.26	0.06	0.62	0.11	1.17	0.01	2.24	1.24
Ube2g2	43.44	30.51	31.38	43.86	40.39	30.79	45.84	38.76	11.28	11.36	7.18	35.67	14.36	34.39	9.59	28.1	30.14	7.24
Col6a3	0.13	0.11	0.12	0.06	0.3	0.12	0.23	0.07	0.02	0.06	0.02	0.02	0.06	0.06	0.08	0.09	0.04	0.47
Ccdc62	0.07	0.05	0.08	0.13	0.01	0.06	0.08	0.13	0.18	0.38	0.26	0.07	0.23	0.07	0.14	0.07	0.12	0.5
Aldh1a7	19.46	29.79	36.01	24.92	59.33	59.81	26.89	25.43	7.71	5.3	6.04	24.04	14.14	17.7	19.36	48.18	10.24	37.86
Bckdk	1.35	0.61	0.87	3.12	0.92	2.28	2.09	1.91	2.49	4.78	4.81	1.34	3.19	1.64	2.62	0.39	3.32	5.2
Adh6-ps1	0.2	0.17	0.13	0.72	0.17	0.5	0.21	0.35	0.28	1.41	1.17	0.32	0.78	0.75	0.62	0.08	0.95	3.55
Zmym6	0.47	0.39	0.5	0.5	0.33	0.43	0.43	0.8	0.98	1.19	1.09	0.48	1	0.42	1.55	0.38	0.89	1.15
Cib3	2.43	6.88	2.4	0.58	5.08	3.65	3.15	0.69	0.21	0.41	0.49	0.95	2.01	2.08	0.21	0.55	1.22	1.15
Tmtc2	0.72	0.97	1.16	0.72	0.78	0.72	0.59	0.85	0.53	0.21	0.56	0.55	0.44	0.58	1.38	2.24	1.35	0.8
Rprd1b	5.72	1.61	1.61	1.11	1.89	1.26	1.35	1.19	3.9	1.04	0.78	1.43	1.2	1.36	2.8	3.86	3.32	2.96
Gm38070	0.14	0.45	0.64	0.17	0.37	0.09	0.15	0.2	0.12	0.12	0.07	0.18	0.13	0.22	0.09	1.02	0.19	0.04
Rtp4	8.51	18.54	13.57	9.38	8.18	3.84	11.5	3.91	4.86	3.56	3.32	9.99	7.84	5.52	4.79	18.17	2	2.62
Anln	0.14	0.22	0.3	0.13	0.2	0.07	0.16	0.06	0.04	0.03	0.02	0.14	0.05	0.16	0.07	0.1	0.02	0.06
Arhgef19	0.48	0.45	0.5	1.06	0.39	1.87	1.12	0.29	0.31	1.88	1.87	0.39	1.93	1.15	1.99	0.53	1.28	7.75
Zbtb32	0.2	0.16	0.07	0.37	0.09	0.33	0.53	0.4	0.42	0.82	0.64	0.37	0.44	0.31	0.4	0	0.45	0.95
Acss2	1.87	4.18	2.28	1.06	6.93	2.82	2.44	1.04	0.44	0.62	0.8	1.75	1.26	1.05	1.58	12.4	1.46	1.95
Gm2814	1.24	1.54	2.3	4.1	1.86	3.64	1.37	2.98	4.46	4.48	11.61	1.9	5.55	5.05	8.04	1.56	7.5	5.86
C130046K22Rik	0.26	0.18	0.14	0.77	0.14	0.32	0.62	2.04	1.57	1.22	1.94	0.53	0.73	0.35	2	0.12	2.3	0.41
Gm4956	0.35	1.42	1.42	2.06	1.75	1.27	1.02	0.81	0.24	0.55	0.05	0.61	0.35	0.38	0.53	1.84	0.31	1.07
L3mbtl3	0.2	0.3	0.23	0.75	0.28	0.66	0.25	0.22	0.48	0.93	0.94	0.46	0.86	0.95	1.58	0.35	1.14	1.42
Erbb3	2.09	1.86	4.52	9.3	3.85	7.36	2.87	2.29	4.13	6.56	9.66	7.66	15.2	13.5	12.74	2.09	28.2	18.71
Hpgd	5.64	8.27	5.91	4.19	8.85	5.66	5.08	2.38	4.99	1.55	0.63	5.3	1.93	2.2	1.13	24.67	1.94	6.97
Mrc1	1.5	1.3	0.82	0.91	2.82	2.39	1.17	2.25	0.52	0.78	0.19	0.72	0.43	0.27	0.82	0.85	0.4	1.24
Hs3st6	0.68	1.13	0.61	0.11	1.63	0	0.18	0.15	0.21	0.29	0.03	0.14	0.23	0.21	0	0.76	0.07	0.37
Prkcz	0.93	0.5	0.27	0.96	0.41	0.98	1.08	1.29	1.64	1.72	1.48	0.75	1.77	1.22	2.13	0.22	1.46	2.11
Plk3	19.96	32.86	42.83	25.69	17.31	40.1	27.1	104.74	67.79	63.05	151.99	23.38	56.85	60.44	145.74	78.69	133.1	43.08
Hsd3b5	0.71	2.28	3.57	0.1	4.34	0.3	1.28	0.79	0.16	0.07	0.38	0.7	0.26	0.26	0.12	5.99	0.33	0.17
Pygm	0.39	0.66	0.91	0.21	0.83	0.12	0.2	0.27	0.1	0.07	0.03	0.34	0.16	0.36	0.07	0.43	0.06	0.23
Lhx3	0.33	0.53	0.1	0.08	0.41	0.08	0.08	0.07	0.05	0.03	0.05	0.15	0.04	0.03	0.06	0.29	0.1	0
Ptger2	0.18	0.15	0.2	0.22	0.33	0.17	0.21	0.21	0.13	0.12	0.03	0.05	0.09	0.07	0.03	0.07	0.08	0.17
Vipr1	1.59	1.03	1.31	1.02	1.69	1.63	1.79	0.78	0.41	0.81	0.2	0.72	0.7	1.06	1.19	1.35	0.93	3.98
Crispld2	1.3	1.01	1.01	1.13	0.39	0.36	1.7	0.35	0.45	0.45	0.15	0.41	0.97	0.4	0.93	2.94	1.19	0.71
Adm2	0.22	0.1	0.2	0.62	0.17	0.11	0.52	0.21	1.01	2.29	4.44	0	1.06	0	1.61	1.07	4.1	0.17
Coa4	0.55	0.28	0.3	0.7	0.33	0.7	1.02	0.59	0.82	1.45	1.77	0.41	1.01	0.71	1.68	0.34	1.02	1.54
Eml6	0.02	0.03	0.01	0.07	0.01	0.03	0.01	0.03	0.06	0.24	0.17	0.01	0.09	0.1	0.12	0.01	0.18	0.24
Ccdc191	0.3	0.29	0.3	0.34	0.31	0.47	0.33	0.41	0.5	0.97	0.69	0.48	0.56	0.41	0.47	0.31	0.55	0.86
Ltf	7.14	2.37	1.95	2.12	3.09	4.31	6.17	1.81	0.81	1.47	0.94	2.37	1.41	1.45	1	1.89	0.34	0.61
Cd36	7.82	8.97	3.16	10.93	5.01	11.62	8.32	5.11	1.41	3.69	2.37	6.55	2.73	7.4	4.04	5.49	4.48	6.19
Gm28818	0.12	0.06	0.15	0.3	0.14	0.09	0.09	0.11	0.64	0.87	1.02	0.16	0.18	0.24	0.42	0.09	0.77	0.48
Tgtp2	6.71	18	13.74	6.37	5.33	4.28	14.16	8.61	4.77	2.93	2.88	8.09	7.31	4.73	1.22	24.38	2.2	1.51
Slc10a1	36.19	40.34	50.46	21.87	39.41	27.36	37.03	17.31	7.04	6.58	5.75	34.44	14.34	21.35	12.12	51.66	8.98	17.38
Adgre4	0.31	0.19	0.16	0.34	1.81	0.61	0.32	0.54	0.01	0.1	0	0.05	0.13	0.23	0.23	0.08	0.16	0.62
Mettl15	0.22	0.17	0.28	0.33	0.31	0.59	0.51	0.55	0.49	0.62	0.57	0.45	0.84	0.44	0.74	0.4	0.91	0.82
Rubie	0	0.03	0.14	0.36	0.07	0.1	0.24	0.6	0.88	1.04	2	0.04	0.49	0.33	2.49	0.3	2.28	1.21
Gipc2	0.12	0.19	0.11	0.15	0.28	0.44	0.09	0.11	0.08	0.55	0.54	0.15	0.32	0.23	0.41	0.09	0.25	0.7
Lgalsl	6.89	5.38	3.97	1.72	4.07	3.4	5.01	1.62	1.43	1.85	0.58	2.52	3.05	2.88	1.06	1.39	1.23	2.48
Mypop	0.08	0.05	0.07	0.26	0.14	0.17	0.23	0.17	0.33	0.59	0.7	0.06	0.37	0.21	0.62	0.07	0.4	1.05
Col5a1	0.39	0.31	0.21	0.37	0.44	0.37	0.54	0.19	0.06	0.26	0.1	0.08	0.16	0.21	0.37	0.25	0.28	1.01
Miga2	0.58	0.37	0.23	0.9	0.22	1.57	0.56	0.92	1.26	2.03	1.01	0.56	1.13	0.67	2.38	0.44	1.71	5.88
Gm47583	0.07	0.08	0.08	0.13	0.12	0.04	0.11	0.2	0.26	0.34	0.28	0.2	0.15	0.24	0.24	0.02	0.35	0.13
Upp2	2.24	6	9.59	0.43	3.85	0.57	4.62	1.47	0.25	0.1	0.2	2.61	0.93	0.95	0.47	3.69	0.52	0.71
Fam89b	3.05	4.7	1.83	3.88	3.51	4.76	1.95	6.02	2.92	2.27	0.56	1.48	1.85	0.73	2.98	1.69	2.25	1.45
Lmo7	0.24	0.18	0.23	0.68	0.16	0.54	0.25	0.78	0.65	0.96	0.82	0.47	0.52	0.82	1.1	0.23	0.98	0.92
Ankrd9	0.13	0.02	0.03	0.19	0.14	0.16	0.21	0.15	0.14	0.21	0.49	0.18	0.37	0.38	0.37	0.06	0.14	0.51
Heatr5b	0.4	0.31	0.52	1.35	0.43	1.14	0.91	1.3	1.48	1.83	1.87	0.67	1.26	1.15	2.06	0.3	1.83	1.92
Ms4a4b	0.13	0.32	0.28	0.35	0.21	0.21	0.18	0.14	0.09	0.15	0.06	0.14	0.12	0.11	0.11	0.14	0.07	0.18
Ndrg3	0.57	0.29	0.42	1.04	0.56	0.86	0.77	1.12	0.93	1.47	1.65	0.57	1.12	0.67	1.35	0.19	1.52	1.61
Bcl7a	0.29	0.28	0.4	0.55	0.49	0.58	0.37	0.45	0.73	0.98	1.46	0.32	0.6	0.62	0.9	0.4	1.13	0.94
Dna2	0.64	0.35	0.58	0.88	0.68	0.8	0.95	1.15	2.18	1.41	2.29	0.62	0.98	0.66	2.36	0.28	1.46	2.03
Akr1c20	8.85	10.68	12.74	5.38	15.04	6.35	11.13	7.26	3.51	1.72	1.34	8.56	3.87	3.49	1.09	16.5	1.74	3.6
Mmp9	7.25	1.6	1.58	3.36	2.29	2.98	6.74	1.03	1.58	1.76	1.12	2.04	1.49	1.13	2.04	1.74	1.04	1.67
Klf16	0.53	0.61	0.39	1.21	0.71	0.66	0.68	1.35	2.31	1.58	2.37	0.74	1.51	0.5	2.83	1.79	3.53	1.23
Aqp1	13.6	11.8	8.21	8.01	15.52	8.83	16.51	10.37	5.71	4.46	1.32	8.31	5.93	5.9	6.89	11.83	4.6	15.1
Aldh1a1	34.74	37.6	55.57	31.46	81.6	59.64	32.76	46.46	17.26	10.63	6.5	39.19	14.6	23.74	11.53	55.45	7.72	50.91
Ccdc157	0.54	0.31	0.42	1.1	0.3	0.9	0.89	0.75	1.09	1.77	1.43	0.58	1.35	0.82	1.92	0.38	1.27	2.34
Snx32	0.25	0.1	0.16	0.22	0.11	0.28	0.21	0.36	0.58	0.66	0.69	0.19	0.41	0.12	1	0.12	0.81	0.63
Gm14296	0.15	0.11	0.08	0.06	0.01	0.33	0.07	0.07	0.19	0.21	0.15	0.32	0.31	0.04	0.56	0.4	0.14	0.01
Gm49602	0.66	1.2	1.26	0.48	1.62	0.36	0.53	0.65	0.25	0.35	0.23	0.5	0.53	0.34	0.32	0.33	0.51	0.3
Adgrf1	0.39	0.48	0.89	1.76	0.94	1.55	0.96	1.32	1.53	2.18	2.13	1.29	1.98	2.09	2.46	1.13	5.01	2.62
Gm48933	1.6	1.55	1.45	0.95	1.51	1.29	1.49	0.61	0.21	0.49	0.47	0.72	0.74	1.2	0.51	0.26	0.23	0.2
Fam47e	0.21	0.26	0.24	0.55	0.25	0.9	0.68	0.24	0.56	1.81	0.76	0.31	0.66	0.67	1.34	0.36	0.33	5.77
Adra1b	1.21	2.06	1.17	0.68	2.78	1.07	0.99	1.43	0.46	0.43	0.62	0.77	0.67	0.82	0.8	3.46	0.57	4.27
Fam184a	0.33	0.12	0.23	0.22	0.14	0.31	0.33	0.56	0.59	0.67	0.44	0.33	0.64	0.52	0.51	0.09	0.81	0.19
Dqx1	0.32	0.54	0.49	0.62	0.33	0.44	0.27	0.27	0.85	1.59	2	0.26	1.24	0.8	1.19	0.27	0.9	2.7
Zfp385b	0.07	0.08	0.11	0.22	0.14	0.41	0.08	0.21	0.12	0.23	0.49	0.15	0.35	0.54	0.43	0.07	0.45	0.47
Zfp420	0.16	0.07	0.15	0.2	0.22	0.06	0.09	0.42	0.26	0.41	0.47	0.17	0.36	0.25	0.33	0.11	0.31	0.39
Gm14288	0.33	0.26	0.57	1.13	0.5	0.54	0.64	0.46	1.23	1.9	1.45	0.51	1.74	0.35	0.55	0.31	0.64	1.99
Ndufa4l2	0.49	0.25	0.39	1.27	0.54	0.58	0.39	0.47	1.26	1.09	6.05	0.25	1.8	0.47	2.88	2.05	4.19	1.37
Ablim1	0.83	1.52	0.43	0.3	0.6	0.45	0.32	0.42	0.27	0.6	0.2	0.26	0.35	1.92	0.34	0.25	1.19	0.59
Synj2	0.8	1.59	1.6	0.6	1.56	1.11	1.06	0.58	0.39	0.48	0.3	0.9	0.56	0.54	0.24	1.34	0.41	0.38
Zfp874b	0.52	0.38	0.36	1.06	0.29	0.83	0.67	1.3	1.83	1.5	1.36	0.87	1.04	0.68	1.56	0.38	1.98	1.19
Six5	0.87	0.56	0.54	1.27	0.39	0.9	0.9	0.77	1.84	2.71	2.41	0.55	1.82	0.96	1.75	0.21	2.93	1.81
Zfp966	0.3	0.26	0.38	0.63	0.03	0.45	0.23	0.53	0.97	1.76	1.37	0.18	1.05	0.49	0.9	0.22	0.4	1.07
Reg3b	5.53	2.47	4.79	26.18	3.96	57.64	6.02	5.14	2.72	14.12	64.02	12.55	20.14	54.6	136.53	1.8	84.36	434.09
Camp	13.53	4.13	2.68	3.52	4.66	5.14	9.29	0.64	0.96	1.8	1.56	4.18	1.69	2.03	1.59	2.25	0.1	0.35
Cul7	0.73	0.59	0.62	1.79	0.55	1.4	1.13	1.8	2.05	2.79	2.04	0.73	2.13	1.34	4.17	0.55	2.7	3.06
Banp	0.2	0.12	0.05	0.36	0.14	0.25	0.16	0.34	0.56	0.61	0.82	0.35	0.2	0.27	0.63	0.1	0.53	0.8
D11Wsu47e	1.54	0.48	0.87	1	1.55	1.12	2.49	1.52	2.62	2.78	2.1	1.39	2.1	0.76	3.03	0.97	1.77	1.97
Slc2a2	7.29	8.17	6.02	2.5	5.73	2.69	6.15	1.86	1.17	0.63	0.9	5.72	1.36	2.1	0.86	11.32	0.99	1.8
Ssc4d	0.1	0.18	0.13	0.51	0.18	0.45	0.14	0.21	0.49	1.14	0.59	0.25	0.63	0.2	0.67	0.06	0.37	0.85
Lpcat2	0.69	0.64	0.32	0.61	1.25	0.88	0.88	0.93	0.8	0.38	0.15	0.22	0.29	0.28	0.49	0.54	0.37	0.48
Ackr3	1.21	1.63	0.91	0.89	1.68	1.07	2.61	0.96	0.4	0.46	0.22	0.93	0.48	0.68	0.64	1.96	0.53	1.12
Gm5530	2.09	1.33	2.15	1.66	1.61	0.81	0.95	0.79	3.02	0.55	1.31	0.82	0.3	0.67	0.63	2.18	0.47	0.41
Tnfrsf4	1.08	1.1	1.04	0.65	0.93	0.71	0.27	0.41	0.41	0.49	0.34	0.4	0.55	0.33	0.35	0.75	0.12	0.32
Mast1	0.08	0.02	0.05	0.13	0.07	0.14	0.1	0.09	0.27	0.38	0.21	0.08	0.17	0.08	0.23	0.02	0.11	0.21
Ifi47	45.89	26.52	78.42	8.81	38.91	17.88	66.81	16.06	16.28	8.44	3.85	20.51	26.52	24.98	4.37	28.87	4.2	7.16
Tasor	0.58	0.37	0.38	0.88	0.59	0.63	0.72	1.29	2.09	1.59	1.73	0.34	1.05	0.47	1.42	0.3	1.48	1.42
Vsig4	2.78	2.38	1.5	2.24	14.01	5	2.29	3.73	0.67	1.34	0.13	1.23	0.81	0.64	2.31	1.78	0.24	4.22
Fam49a	0.41	0.37	0.26	0.59	0.62	0.39	0.48	0.29	0.29	0.29	0.04	0.23	0.16	0.2	0.22	0.14	0.2	0.45
Gm35339	0.14	0.13	0.11	0.1	0.02	0.14	0.23	0.63	0.55	0.4	0.49	0.14	0.21	0.15	0.39	0.06	0.34	0.23
Adrb3	0.12	0.23	0.07	0.07	0.1	0.2	0.11	0.02	0.23	0.29	0.59	0.22	0.34	0.24	0.3	0.12	0.42	1.16
Gm41442	0.37	0.37	0.4	0.16	0.52	0.28	0.48	0.23	0.08	0.14	0.07	0.18	0.16	0.28	0.23	0.2	0.08	0.12
Asic1	0.14	0.09	0.08	0.28	0.13	0.26	0.25	0.15	0.3	0.54	0.38	0.2	0.3	0.24	0.27	0.01	0.33	0.51
1810034E14Rik	0.07	0.06	0.16	0.26	0.19	0.29	0.11	0.05	0.23	0.67	0.48	0.19	0.31	0.2	0.82	0.09	0.32	1.08
9130016M20Rik	1.92	1.92	2.95	1.66	1.96	2.03	1.5	1.2	0.72	0.65	0.45	1.6	1.27	1.37	0.51	4.51	0.64	7.91
Ighg2c	6.01	1.42	1.35	6.75	0	0.09	13.21	0.2	2.7	1.64	1.71	1.41	1.89	1.3	2.03	4.3	0.96	5.76
C030037D09Rik	0.07	0.06	0.01	0.12	0	0.02	0.08	0.1	0.21	0.33	0.55	0.08	0.05	0.02	0.44	0.09	0.39	0.28
Gtpbp4-ps1	5.74	3.89	8.7	53.03	7.58	16.25	16.42	68.81	101.06	57.17	92.31	20.86	39.63	35.17	79.78	4.22	41.98	53.76
Elovl3	1.25	4.17	7.25	2.01	5.12	1.99	1.83	2.45	1.07	0.57	0.58	3.01	0.95	3.32	2.04	11.76	0.57	3.2
Gm2379	1.29	0.13	0.48	4.2	0.32	2.61	1.64	4.38	5.22	8.66	11.41	0.79	4.27	5.05	19.21	0.33	6.26	9.84
Cfap100	0.02	0.08	0.05	0.05	0.02	0.05	0.03	0.1	0.08	0.23	0.28	0.04	0.12	0.06	0.06	0	0.04	0.05
Gm48878	0.65	1.09	1.07	0.59	1.82	0.63	1.12	1	0.98	0.19	0.21	0.51	0.53	0.35	0.43	1.94	0.69	0.1
Zfp438	0.08	0.11	0.11	0.23	0.15	0.06	0.29	0.22	0.29	0.51	0.41	0.1	0.45	0.18	0.36	0.15	0.47	0.53
Fbxl8	0.49	0.22	0.31	0.84	0.46	0.55	0.45	1.16	1.97	1.23	1.61	0.58	1.09	0.72	1.13	0.91	1.3	1.83
0610030E20Rik	1.01	0.84	1.63	1.71	1	2.52	2.58	2.15	3.59	4.23	1.69	1.2	3.39	2.45	3.05	1.03	4.76	3.1
Pcbp4	0.38	0.69	0.93	1.33	0.91	1.42	0.62	1.36	1.8	2.14	2.69	0.7	1.77	1.21	3.31	0.73	2.62	2.61
St8sia3	0.11	0.07	0.05	0.11	0.08	0.11	0.1	0.02	0.13	0.11	0.51	0.1	0.2	0.12	0.3	0.19	0.51	0.2
Rnf213	14.18	28.28	19.27	12.43	8.16	5.14	18.6	7.24	9.17	5.46	3.71	15.41	12.05	10.76	2.59	21.93	3.31	4.15
Colec10	2.35	1.86	1.43	1.86	2.01	1.35	2.69	1.29	0.76	1.05	0.14	1.14	1.06	1.11	0.83	2.4	0.81	1.37
Ggt1	0.7	0.48	0.62	0.33	0.37	0.32	0.74	0.08	0.36	0.15	0.42	0.17	0.19	0.18	0.14	0.54	0.22	0.27
Hdhd3	0.43	0.19	0.25	1.96	0.84	2.09	0.63	0.6	0.97	3.09	1.66	0.98	2.61	2	1.85	0.27	1.21	9.14
Pcolce	0.77	0.83	0.85	0.43	1.43	1.04	1.05	0.42	0.2	0.26	0.21	0.37	0.56	0.57	0.44	0.66	0.24	1.87
9930111J21Rik2	0.36	0.57	0.28	0.24	0.25	0.09	0.29	0.14	0.23	0.09	0.04	0.21	0.24	0.08	0.1	0.2	0.08	0.13
Hbegf	1.19	1.41	1.24	1.64	0.82	0.37	0.69	1.07	1.24	0.4	0.12	1.16	0.6	0.32	0.55	3.48	0.49	0.29
Cmbl	20.23	20.99	21.24	13.23	20.58	16.26	14.98	12.66	6.72	5.05	6.06	19.87	6.86	10.95	8.75	24.27	8.75	17.43
AC135859	0.13	0	0.61	0.55	0.33	0.75	0.27	0.68	1.27	1.77	1.66	0.24	2.15	0.98	2.01	0.73	2.4	1.24
Tstd1	11.02	11.24	6.27	3.92	6.36	3.62	7.41	1.76	3.9	2.22	4.5	5.73	3.55	5.34	3.67	6.52	4.8	2.8
Tmem35b	0.42	0.43	0.59	0.95	0.61	0.49	0.35	0.83	1.19	1.63	2.03	0.61	1.25	0.47	1.24	0.49	0.86	1.43
Idi1	19.6	11.71	21.79	23.41	22.61	48.78	30.41	39	26.11	47.81	54.22	8.04	60.78	51.81	19.11	11.58	38.19	48.36
Meis1	0.08	0.04	0.02	0.1	0.04	0.08	0.05	0.11	0.08	0.25	0.11	0.09	0.18	0.09	0.18	0.04	0.14	0.3
Myrf	1.36	0.64	0.84	2.54	1.11	2.35	1.76	2.87	3.77	4.23	3.79	0.91	2.49	2.39	5.31	0.49	3.3	4.33
Gm49320	0	0.98	2.88	0.01	0.02	0	0.08	0	0.9	0	0.14	0	0.11	0.04	0.62	1.56	0.04	1.13
Gm37795	0.18	0.38	0.5	0.09	0.19	0.38	1.17	0.04	1.01	1.55	0.61	0.67	0.63	0.5	0.11	0.26	0.28	0.28
Shf	0.49	0.36	0.71	1.06	0.81	0.87	0.47	1	1.8	2.18	1.99	0.59	1.37	0.85	2.22	0.63	2.47	2.08
Hdac9	0.06	0.04	0.01	0.06	0.26	0.02	0.02	0.04	0.01	0.02	0.02	0.01	0.02	0.03	0.02	0.03	0.02	0.04
Dpysl3	0.54	0.63	0.5	0.52	0.67	0.28	0.57	0.42	0.2	0.2	0.06	0.42	0.28	0.17	0.12	0.66	0.24	0.12
Sigmar1	2.39	2	3.35	8.35	3.61	6.19	5.57	4.07	8.91	9.85	14	3.12	7.16	4.37	10.56	8.87	13.54	14.1
Pdlim2	0.28	0.24	0.15	0.22	0.2	0.16	0.23	0.22	0.08	0.12	0.07	0.13	0.05	0.08	0.12	0.14	0.05	0.19
Tnxb	0.29	0.34	0.2	0.16	0.5	0.34	0.6	0.18	0.06	0.16	0.05	0.06	0.19	0.24	0.17	0.19	0.18	0.66
Bmp5	0.82	0.46	0.3	0.5	0.71	1.09	0.76	0.13	0.07	0.09	0.01	0.35	0.18	0.6	0.52	0.52	0.35	1.7
Cdpf1	0.57	0.27	0.47	1.72	0.56	1.2	0.44	1.05	2.45	2.97	3.13	0.57	1.81	1.13	2.07	0.58	2.72	3.48
Gm14325	1.21	1.01	1.51	1.65	0.9	2.62	1.45	3.28	2.85	3.68	3.26	1.23	3.01	1.24	2.48	1.25	2.75	3.02
C230062I16Rik	0.05	0.07	0.04	0.12	0.07	0.09	0.15	0.07	0.22	0.2	0.47	0.06	0.13	0.07	0.19	0.15	0.23	0.15
Gm38171	0.43	0.48	1.02	2.12	0.34	0.63	0.98	1.78	3.21	4.78	1.67	1.89	2.91	1.98	0.66	0.75	0.82	0.04
Gm3379	2.15	1.85	1.76	3.51	3.07	2.52	3.09	2.33	2.36	3.28	18.36	2.28	2.67	3.2	3.01	2.27	3.05	3.11
Gm31718	0.58	1.17	0.96	0.8	0.91	0.23	0.72	0.52	0.53	0.29	0.52	0.42	0.43	0.4	0.37	2.04	0.33	0.24
Gpatch11	0.7	0.43	0.66	1.76	0.72	1.16	0.97	1.16	1.4	2.3	2.45	0.9	1.48	1.62	1.85	0.42	1.38	2.06
B230217C12Rik	0.16	0.07	0.05	0.2	0	0.06	0.14	0.03	0.04	0.81	0.19	0.06	0.73	0.06	0.07	0	0.34	0.5
Xkr8	0.34	0.21	0.21	1.02	0.35	0.46	0.65	0.76	1.43	1.16	1.18	0.6	1.06	0.57	1.07	0.45	0.84	1.45
6030498E09Rik	0.07	0.09	0.08	0.57	0.11	0.93	0.4	0.56	0.6	1.16	0.89	0.07	1	0.32	1.11	0	0.59	1.9
Gm49599	0.18	0.25	0.31	0.07	0.18	0	0.14	0.1	0.04	0.06	0	0.09	0.09	0.11	0	0.13	0.1	0
Rn7s1	12.22	4.48	14.09	5.69	7.65	20.57	17.33	11.71	10.32	7.5	18.69	56.22	16.18	55.57	9.35	98.6	18.7	2.83
Tmc8	0.56	0.6	0.42	0.39	0.4	0.64	0.59	0.21	0.3	0.37	0.25	0.16	0.13	0.17	0.44	0.42	0.21	0.51
Herpud1	874.41	414.65	435	171.94	308.92	300.96	703.9	570.72	317.1	136.57	98.56	408.56	218.44	237.58	292.81	78.04	183.13	138.7
Nipal1	0.11	0.34	0.3	0.75	0.23	1.47	0.21	0.36	0.41	0.43	1.66	0.48	1.31	1	2.25	1.98	3.74	0.84
Gm14405	0.04	0.15	0.15	0.4	0.07	0.29	0.54	0.41	0.86	0.42	0.69	0.22	0.79	0.19	0.3	0.05	0.53	0.35
Gm37249	0	0.02	0.12	0	0.02	0	0.08	0.1	0.16	0.22	0.47	0.02	0.35	0.05	0.04	0.25	0.16	0.17
Ugt1a6b	10.79	8.6	11.79	39.08	13.58	15.68	11.32	10.42	20.01	5.02	10.58	10.87	8.65	12.65	12.3	48.23	39.52	6.79
Lrfn3	0.99	0.64	0.91	2.68	0.62	2.42	1.36	1.03	3.97	2.93	6.47	0.95	2.08	1.97	6.13	3.22	7.29	4.64
Zfp524	0.86	0.59	1.07	3.06	1.46	2.24	2	2.63	4.43	4.5	5.08	1.13	2.88	1.73	5.42	0.98	5.23	2.45
Pisd-ps2	0.35	0.09	0.14	0.7	0.23	0.71	0.51	0.47	0.93	1.44	0.61	0.45	1.03	0.73	0.79	0.13	0.9	1.52
Alkbh7	1.6	0.85	1.3	2	0.81	2.59	1.85	1.1	1.51	3.23	4.98	1.34	3.08	2.11	3.82	1.63	4.08	6.2
Zfp174	0.08	0.01	0.03	0.16	0.03	0.13	0.15	0.1	0.13	0.34	0.28	0.07	0.19	0.08	0.22	0.02	0.24	0.57
Slc16a9	0.31	0.34	0.31	0.48	2	1.34	0.58	0.28	0.04	0.13	0	0.19	0.11	0.1	0.17	0.07	0.13	0.63
Lpin2	0.88	1.32	1.84	1.78	2.18	6.04	1.44	1.29	1.88	1.35	7.18	2.03	2.07	7.78	9.53	11.18	19.93	10.11
Myof	0.19	0.21	0.14	0.43	0.41	0.27	0.22	0.1	0.19	0.14	0.08	0.08	0.18	0.12	0.12	0.13	0.11	0.5
Bbox1	6.6	5.94	5.33	4.37	5.75	4.38	3.99	2.56	1.62	1.54	1.14	5.97	2.26	2.89	1.36	6.15	1.02	4.15
Gm15545	0.06	0.02	0.2	0.45	0.26	0.44	0.37	0.57	0.47	0.84	0.81	0.3	0.4	0.33	0.75	0.17	0.8	1.41
Glt1d1	2.43	2.14	2.73	3.27	4.33	3.66	2.08	1.72	3.84	3.73	11.3	1.43	6.32	2.5	7.31	5.74	11.7	4.55
Prss53	0.25	0.14	0.19	0.03	0.18	0.25	0.4	0.29	0.49	0.82	0.69	0.11	0.48	0.23	0.31	0.08	0.32	0.6
Cd300lg	0.53	0.45	0.38	0.16	0.78	0.4	0.47	0.15	0.07	0.04	0	0.19	0.16	0.14	0.18	0.43	0.07	0.33
Vegfb	1.98	1.44	1.88	2.18	2.67	1.8	1.53	3.74	7.45	2.81	9.28	2.26	2.3	1.82	10.23	3.9	9.53	5.9
Aqp11	0.12	0.15	0.11	0.32	0.23	0.33	0.13	0.17	0.17	0.37	0.47	0.31	0.27	0.27	0.34	0.25	0.26	1.07
Aktip	0.32	0.28	0.33	0.89	0.38	0.74	0.51	0.76	0.84	1.34	1.29	0.39	0.81	0.64	1.33	0.26	1.09	1.55
Gm12033	43.95	15.24	17.36	76.81	50.21	23.44	65.71	10.47	22.78	18.71	32.19	11.44	10.8	15.44	24.13	102.94	41.08	15.29
Gm44597	0.36	0.64	0.46	0.39	0.62	0.44	0.6	1.01	0.82	1.42	0.77	0.74	0.9	0.58	0.73	0.31	0.82	0.45
Gm13375	1.01	1.05	0.85	2.06	1.16	2.49	1.45	1.18	1.89	2.95	3.27	1.38	3.37	1.75	3.33	0.63	1.84	2.63
Izumo4	0.26	0.4	0.07	0.23	0.29	0.28	0.4	0.21	0.27	0.95	0.79	0.14	1.03	0.25	0.4	0.32	0.43	0.43
Tceanc	0.11	0.05	0.14	0.59	0.54	0.12	0.59	0.08	0.4	0.56	0.53	0.68	0.55	0.62	0.18	0.07	0.18	0.54
Amigo2	6.34	6.33	4.4	10.7	6.01	15.81	9.19	6.55	1.03	1.66	2.14	7.3	2.19	6.31	2.84	2.51	4.26	5.03
Ift81	0.12	0.25	0.12	0.31	0.06	0.2	0.36	0.26	0.59	0.47	0.46	0.3	0.48	0.3	0.44	0.09	0.57	0.51
Sh3kbp1	0.18	0.21	0.16	0.3	0.39	0.31	0.31	0.2	0.15	0.18	0.08	0.08	0.08	0.14	0.14	0.09	0.11	0.33
C3ar1	0.53	0.48	0.34	1.12	0.78	0.56	0.45	0.44	0.46	0.36	0.21	0.15	0.44	0.28	0.47	0.27	0.17	0.61
1700086O06Rik	1.23	0.46	0.96	1.92	0.54	1.4	2.2	1.65	1.99	3.19	2.03	1.47	2.77	1.52	1.38	0.27	0.9	1.94
Mlh3	0.35	0.2	0.21	0.65	0.16	0.35	0.3	0.35	0.4	1.21	0.97	0.24	0.74	0.64	0.83	0.07	0.69	1.3
Slc1a1	0.18	0.36	0.33	0.18	0.3	0.14	0.05	0.1	0.06	0.04	0.12	0.19	0.09	0.04	0.01	0.42	0.2	0.01
Tmem201	0.29	0.27	0.14	0.57	0.53	0.44	0.35	0.25	0.52	0.79	1.09	0.42	0.37	0.59	0.79	0.99	1.02	0.93
Hcn3	3.97	2.28	1.34	0.37	8.33	0.75	1.78	0.51	0.82	0.18	0.27	1.61	0.5	0.23	0.26	1.63	0.24	0.15
Lsm10	1.7	1.15	0.63	2.35	1.37	2.65	2.06	2.56	4.74	4.51	5.17	1.56	2.18	2.21	6.59	2.71	6.15	5.1
6330403L08Rik	0.16	0.16	0.02	0.21	0.08	0.1	0.09	0.15	0.31	0.5	0.65	0.15	0.26	0.11	0.23	0.53	0.61	0.61
Zscan20	0.06	0.12	0.13	0.31	0.14	0.28	0.2	0.24	0.28	0.4	0.41	0.27	0.28	0.15	0.28	0.09	0.3	0.37
Slc2a1	3.88	4.29	5.75	9.01	5.55	5.05	6.78	12.8	19.22	12.15	23.24	2.91	10.32	3.33	13.72	63.41	25.63	3.38
Rell1	3.4	15.43	3.7	6.62	20.58	5.81	6.82	6.5	1.7	4.28	0.97	2.64	5.64	6.2	5.14	26.21	4.77	2.86
Nlk	0.85	0.36	0.61	1.18	0.8	1.06	1.11	1.18	1.83	1.96	2.13	0.58	1.44	1.19	1.96	0.46	1.89	1.78
Mt3	0.22	0.15	0.21	0.65	0.3	0.46	0.27	0.46	0.88	0.74	1.23	0.43	0.86	0.3	1.5	0.67	0.5	0.69
Cep290	0.05	0.03	0.06	0.08	0.06	0.09	0.06	0.04	0.08	0.18	0.16	0.08	0.1	0.09	0.07	0.02	0.13	0.2
Cyp2c55	0.52	1.46	1.48	0.59	2.77	0.72	1.38	0.84	0.43	0.26	0.14	0.69	0.51	0.73	0.3	3.73	0.21	0.02
Cabyr	1.02	1.17	1.3	0.25	2	0.78	0.9	0.48	0.27	0.13	0.41	0.47	0.5	0.48	0.19	0.79	0.16	0.42
2610021A01Rik	0.26	0.25	0.26	0.65	0.16	0.39	0.76	0.49	0.68	0.91	1.47	0.44	0.38	0.43	0.9	0.42	1	0.78
Hnmt	4.96	4.59	2.53	1.82	4.09	2.54	2.86	2.73	1.33	0.64	0.57	3.08	1.57	1.87	1.1	5.51	0.96	1.12
Dcaf17	0.31	0.17	0.26	0.24	0.37	0.46	0.46	0.4	0.63	0.81	0.46	0.21	0.57	0.36	0.6	0.19	0.57	0.35
Xndc1	0.3	0.17	0.06	0.47	0.16	0.69	0.7	0.51	0.47	1.02	0.63	0.37	0.41	0.3	0.55	0.16	0.81	0.97
Cd320	0.22	0.19	0.27	0.7	0.19	0.55	0.49	0.39	0.77	1.14	1.49	0.26	0.67	0.59	0.79	0.37	1.05	1.49
Col6a2	0.21	0.29	0.2	0.07	0.42	0.32	0.4	0.21	0.04	0.08	0.04	0.09	0.12	0.12	0.18	0.42	0.04	0.89
Pnldc1	0.62	1.39	0.8	0.41	0.88	0.41	0.36	0.52	0.4	0.47	0.35	0.43	0.27	0.23	0.14	0.91	0.07	0.09
Fam162a	34.49	26.97	27.74	57.06	33.08	45.92	34.77	41.48	81.48	62.19	152.64	26.34	52.16	36.25	79.05	48.73	128.15	35.93
Hkdc1	0.09	0.08	0.13	0.09	0.1	0.17	0.13	0.11	0.14	0.13	0.74	0.1	0.19	0.09	0.83	0.11	0.19	0.16
Srd5a1	1.49	5.24	3.21	2.4	3.98	2.79	3.6	1.48	0.42	0.34	0.41	2.66	1.43	2.43	1.78	6.37	1.43	1.43
Rnf125	26	44.09	35.72	14.98	46.37	8.62	15.9	20.53	22.98	7.04	5.19	27.39	17.9	12.98	6.4	36.64	18.27	1.9
Rdh16	4.09	2.92	2.42	3.28	1.94	2.93	3.03	1.75	0.92	0.41	0.61	3.45	0.92	1.84	0.82	5.35	1	0.76
Proser3	0.04	0	0.03	0.16	0.03	0.09	0.03	0.14	0.2	0.15	0.38	0.09	0.2	0.07	0.3	0.04	0.22	0.31
Mkks	0.67	0.3	0.61	1.28	0.46	1.23	0.59	2.41	1.68	1.73	2.26	0.38	2.39	0.42	1.48	0.19	1.52	1.82
Mmp2	0.46	0.83	0.33	0.31	0.45	0.42	0.77	0.84	0.16	0.22	0.04	0.1	0.39	0.32	0.07	0.6	0.06	0.46
Pde6d	1.35	0.79	0.73	2.79	0.9	2.47	1.99	2.59	3.11	3.85	3.78	1.21	2.99	2.23	3.84	0.41	3.47	3.5
Akr1c6	164.11	169.38	169.72	77.54	181.86	121.56	147.82	92.51	59.83	28.59	26.88	139.95	79.41	83.93	18.62	198.3	41.79	7.54
Tmc5	0.16	0.27	0.29	0.33	0.56	0.61	0.26	0.76	0.27	0.44	0.78	0.37	0.62	0.46	0.55	0.25	0.24	0.47
Stfa2l1	7.84	2.6	1.55	2.33	3.93	1.59	4.8	1.01	2.22	0.37	1.1	1.68	2.08	1.03	1.43	3.12	0.59	0
Pmp22	1.86	2.1	1.69	4.14	4.32	2.43	1.77	2.15	1.49	1.48	0.37	1.77	1.15	0.46	2.04	2.19	1.67	0.9
2610507I01Rik	0.54	0.33	0.69	1.31	0.8	0.97	0.85	1.44	1.89	3.13	2.35	0.42	1.63	1.07	3.28	0.14	1.96	3.98
Pxdn	0.28	0.22	0.13	0.17	0.29	0.18	0.24	0.08	0.09	0.09	0.08	0.07	0.15	0.13	0.09	0.15	0.19	0.61
Gm8121	1.96	1.82	1.28	2.28	1.56	2.48	3.88	2.55	3.68	4.53	4.71	3.22	2.75	1.73	3.96	2.42	2.33	1.88
Reg3g	3.23	1.12	6.19	20.85	2.49	18.03	3.3	2.88	1.65	14.66	18.06	13.94	29.1	27.58	33.31	1.55	14.7	87.02
Gm26648	0.32	0.54	0.39	0.22	0.35	0.2	0.22	0.18	0.06	0.15	0.08	0.23	0.22	0.33	0.16	0.42	0.12	0.15
Creb5	0.04	0.05	0.04	0.04	0.1	0.03	0.05	0.08	0.01	0.02	0.01	0.02	0.03	0.03	0.01	0.02	0.01	0.02
Jrk	0.11	0.11	0.07	0.25	0.07	0.38	0.33	0.15	0.14	0.45	0.35	0.12	0.38	0.29	0.4	0.05	0.23	0.51
Arl4d	3.32	6.2	4.47	4.21	6.57	4	3.49	1.69	12.48	3.64	26.51	6.08	6.25	8.07	4.26	151.55	39.09	9.72
Mettl8	0.08	0.09	0.1	0.16	0.05	0.12	0.14	0.07	0.25	0.53	0.41	0.06	0.22	0.19	0.38	0.13	0.28	0.79
Fmo4	0.21	0.42	0.65	1.47	0.26	1.19	0.51	0.67	1.01	1.43	1.78	0.94	1.77	1.19	1.89	0.17	1.68	3.53
Pfkfb3	44.23	18.98	17.17	44.2	27.3	7.4	16.92	29.06	8.94	9.56	5.73	14.59	32.2	24.64	3.62	46.2	12.87	6.64
Lum	1.7	2.36	1.81	0.92	2.88	1.69	2.85	1.48	0.77	1.12	0.23	0.89	1.09	1.16	1.06	2.34	0.98	3.11
Naaladl2	0.23	0.21	0.1	0.1	0.1	0.06	0.12	0.09	0.08	0.01	0.04	0.11	0.07	0.09	0.03	0.14	0.07	0.04
Zdhhc24	0.48	0.51	0.47	1.33	0.33	1.23	1.2	1.28	1.03	2.12	0.95	1.5	1.03	0.99	1.3	0.22	0.57	1.28
Gm29825	0	0.21	0.34	0.14	0.2	0.1	0.09	0.44	0.07	0.67	0.99	0.32	0.58	0.27	0.67	0.39	0	0.19
D930048N14Rik	0	0	0.04	0.14	0	0.12	0.06	0.1	0.18	0.44	0.28	0.07	0.09	0.11	0.27	0.18	0.18	0.59
Zfp329	0.15	0.09	0.11	0.21	0.1	0.16	0.36	0.17	0.25	0.4	0.56	0.17	0.17	0.22	0.31	0.03	0.59	0.6
AW146154	0.2	0.14	0.22	0.54	0.3	0.51	0.72	0.42	0.69	0.8	0.9	0.18	0.63	0.32	0.9	0.11	0.84	0.87
Prr22	0.06	0.01	0.09	0.44	0.41	0.28	0.24	0.16	0.17	0.83	0.45	0.47	0.19	0.21	0.16	0	0.13	0.17
Zfp983	0.16	0.07	0.14	0.42	0.14	0.17	0.21	0.36	0.53	0.87	0.67	0.16	0.36	0.21	0.52	0.05	0.43	0.66
Alg6	0.17	0.17	0.18	0.35	0.27	0.36	0.51	0.27	0.29	0.79	0.6	0.13	0.42	0.21	0.16	0.1	0.41	0.64
Ankrd26	0.15	0.05	0.06	0.26	0.11	0.17	0.13	0.17	0.28	0.4	0.32	0.21	0.28	0.09	0.34	0.02	0.18	0.52
F8	0.13	0.26	0.19	0.29	0.37	0.16	0.31	0.19	0.15	0.09	0.04	0.13	0.15	0.14	0.09	0.28	0.12	0.25
Gfod1	0.3	0.35	0.15	0.21	0.45	0.19	0.18	0.11	0.11	0.16	0.04	0.17	0.09	0.18	0.17	0.06	0.12	0.17
Nmb	2.24	1.68	1.36	1.04	1.15	0.72	0.53	0.92	0.79	0.14	0.66	0.78	0.98	0.94	0.52	0.36	0.12	0.1
Gm13421	0.7	0.22	0.37	1.18	0	1	1.4	3.11	2.04	2.96	1.63	0.44	1.83	0.34	1.75	0	1.27	2.81
Sap30	2.24	2.28	1.61	3.19	2.72	2.52	2.8	3.93	6.18	5.11	9.76	1.84	3.09	2.11	5.37	13.76	10.53	2.15
Zfp969	0.55	0.58	0.65	0.9	0.95	1.19	0.98	1.18	1.72	1.6	1.51	0.84	1.44	0.73	1.92	0.26	3.13	2.8
Limch1	0.25	0.13	0.14	0.28	0.17	0.07	0.19	0.18	0.08	0.07	0.02	0.11	0.13	0.13	0.11	0.18	0.08	0.08
Mtmr11	0.28	0.48	0.32	0.38	0.4	0.64	0.45	0.73	0.65	0.68	1.36	0.31	0.9	0.39	1.99	0.71	1.73	1.68
Gm26981	0.11	0.09	0.06	0.48	0.06	0.38	0.41	0.26	0.47	0.86	0.48	0.22	0.44	0.34	0.35	0.09	0.24	0.59
Col1a2	0.58	0.61	0.44	0.38	1.22	0.98	1.21	0.57	0.16	0.3	0.03	0.22	0.38	0.44	0.3	0.8	0.32	1.69
1700109H08Rik	0.9	1.35	1.21	0.56	1.05	0.19	0.4	0.71	0.29	0.38	0.28	0.92	0.3	0.65	0.27	0.22	0.1	0.39
Mir704	22.22	12.54	11.69	2.41	6.21	1.97	9.44	9.04	2.27	0.83	1.05	8.56	3.97	2.19	2.3	0.79	0.15	1.31
Kifap3	0.15	0.08	0.25	0.61	0.16	0.67	0.31	0.49	0.49	1.22	0.62	0.35	0.5	0.47	0.83	0.11	0.37	1.07
Col1a1	0.33	0.62	0.49	0.34	1.29	0.77	1.23	0.52	0.12	0.2	0.08	0.13	0.45	0.48	0.35	1.02	0.34	3.18
Gm36172	0.95	1.38	1.22	2.47	1.27	2.6	2.04	2.81	2.63	4.41	4.59	0.86	4.28	2	7.78	0.89	6.79	9.01
Fmo1	4.48	4.98	5.07	4.14	6.97	4.71	3.97	3.2	1.52	0.88	1.01	5.11	2.24	2.8	1.1	7.57	1.65	2.96
Gm10032	0.2	0	0.11	0.26	0.1	0.75	0.23	0.21	0.21	0.37	0.6	0.2	0.66	0.83	0.85	0	0.14	3.06
Gm49368	2.04	0	0	4.31	2.04	0	0.46	0	0	0	0.26	0	0	0.28	0	0.43	0	4.01
Armc6	0.45	0.38	0.37	0.61	0.53	1.07	0.54	0.68	1.26	1.42	0.79	0.42	1.06	0.51	1.13	0.37	0.62	0.98
AI661453	0.97	1.87	1.29	1.46	1.23	2.81	1.68	1.19	1.68	2.05	6.2	1.56	1.55	2.32	3.68	3.3	5.21	2.78
Car5a	2.43	2.61	3.32	1.85	3.93	1.66	2.52	1.85	1.08	0.79	0.71	2.49	0.95	2	1.39	3.65	0.58	0.76
Slc22a7	4.71	5.31	6.71	3.18	12.96	7.37	7.85	5.17	0.39	0.01	0.26	3.75	1.01	2.38	3.06	6.96	1.85	0.94
Lzts3	0.79	0.66	0.67	1.22	0.75	0.69	0.84	1	1.66	2.38	2.45	0.47	1.49	1.04	4.25	0.54	2.4	4.18
2810410L24Rik	0.24	0.29	0.22	0.49	0.2	0.42	0.33	0.29	0.42	1.02	0.86	0.26	0.63	0.48	0.58	0.06	0.73	0.89
Cyp3a59	3.8	1.91	2.3	3.41	2.1	2.45	2.7	3.55	1.01	0.25	0.16	2.32	1.39	1.49	0.71	4.84	1.22	0.58
Map3k13	0.06	0.11	0.05	0.18	0.1	0.17	0.13	0.08	0.04	0.25	0.28	0.1	0.29	0.31	0.34	0.15	0.21	0.94
Mblac2	0.1	0.07	0.11	0.36	0.08	0.33	0.18	0.09	0.23	0.61	0.52	0.07	0.56	0.34	0.46	0.18	0.32	1.07
Morc4	0.37	0.19	0.18	0.67	0.28	0.68	0.36	0.32	0.58	0.99	0.9	0.4	0.58	0.5	0.99	0.68	0.79	1.15
Ankrd37	0.31	0.31	0.24	1.99	1.54	1.1	0.79	0.85	2.2	2.25	6.4	0.21	0.89	0.35	1.39	2.72	6.85	0.25
Spdya	1.23	1.74	1.3	0.19	0.98	0.75	1.13	0.66	0.33	0.23	0.39	0.84	0.25	0.38	0.22	0.39	0.25	0.24
Rilp	0.69	0.87	0.77	1.26	0.78	1.69	0.86	1.22	1.23	1.59	4.58	0.41	2.17	1.41	5.23	0.62	4.31	5.17
Slc22a30	5.31	9.95	18.87	5.71	12.37	9.31	7.85	6.69	3.78	1.77	2.36	9.02	5.84	5.8	2.29	13.13	2.34	3.8
Gm20342	0.08	0.08	0.09	0.19	0.11	0.19	0.21	0.24	0.33	0.36	0.33	0.12	0.17	0.11	0.13	0.05	0.42	0.23
Cyp2a22	0.48	0.26	0.11	0.82	0.48	0.64	0.62	0.1	0.07	0.07	0.25	0.21	0.09	0.34	0.39	0.26	0.05	0.45
Micall2	0.22	0.4	0.43	0.4	0.66	0.53	0.31	0.48	0.17	0.18	0.05	0.21	0.23	0.29	0.3	0.29	0.04	0.69
2810030D12Rik	0.24	0.05	0.39	0.6	0.32	0.94	0.44	0.57	0.69	1.52	1.15	0.2	0.89	0.4	1.64	0.05	1.52	0.67
Gm37397	0.02	0.12	0.07	0.31	0.22	0.36	0.19	0.1	0.28	0.57	0.53	0.09	0.39	0.19	0.07	0.07	0.07	0.72
Gm9973	0.64	0.72	0.38	0.44	0.49	1.28	0.09	1.84	3.06	0.58	0.74	0.88	2.62	0.4	3.51	1.3	4.63	1.64
Gm6210	0.53	0.59	0.52	0.56	1.51	0.47	1.14	0.34	0.71	0.62	3.38	0.84	0.59	0.41	0.64	0.89	0.34	0.36
Mirt1	0.3	0.42	0.17	0.15	0.18	0.18	0.24	0.12	0.08	0.13	0.1	0.08	0.2	0.15	0.16	0.21	0.06	0.1
Rcn3	0.86	0.94	0.88	0.68	1.78	0.77	1.38	0.47	0.35	0.5	0.07	0.43	0.51	0.69	0.7	0.95	1.15	2.43
Prelid2	0.46	0.64	0.42	1.63	0.28	1.27	0.46	0.62	2.17	1.52	4.47	0.66	1.36	0.57	1.77	1.7	2.63	1.68
Nipal3	0.13	0.13	0.2	0.4	0.14	0.26	0.13	0.13	0.27	0.64	0.41	0.21	0.51	0.33	0.89	0.12	0.63	1.32
Cyp2j9	1.65	2.14	2.67	0.56	1.9	1.64	1.1	1.31	0.75	0.79	0.31	1.14	1.21	0.8	0.42	1.46	0.43	0.82
Gm26621	0.2	0.33	0.14	0.47	0.5	0.28	0.35	0.51	1.39	0.61	1.15	0.35	0.48	0.35	0.46	0.73	1.18	0
Gm5345	0.61	1	0.97	1.14	1.15	0.82	0.78	2.57	2.5	2.38	2.63	0.99	1.87	2.29	3.17	1.37	3.34	1.45
Tmem14a	0.72	1.59	0.89	0.32	1.22	0.66	0.65	0.49	0.21	0.38	0.19	0.6	0.34	0.66	0.18	1.07	0.74	0.14
Senp8	0	0	0	0.15	0.01	0.05	0.1	0.25	0.13	0.29	0.38	0.02	0.17	0.07	0.1	0.01	0.14	0.28
Gm15890	1.29	1.31	2.07	0.29	0.57	0.27	1.22	1.14	0.66	0.14	0.33	0.8	0.54	0.7	0.53	0.4	0.39	0.41
Fat4	0.07	0.03	0.04	0.06	0.07	0.02	0.08	0.04	0.02	0.03	0.01	0.03	0.02	0.04	0.05	0.04	0.01	0.04
Tbx20	0.17	0.09	0.08	0.08	0.14	0.18	0.25	0.06	0.04	0.06	0.01	0.03	0.08	0.09	0.04	0.05	0.06	0.3
Tnfrsf19	0.26	0.24	0.09	0.06	0.16	0.11	0.11	0.1	0.14	0.06	0.07	0.09	0.07	0.09	0.04	0.2	0	0.17
P4ha2	0.61	0.63	0.67	1.18	0.64	0.85	0.71	1.11	2.76	1.32	3.3	0.63	0.95	0.88	2.66	2.26	3.42	0.9
Dzip3	0.01	0.03	0.09	0.09	0.05	0.07	0.13	0.14	0.09	0.12	0.21	0.05	0.24	0.1	0.24	0.06	0.17	0.35
Ripor3	0.52	0.54	0.63	0.29	0.61	0.49	0.47	0.14	0.12	0.32	0.06	0.29	0.26	0.27	0.08	0.42	0.07	0.27
Doc2g	0.24	0.02	0.16	0.23	0.12	0.2	0.14	0.42	0.72	0.64	0.81	0.1	0.37	0.21	0.78	0.22	0.71	0.44
Prss8	0.54	0.38	0.32	0.26	0.59	1.25	0.36	0.63	0.41	0.99	1.46	0.47	0.57	0.41	1.1	0.63	0.96	1.71
6330562C20Rik	0.13	0.33	0.19	0.34	0.49	0.15	0.49	0.32	0.57	0.88	0.96	0.35	0.32	0.26	0.39	0.08	0.23	0.58
AI413582	0.39	0.16	0.48	1.18	0.95	0.52	0.59	0.84	1.28	1.21	2.82	0.42	1.14	0.47	2.36	0.93	1.65	1.91
Nemp1	0.06	0.25	0.21	0.45	0.21	0.35	0.47	0.3	0.59	0.66	0.5	0.33	0.58	0.39	0.4	0.26	0.68	0.61
Fbn1	0.48	0.66	0.23	0.44	0.51	0.31	0.77	0.22	0.27	0.19	0.02	0.22	0.36	0.42	0.25	0.38	0.17	0.44
Uap1l1	0.79	0.71	0.4	0.83	1.5	0.87	1.05	0.98	1.08	1.31	2.63	0.64	0.92	0.64	2.66	0.89	1.35	1.72
Sema6c	0.17	0.16	0.25	0.14	0.15	0.24	0.15	0.04	0	0.04	0.02	0.11	0.13	0.2	0.08	0.21	0.08	0.16
Tub	0.27	0.52	0.51	0.23	0.6	0.25	0.48	0.73	0.31	0.15	0.06	0.22	0.31	0.35	0.1	0.17	0.15	0
Gm20518	0.14	0.34	0.31	0.18	0.19	0.05	0.21	0.24	0.19	0.13	0.1	0.1	0	0.07	0.17	0.03	0.08	0.05
Gm7030	1.21	1.06	1.16	1.16	1.6	0.99	1.38	0	1.54	0	0	0.81	0.02	0.84	1.05	1.02	0.75	0.97
Myl9	1.44	1.08	2.14	0.68	2.74	0.51	1.09	1.08	0.33	0.44	0.64	0.89	0.59	1.05	0.89	3.94	0.64	0.42
Rasgrp3	0.14	0.24	0.09	0.31	0.2	0.08	0.15	0.22	0.04	0.13	0.02	0.08	0.1	0.12	0.17	0.16	0.07	0.24
Gm36936	0.01	0.04	0.01	0.3	0.03	0.07	0.12	0.44	0.16	0.09	0.23	0.34	0.59	0.36	0.04	0.13	0.51	0.46
Jrkl	0.6	0.18	0.38	0.98	0.46	0.68	0.95	1.15	1.33	1.14	1.44	0.65	1.13	0.57	1.23	0.51	1.57	1.23
Gm44829	0.53	0.53	0.59	0.21	0.57	0.39	0.22	0.27	0.19	0.15	0.11	0.33	0.28	0.2	0.05	0.13	0	0.05
Gm44658	0.32	0.81	0.86	1.13	1.21	0.18	0.85	1.67	3.35	2.34	3.18	0.4	2.33	0.94	1.62	0.72	1.66	0.93
Ptprm	0.44	0.46	0.27	0.5	0.96	0.48	0.32	0.4	0.14	0.23	0.03	0.29	0.21	0.28	0.28	0.3	0.23	0.25
Socs5	0.4	0.35	0.2	0.93	0.31	0.42	0.73	0.95	1.32	1.55	1.03	0.35	0.92	0.37	1.24	0.56	1.21	1.16
Ajuba	0.34	0.16	0.22	1	0.36	1.85	0.32	0.28	0.47	1.33	0.78	0.49	1.11	1.48	1.04	0.37	0.6	1.81
Cntnap1	0.3	0.16	0.35	0.78	0.18	1.43	0.42	0.51	0.32	0.39	0.6	1.36	0.9	1.45	1.52	0.16	0.38	1.35
Slc16a5	0.08	0.05	0.09	0.12	0.04	0.62	0.16	0.16	0.07	0.32	0.31	0.02	0.29	0.31	3.58	0.01	0.58	1.34
Stk36	0.07	0.04	0.02	0.15	0.05	0.05	0.18	0.22	0.18	0.33	0.18	0.04	0.19	0.08	0.24	0.07	0.17	0.17
Prkcg	0.71	1.08	0.69	0.09	0.99	0.12	0.53	0.12	0.06	0.21	0.03	0.5	0.07	0.28	0.05	0.58	0.01	0.03
Gse1	0.18	0.41	0.18	0.59	0.19	0.36	0.17	0.31	0.79	0.77	1.25	0.23	0.56	0.4	1.13	1.43	2	1.91
Gm379	0.86	0.35	0.94	1.16	0.67	1.14	0.78	1.16	3.7	2	3.19	0.39	1.91	0.54	3.89	2.25	3.9	3.8
Zfp974	0.16	0.11	0.08	0.26	0.15	0.2	0.19	0.24	0.26	0.49	0.33	0.14	0.33	0.17	0.34	0.03	0.34	0.3
Umod	0.59	0.34	0.55	0.22	0.17	0.14	0.48	0.45	0.31	0.32	0.2	0.13	0.21	0.29	0.25	0.28	0.21	0.26
8430422M14Rik	1.27	0.65	1.24	1.91	1.31	1.2	1.25	2.48	1.75	3.33	3.41	1.4	2.3	1.86	2.13	1.15	1.39	0.89
Dnph1	0.61	0.96	0.3	1.3	1.13	0.99	0.82	0.49	1.17	2.64	2.07	1.11	1.08	0.85	1.18	0.95	1.04	3.41
1110002L01Rik	0.32	0	0.25	0.47	0.05	0.05	0.61	0.92	1.14	1.16	1.01	0.31	0.76	0.4	0.71	0.02	0.64	1.04
Rn7s2	11.91	4.05	14.26	5.69	7.87	15.27	16.75	9.24	15.97	6.71	15.33	46.49	16.25	55.21	9.14	97.44	17.96	2.36
S1pr5	0.26	0.05	0.13	0.57	0.13	0.31	0.14	0.08	0.34	0.71	0.92	0.43	0.39	0.68	1.38	0.11	1.14	2.47
Gm47205	0.22	0.09	0.4	0.64	0.22	0.49	0.36	0.37	0.5	1.19	1.23	0.24	0.71	0.49	1.28	0.27	1.35	1.13
Tlr4	0.17	0.09	0.06	0.2	0.17	0.02	0.17	0.43	0.17	0.01	0.06	0.06	0.08	0.09	0.18	0.1	0.19	0.25
Ngfr	0.62	1.64	0.71	0.26	0.88	0.43	0.96	0.57	0.32	0.34	0.07	0.47	0.51	0.65	0.17	0.59	0.11	0.59
Klhl8	0.14	0.04	0.11	0.37	0.22	0.35	0.33	0.37	0.25	0.32	0.33	0.4	0.47	0.49	0.4	0.07	0.49	0.4
C030015A19Rik	0.17	0.2	0.23	0.3	0.12	0.12	0.12	0.46	0.64	0.51	1.19	0.2	0.29	0.18	0.51	0.32	1.35	0.51
Nxn	0.33	0.27	0.12	0.28	0.36	0.49	0.4	0.49	0.47	0.52	0.56	0.38	0.56	0.39	0.92	0.44	0.85	0.8
Hecw2	0.15	0.07	0.05	0.17	0.09	0.07	0.11	0.03	0.05	0.07	0.02	0.06	0.05	0.06	0.04	0.03	0.01	0.12
Angptl2	0.39	0.24	0.14	0.04	0.39	0.2	0.39	0	0.03	0.09	0.04	0.06	0.15	0.08	0.08	0.13	0.05	0.29
Camk2n2	0.54	1.46	0.67	1.9	0.98	0.77	0.91	1.96	3.34	3.36	4.47	0.8	1.61	1.12	5.35	2.31	3.56	2.14
Gm17029	0.14	0.05	0.05	0.06	0.24	0.14	0.14	0.06	0.09	0.1	0.14	0.18	0.28	0.15	0.09	0.08	0.15	0.24
Fbln5	0.21	0.27	0.16	0.13	0.35	0.24	0.52	0.11	0.05	0.04	0	0.07	0.15	0.18	0.03	0.41	0.04	0.18
Gm13293	0.15	0.12	0.32	0.59	0.18	0.27	0.5	1.1	0.69	0.97	0.78	0.25	0.84	0.52	0.63	0.05	0.36	0.2
Gm10705	10.45	5.53	1.73	15.68	1.85	4.92	18.33	2.18	10.17	21.73	2.92	34.03	20.66	5.01	16.4	7.93	30.88	16.09
Foxp2	0.02	0.02	0.01	0.06	0.03	0.08	0.05	0.02	0.03	0.05	0.08	0.06	0.05	0.07	0.09	0.01	0.08	0.21
Zfp93	0.35	0.11	0.19	0.53	0.1	0.43	0.22	0.79	0.52	0.86	0.85	0.29	0.54	0.42	0.86	0.11	0.66	1.08
Gm20219	0.79	0.89	0.73	0	0.76	0.1	0.41	0	0.16	0.22	0.17	0.27	0.1	0.11	0.05	0.47	0.09	0.04
Zfp101	0.1	0.07	0.16	0.38	0.24	0.29	0.29	0.33	0.38	0.45	0.49	0.14	0.47	0.16	0.57	0.04	0.37	0.63
Kansl1l	0.21	0.23	0.28	0.38	0.2	0.3	0.27	0.53	1.04	0.69	0.89	0.16	0.5	0.36	1.09	0.51	1.4	0.43
Lncppara	0.52	0.45	0.45	0.63	0.42	0.36	0.44	0.04	0.22	0.2	0.1	0.24	0.45	0.63	0.13	0.15	0.25	0.59
Olfr16	0.26	0.07	0.16	0.91	0.21	0.74	0.47	0.27	0.42	0.94	0.46	0.66	1.3	0.66	0.48	0.02	0.66	1.6
Pcdhgb2	0.03	0.12	0.28	0.37	0.39	0.02	0.04	0.76	0.1	0.13	0.03	0.09	0.07	0.09	0.03	0.31	0.47	0.03
Gm49331	0.31	0.26	0.48	0.73	0.14	0.44	0.26	0.88	0.44	1.27	1.67	0.34	0.82	0.43	1.52	0.5	1.44	1.01
4921531C22Rik	0.27	0.1	0.33	0.96	0.36	1.02	0.8	0.37	0.49	1.54	1.27	0.62	0.5	1.05	0.64	0.05	0.68	1.43
Pfkl	7.79	4.01	4.17	16.28	8.26	9.19	12.1	10.21	25.1	19.04	34.16	3.16	12.26	7.46	19.56	17.4	37.4	9.88
Crocc	0.04	0.01	0.04	0.07	0.02	0.02	0.08	0.02	0.08	0.15	0.12	0.05	0.05	0.03	0.09	0.04	0.07	0.25
Treml2	0.46	0.48	0.14	0.66	0.22	0.48	0.36	0.14	0.12	0.08	0.12	0.15	0.42	0.25	0.24	0.19	0.05	0.18
Fitm1	3.06	5.74	4.54	2.79	4.14	1.8	2.46	1.85	1.29	0.64	0.43	4.47	1.1	2.27	0.94	4.24	0.59	0.23
Gbp11	0.85	2.74	2.14	0.69	1.01	0.76	1.04	0.59	0.66	0.42	0.34	1.33	0.97	1.25	0.23	5.09	0.52	0.65
Pcsk1	0.21	0.14	0.2	0.19	0.16	0.29	0.44	0.46	0.41	0.25	0.65	0.24	0.37	0.4	0.42	0.15	0.67	0.13
Tmem216	0.12	0.36	0.24	0.52	0.57	0.6	0.45	0.44	0.45	0.68	0.68	0.45	0.75	0.6	0.88	0.07	0.91	0.9
Spc24	0.22	0.66	0.47	0.4	0.6	0.32	0.34	0.23	0.12	0.09	0.12	0.33	0.27	0.18	0.23	0.73	0.1	0.27
Rsl1	0.69	0.34	0.32	1.2	0.53	0.87	0.76	1.12	1.4	1.64	1.75	0.53	1.2	0.84	0.89	0.66	2.05	1.04
Mir6988	19.09	18.04	16.8	5.98	8.65	5.97	25.15	15.87	2.69	3.44	0.94	13.37	4.71	4.75	4.76	1.06	1.49	2.11
Arhgap44	0.05	0.08	0.11	0.12	0.09	0.29	0.15	0.17	0.13	0.36	0.35	0.04	0.16	0.11	0.28	0.1	0.23	0.39
4921528I07Rik	0.03	0.15	0.15	0.33	0.15	0.1	0.09	0.06	0.2	0.5	0.19	0.39	0.5	0.24	0.15	0.38	0.2	0.13
Klf10	31.72	18.55	9.98	8.03	19.27	7.5	11.14	3.22	3.04	2.79	2.64	19.55	4.81	6.25	2.98	20.59	4.75	8.34
Tfeb	0.16	0.13	0.11	0.48	0.22	0.43	0.39	0.1	0.39	0.62	0.52	0.14	0.61	0.3	0.87	0.14	0.85	1.19
Erp27	0.78	0.49	0.48	0.89	0.45	0.73	0.87	1.56	1.34	1.04	2.71	0.47	1.13	0.87	3.37	0.23	1.66	1.12
Tiam1	0.18	0.1	0.06	0.2	0.13	0.06	0.2	0.15	0.11	0.08	0.03	0.08	0.08	0.02	0.1	0.11	0.03	0.07
Loxl4	0.12	0.22	0.11	0.3	0.18	0.09	0.18	0.17	0.06	0.09	0.01	0.12	0.09	0.1	0.03	0.19	0.08	0.19
Rps26-ps1	14.82	2.63	3.81	3.85	13.12	11.44	5.87	21.26	12.39	29.17	12.19	22.12	2.06	19.08	10.09	10.04	6.64	8.86
Prtn3	0.51	0.56	0.51	0.63	0.5	0.5	1.22	0.15	0.36	0.11	0.39	0.24	0.35	0.19	0.76	0.32	0.04	1.39
Gm49544	0.26	0.06	0.18	0.47	0.22	0.61	0.31	0.2	0.27	0.96	0.85	0.1	0.57	0.49	0.83	0.11	1.26	2.13
Mest	0.49	0.2	0.18	0.71	0.77	0.3	0.66	1.5	0.63	0.22	0.08	0.21	0.23	0.22	1.91	0.8	0.88	0.25
Bmp2	0.72	0.74	0.37	0.51	0.64	0.5	0.69	0.71	0.23	0.22	0.02	0.41	0.32	0.26	0.37	0.43	0.26	0.73
Wfikkn1	0.9	1.67	2.13	0.47	2.38	0.33	0.6	0.61	0.55	0.44	0.33	1.08	0.71	0.86	0.43	0.24	0.04	0.14
Dpys	10.49	9.87	8.59	6.01	10.37	7.49	6.63	4.6	2.6	1.63	0.79	10.91	1.81	3.74	0.49	13.59	0.61	2.68
Eef1akmt3	0.39	0.24	0.1	0.62	0.26	0.44	1.13	0.58	1.01	1.07	0.95	0.27	0.73	0.25	0.79	0.04	0.42	0.52
Tmem107	0.28	0.05	0	0.42	0.08	0.24	0.53	0.16	0.4	1.24	0.8	0.16	0.33	0.17	0.47	0.21	0.52	1.19
2810006K23Rik	0.17	0.18	0.17	0.44	0.09	0.21	0.29	0.37	0.57	0.9	0.83	0.14	0.37	0.26	0.62	0.05	0.69	1.25
Marchf9	0.18	0.15	0.23	0.3	0.27	0.26	0.12	0.24	0.34	0.57	0.78	0.1	0.5	0.26	0.8	0.15	0.86	0.57
Otub2	0.25	0.04	0.03	0.31	0.09	0.43	0.26	0.26	0.3	0.79	0.49	0.11	0.33	0.19	0.31	0.05	0.44	0.9
Papln	0.23	0.29	0.13	0.08	0.24	0.22	0.44	0.1	0.04	0.07	0.06	0.12	0.11	0.08	0.13	0.13	0.07	0.13
Thnsl1	0.32	0.14	0.12	0.45	0.15	0.27	0.48	0.44	0.24	0.86	0.41	0.27	0.61	0.39	0.62	0.17	0.31	0.81
Gm5582	1.71	2.7	3.96	1.11	3.2	2.84	1.09	4.09	3.44	1.2	2.05	0.33	0.81	2.19	0.36	6.31	2.86	1.09
Dusp19	0.16	0.28	0.14	0.36	0.29	0.26	0.32	0.5	0.33	0.76	0.7	0.17	0.44	0.38	0.54	0.14	0.37	1.58
Gm5524	0.11	0.07	0	0.29	0	0.25	0.32	0.1	0.07	0.48	0.48	0.14	0.26	0	0.58	0.09	0.24	1.62
Gm49319	0.11	0.02	0.02	0.15	0.01	0.05	0.03	0.16	0.32	0.27	0.38	0.05	0.11	0.12	0.46	0.04	0.34	0.28
Gm45718	0.38	0.45	0.3	0.09	0.25	0.11	0.23	0.22	0.2	0.14	0.07	0.19	0.17	0.15	0.06	0.06	0	0.13
Zfp641	0.11	0.15	0.26	0.28	0.16	0.23	0.26	0.23	0.16	0.54	0.28	0.27	0.57	0.31	0.49	0.12	0.44	0.46
Abhd8	0.29	0.09	0.16	0.26	0.26	0.39	0.19	0.17	0.43	0.46	0.48	0.25	0.41	0.34	0.48	0.22	0.39	1.19
Lhx2	0.45	0.18	0.31	0.31	0.21	0.23	0.44	0.06	0.16	0.08	0.02	0.18	0.25	0.27	0.19	0.13	0.12	0.45
Zfp820	0.13	0.05	0.21	0.52	0.11	0.33	0.2	0.25	0.43	0.44	0.57	0.36	0.59	0.5	0.58	0.05	0.52	0.57
Acnat1	0.56	0.13	0.75	1.95	0.6	2.03	1.03	0.68	0.58	2.91	1.74	0.67	2.37	1.2	2.55	0.74	0.98	5.3
2310015A16Rik	0.58	1.7	1.46	0.35	1.11	0.83	1	0.39	0.34	0.13	0.65	0.46	0.5	0.68	1.07	1.41	0.44	1.55
Tpbgl	0.75	0.12	0.28	0.43	0.39	0.59	0.76	0.47	1.12	0.59	1.19	0.58	0.96	0.79	0.78	0.31	0.47	2.34
Rita1	0.08	0.28	0.15	0.32	0.2	0.26	0.38	0.55	0.44	0.4	0.86	0.22	0.41	0.14	0.62	0.08	0.46	0.94
Gm49327	0.71	1.21	0.97	0.69	1.39	0.81	0.85	0.52	0.69	0.16	0.28	0.76	0.55	0.51	0.52	1.02	0.26	0.27
Zfp750	0.11	0.34	0.11	1.72	0.22	2.34	0.85	0.17	0.57	1.73	1.35	1.37	0.93	2.07	2.28	0.14	0.67	4.93
Samd1	0.41	0.47	0.67	1.4	1.29	1.27	0.41	0.96	1.32	1.76	3.32	0.44	0.86	0.96	3.39	0.94	3.39	3.69
Padi4	0.55	0.23	0.17	0.17	0.12	0.19	0.67	0.05	0.06	0.08	0.16	0.21	0.07	0.13	0.14	0.24	0.08	0.15
Igfbp5	0.37	0.17	0.16	0.66	0.1	0.56	0.87	0.25	0.1	0.09	0.07	0.23	0.22	0.34	0.16	0.34	0.16	1.54
Slco1b2	11.77	16.06	25.28	8.88	15.79	15.88	12.7	11.13	3.06	4.16	1.61	16.72	8.45	10.18	10.98	39.37	7.61	32.25
Gm6532	2.6	1.08	1.85	1.81	2.91	2.45	1.84	1.77	5.45	4	7.08	1.2	3.61	1.15	3.56	3.29	4.4	0.9
Lama2	0.09	0.15	0.07	0.04	0.1	0.07	0.14	0.07	0.03	0.06	0.01	0.02	0.06	0.09	0.02	0.05	0.01	0.08
0610040B10Rik	0.16	0.2	0.17	0.41	0.23	0.23	0.38	0.42	0.25	0.86	0.52	0.17	0.55	0.29	0.54	0.11	0.46	0.66
Ifit2	3.58	15.68	7.46	2.02	4.47	1.03	13.45	3.43	3.57	0.72	0.39	7.09	2.82	1.28	0.5	47.95	0.49	0.49
Aifm3	0.13	0.2	0.27	0.04	0.13	0.08	0.09	0	0.06	0.08	0.02	0.13	0.04	0.04	0.01	0.3	0.04	0.13
Prim1	0.18	0.1	0.18	0.24	0.28	0.47	0.19	0.24	0.21	0.74	0.33	0.19	0.25	0.2	0.2	0.13	0.29	0.91
Tubd1	0.33	0.03	0.12	0.96	0.05	0.49	0.83	0.75	0.52	1.53	1.05	0.39	0.75	0.51	1.18	0.21	0.96	1.43
Gm20008	0.1	0.08	0.13	0.66	0.06	0.38	0.3	0.37	0.5	0.68	0.55	0.27	0.8	0.31	0.56	0.04	0.61	0.72
Fcho1	0.21	0.33	0.17	0.31	0.21	0.25	0.28	0.11	0.17	0.09	0.04	0.16	0.2	0.09	0.16	0.22	0.13	0.14
Dipk2a	1.62	1.47	1.82	2.62	1.92	3	2.05	2.42	4.19	3.29	5.59	1.74	2.56	2.87	5.47	14.13	7.37	7.31
Rab11fip3	1.02	1.09	1	1.27	1.39	1.43	1.03	1.91	2.27	2.33	2.9	0.92	2.11	1.52	2.86	3.27	3.46	2.89
Fam20a	0.39	0.74	1.05	1.44	0.67	2.31	0.8	0.96	1.3	1.66	1.98	0.74	1.71	3.04	5.32	1.07	2.97	6.31
Mknk2	9.63	12.35	14.95	16.81	12.29	18.53	11.56	28.23	34.88	24.02	37.89	20.21	24.03	25.99	42.76	44.53	64.71	24.15
Ppm1k	0.95	1.32	1.44	1.44	0.57	1.29	1.55	1.79	1.9	2.46	3.04	0.93	2.67	2.58	2.56	2.28	3.61	5.63
Krcc1	11.47	9.99	2.71	7.69	3.37	5.88	16.95	25.27	33.87	38.7	9.75	4.88	7.83	21.99	39.14	8.22	36.1	45.48
Dsp	0.86	1.16	1.26	2.02	1.4	2.33	0.76	1.4	2.28	2.09	1.63	1.39	1.8	2.21	3.51	2.85	2.83	3.99
Golph3l	8.98	5.3	6.24	4.28	7.05	5.42	3.91	6.55	2.99	3.88	2.5	5.74	3.6	2.97	2.92	2.06	2.88	1.58
Pde6h	0	0	0	0.01	0	0.01	0.02	0	0.01	0	0.04	0	0.01	0	0.17	0.01	0.09	0.17
Sall1	2.34	1.67	1.63	4.18	1.72	3.12	2.04	6.81	8.72	3.42	6.57	2.33	4.73	3.94	12.8	4.97	17.01	3.92
Nfxl1	8.13	7.44	7.34	4.31	8.47	4.76	8.65	6.2	3.96	3.1	2.32	5.44	4.36	3.27	2.92	3.06	2.76	2.68
Insig2	12.15	15.08	17.46	22.47	11.07	27.53	17.57	13.65	22.4	16.69	44.22	17.8	26.52	38.07	46.34	41.08	76.48	25.43
Nectin2	2.49	3.13	3.48	5.51	3.83	9.8	3.24	3.51	3.82	4.88	6.87	3.8	7.58	7.66	8.68	5.55	7.6	12.13
Cbx2	0.11	0.08	0.32	0.3	0.21	0.31	0.2	0.39	0.73	0.4	0.7	0.22	0.42	0.65	0.44	0.94	1.23	0.94
Adra2a	0	0.01	0.01	0	0	0.01	0	0.02	0.01	0.01	0.1	0	0.02	0	0.14	0.21	0.34	0.17
Pappa2	0	0	0.02	0.01	0	0.01	0.02	0.09	0.03	0.06	0.56	0	0	0.01	0.33	0	0.28	0.21
Cutal	0.66	0.88	1.03	2.84	1.11	2.04	0.97	1.45	1.65	3.65	4.33	0.92	1.51	1.9	6.62	1.79	6.5	9.62
Gm17084	0.07	0.13	2.79	2.65	2.59	0.21	0.14	0.02	1.57	0.21	2.3	0.16	0.11	0.14	0.13	0.07	0.21	0.12
Tspan33	0.48	0.63	0.56	0.94	0.63	0.7	0.72	0.85	0.96	1.43	1.93	0.45	1.03	0.91	1.84	1.48	3.02	1.82
Gm18194	1.48	1.2	1.49	0.95	0.72	1.1	1.56	0.52	1.59	0.57	0.54	0.52	1.52	0.34	0.61	0.14	0.48	0.1
Traf4	1.85	1.8	2.59	3.92	2.36	2.93	2.28	4.16	9.57	5.94	7.11	2.38	4.81	3.16	8.09	5.78	11.09	5.14
Pnpla5	0.46	0.53	0.26	0.07	1.11	0.36	0.55	0.06	0.07	0.19	0.08	0.22	0.16	0.03	0	0.09	0.03	0.04
Cpeb2	1.58	1.73	1.84	2.84	2.82	2.84	1.87	4.36	6.29	2.83	6	3.36	3.53	3.74	5.26	3.38	7.79	3.38
Dsc2	1.76	1.43	1.87	2.08	1.68	2.43	1.59	3.03	3.93	3.19	3.11	2.03	3.26	2.49	5.19	2.25	7.89	5.22
9230112E08Rik	4.76	3.65	4.63	1.67	5	1.43	4.01	4.35	3.52	1.72	1.39	2.98	1.99	1.71	1.93	1.13	1.07	0.7
H3c14	0.01	0.12	0.09	0.03	0.01	0.28	0.24	0.09	0.38	0.04	2.76	0.03	0.03	0.02	4.53	0	2.66	1.69
Gm45151	3.39	0.96	1.67	1.3	0.92	1.01	2.56	2.84	0.98	1.61	0.34	1.71	0.87	0.5	0.54	0.3	0.23	0.54
Ccdc134	13.46	6.54	4.84	3.4	3.17	7.09	12.12	8.03	9.01	3.74	3.46	7.4	3.63	2.74	3.47	1.02	1.73	3.68
Epha2	1.47	1.73	1.51	3.04	1.54	3.61	2.34	1.53	1.66	2.14	1.23	3.01	2.5	4.66	4.41	5.43	2.41	5.45
Plcg1	1.08	0.67	1.16	2.08	1.04	2.64	1.15	1.83	2.06	2.39	2.62	1.36	2.04	2.41	3.77	1.34	3.85	4.48
Sowahb	0.86	1.12	1	1.55	1.05	1.46	1.08	2.12	1.77	1.94	2.2	1.09	1.92	1.66	2.85	3.17	3.49	2.45
Crat	0.55	0.6	0.53	1.85	0.43	2.05	0.74	0.9	0.94	1.45	1.69	1.16	1.65	2.61	3.77	0.77	1.66	11.55
Gm826	0.16	0.04	0.14	0.07	0.07	0.82	0.09	0.53	0.11	0.07	0.54	0.17	0.3	0.67	0.9	0.18	0.42	0.8
Gas2l1	1.38	1.52	1.79	1.04	1.53	2.29	1.93	2	3.7	4	1.96	2.06	2.9	2.96	5.21	1.5	3.82	4.8
Plekhg3	0.72	0.54	0.69	1.02	1.03	1.1	0.62	0.65	0.72	1.61	1.44	1.06	1.22	1.06	1.21	1.96	1.56	2.74
Sh3d19	1.16	1.21	1.27	2.45	1.54	2.48	1.68	3.18	4.1	3.85	3.31	1.65	2.43	2.13	5.47	1.71	4.53	5.07
Aifm2	2.73	2.17	2.78	4.72	2.79	4.53	3.18	4.15	5.8	5.33	6.8	3.66	4.66	4.19	9.33	4.02	9.43	8.88
Dnmt3a	0.72	0.66	0.67	0.97	0.99	0.99	0.74	1.55	0.68	1.29	0.99	0.72	1.13	0.86	3.51	1.21	2.58	1.5
Gm49027	2.43	1.35	2.72	0.03	0.3	0.2	0.2	2.86	0.09	1.1	0.22	2.55	0.16	0.18	0.1	0	0.24	0
Ptpro	0.34	0.14	0.08	0.2	0.13	0.11	0.3	0.07	0.15	0.06	0.08	0.17	0.06	0.08	0.04	0.02	0.02	0.05
Vwf	0.3	0.18	0.29	0.27	0.47	0.25	0.35	0.66	0.42	0.17	0.61	0.24	0.26	0.29	0.88	0.71	1.13	0.49
Tpi1	36.94	29.61	33.47	61.94	48.78	63.08	52.44	48.7	76.29	88.53	125.83	23.04	73.18	49.98	114.04	86.4	127.98	97.5
Hjv	1.04	1.36	3.92	6.57	3.73	11.43	2.23	2.19	2.3	6.83	4.88	3.1	8.35	12.78	17.23	1.92	9.51	24.24
Cks1b	17.78	13.3	12.16	12.32	16.35	12.41	17.29	16.84	13.78	10.12	8.14	11.5	12.38	7.53	7.02	7.23	6.99	5.32
Areg	0.17	0.05	0.13	0.15	0.05	0	0.08	0.17	0.35	0.06	2.64	0	0.25	0.15	0.8	3.22	3.23	0.04
Mpzl2	0.53	0.62	0.49	0.87	0.77	0.94	0.18	0.82	0.57	0.68	1.01	0.42	1.08	0.85	1.6	0.83	2.11	2.46
Cln6	1.07	0.8	0.76	1.5	1.09	1.72	1	2.33	2.45	1.31	2.01	0.92	1.68	1.26	4.53	2	3.56	2.66
Trmt61b	2.24	2.18	1.53	1.34	1.66	1.37	3.01	1.51	0.8	0.9	0.62	1.71	1.57	0.98	0.69	0.57	0.6	0.81
Myo7a	0.49	0.36	0.38	0.9	0.81	1.15	0.64	0.68	0.56	1.29	1.34	0.48	0.92	0.89	1.38	0.82	1.11	2.38
Rragd	0.2	0.23	0.09	0.12	0.23	0.32	0.12	0.23	0.31	0.25	0.87	0.08	0.27	0.21	1.12	0.55	0.67	0.45
Fgf1	1.26	1.61	2.23	2.62	1.28	5.07	2.89	1.99	1.75	2.21	4.7	2.61	1.66	4.12	3.54	2.27	4.17	14.64
Smarcd3	1.38	0.73	1.01	2.12	0.54	1.3	1.38	0.48	0.4	0.48	0.67	0.94	0.88	0.55	0.4	0.65	0.44	0.45
Inppl1	1.57	1.69	1.96	3.26	2.27	3.22	1.97	2.55	4.03	5.52	4.45	2.18	4.08	2.99	4.63	2.62	8.56	5.86
Gdf15	5.51	15.52	10.06	7.41	3.4	12.8	7.83	8.77	9.99	5.26	48.33	10.6	10.31	11.08	14.5	471.54	56.48	3.47
Gm7446	0.24	8.51	0.15	5.17	0.08	13.94	7.68	0.08	0.29	8.43	2.19	0.09	0.11	0.18	0.96	0.38	0.51	0.13
Ccdc86	5.03	4.68	4.56	3.38	5.61	4.02	4.21	3.52	2.48	2.55	1.92	4.37	2.23	3.1	1.72	2.23	1.48	2.12
Cgn	0.3	0.54	0.51	0.97	0.39	1.25	0.43	0.41	0.57	1.38	0.96	0.54	0.97	1.35	0.9	1.41	0.94	4.89
Atoh8	2.48	3	2.49	4.36	3.08	2.43	2.49	2.32	7.12	5.31	14.75	1.88	2.6	4	4.73	10.39	11.66	5.68
Hhex	0.93	0.95	0.78	2.03	1.39	3.21	1.73	0.98	1.09	2.95	2.13	0.71	1.89	2.86	2.35	1.84	1.38	13.26
Ppl	0.57	0.52	0.27	0.6	0.58	0.93	0.56	0.5	0.62	0.83	1.13	0.51	0.45	0.98	1.52	1.06	0.61	2.41
Dusp10	0.91	1.68	2.35	1.68	0.8	2.88	1.1	3.16	2.64	3.31	3.12	2.18	3.1	4.55	3.98	11.76	4.23	1.66
Phf21a	1.75	0.73	1.39	1.01	1.77	1.06	1.43	1.43	1.94	1.27	2.51	1.67	2.31	2.01	2.8	2.36	4.11	2.39
Pbld1	2	1.51	1.46	1.38	1.95	1.91	1.93	0.89	1.76	2.39	6.65	1.04	1.46	0.93	4.76	2.31	6.98	13.7
Dyrk1b	0.95	0.98	1.45	1.29	1.62	2.21	1.8	1.61	2.18	1.86	2.26	1.9	1.81	2.22	2.84	1.6	5.03	3.1
Atf3	2.78	5.15	4.98	2.44	3.12	1.75	1.86	7.99	5.96	2.84	10.44	1.92	2.74	2.9	6.02	239.74	19.13	1.06
Hectd2	0.05	0.27	0.15	0.36	0.15	0.06	0.02	0.17	0.42	0.46	0.55	0.12	0.33	0.3	0.69	0.86	1.29	0.49
Adm	2.59	3.54	3.53	3.03	4.54	1.52	4.38	2.23	2.21	2.37	10.31	2.18	2.81	1.31	2.5	260.75	9.13	2.04
Pde5a	0.01	0.01	0.01	0.02	0.05	0.03	0.05	0.02	0.07	0.09	0.02	0	0.06	0.05	0.11	0.03	0.02	0.26
Enpp5	0.7	0.92	1.35	1.42	1.28	1.54	0.99	1.75	2.12	1.45	2.88	0.21	1.49	1.58	3.15	1.63	3.8	2.72
Uhrf1bp1	0.83	0.82	0.79	1.42	0.82	1.14	1.16	1.19	1.97	1.98	1.64	0.84	1.4	1.19	1.83	1.75	2.31	2.79
4930544F09Rik	0.03	0	0	0.22	0.03	0.07	0.35	0.26	0.17	0.29	1.01	0.03	0.02	0.21	0.59	0.61	0.98	0.29
Entpd7	2.99	1.43	1.74	1.85	1.47	1.46	3.14	2.46	2.09	1.48	1.16	1.68	1.52	1.05	1.46	0.53	0.82	0.89
Nr1i2	3.83	6.14	7.98	5.92	6.49	11.19	5.12	8.12	7.4	8.3	15.12	7.74	6.43	10.69	13.34	8.4	12.65	18.74
Baiap2l1	2.49	3.42	3.88	4.19	2.58	6.43	3.16	4.82	4.01	4.56	4.68	4.91	4.02	6.2	5.74	6.57	5.71	11.9
Rara	0.99	0.81	0.97	1.35	0.88	1.59	1.53	1.23	1.81	2.04	2.78	0.75	1.45	1.21	2.57	2.47	2.3	2.8
Sorbs3	2.22	1.71	1.51	0.99	2.07	1.52	1.8	2.33	2.06	1.91	8.92	0.71	2.22	1.01	4.8	4.17	10.19	4.9
Gm15408	0.73	0.71	0.23	0.27	1.48	0.35	0.44	0	0.16	0.19	0	0.34	0.18	0.07	0.09	0.17	0	0.11
Fbf1	5.51	10.49	8.72	3.72	8.26	9.72	4.83	3.05	0.98	0.65	0.95	9.63	4.43	5.8	1.56	0.96	0.54	1.57
Fasn	79.9	65.63	57.38	27.81	89.45	25.98	56.03	32.68	29.07	31.11	15.03	57.61	46.2	29.34	14.81	31.77	24.62	14.79
Camk2n1	3.19	3.04	3.12	5.12	3.41	4.33	2.93	3.41	5.64	5.49	7.89	2.79	5.34	3.58	10.05	4.26	10.62	14.28
H2-K2	1.99	4.13	2.59	2.8	2.38	2.14	2.38	1.96	5.11	4.63	12.49	1.44	3.86	3.09	4.48	24.33	14.78	4.02
Gm15889	0.06	0.06	0.3	0.21	0.02	0.46	0.19	0.17	0.5	0.21	0.19	0.23	0.37	0.45	1.13	0.15	1.04	1.1
Ccnb2-ps	0.01	0.05	0.07	0.06	0.07	0.21	0.15	0.21	0.43	0.35	0.48	0.05	0.11	0.23	0.46	0.04	0.44	0.28
Azi2	4.66	5.72	9.02	7.6	4.17	3.66	9.47	6.55	4.92	2.94	4.82	8.88	4.51	4.31	2.76	3.71	3.03	2.65
Chac2	0.39	0.2	0.68	1.11	0.25	0.67	0.55	0.86	1.42	1.47	1.78	0.49	0.68	0.64	2.66	1.37	1.89	5.66
Amigo3	11.5	6.8	5.71	4.44	5.3	7.13	11.32	10.82	4.46	5.75	2.84	7.11	5.9	4.21	4.83	0.89	1.16	1.66
Sdc1	35.86	46.31	40.48	35.92	46.98	79	39.1	75.62	54.33	61.61	89.69	53.63	51.22	77.55	100.25	75.87	70.08	86.86
Morc1	0.01	0.01	0	0.03	0	0.02	0.01	0	0	0.06	0.05	0.01	0.02	0.02	0.15	0.01	0.09	0.24
Adra2b	0.01	0.03	0.03	0.04	0.04	0.05	0.08	0.05	0.09	0	0.05	0.02	0	0	0.11	0.24	0.38	0.74
Bbc3	0.98	0.83	1.07	1.26	1.02	0.98	0.76	0.56	2.36	1.55	2.45	0.55	1.7	1.52	2.16	3.48	3.49	2.22
Apoa4	69.19	121.02	63.07	81.08	49.65	126.58	67.71	85.46	47.83	44.34	147.41	315.66	110.25	137.23	240.49	137.5	241.69	171.97
Igha	5.86	2.94	3.91	4.24	0.48	0.9	11.93	0.43	4.95	4.83	4.86	1.76	2.66	2.29	1.36	2.5	0.85	1.86
Frzb	0.54	0.42	0.44	0.82	0.43	1.02	1.18	0.74	0.82	0.87	0.41	0.86	0.91	0.89	1.47	1.32	1.49	1.54
Celsr1	0.03	0.04	0.07	0.05	0.04	0.1	0.04	0.01	0.06	0.14	0.07	0.06	0.06	0.1	0.14	0.04	0.07	1.71
Orm2	299.33	215.59	227.21	480.66	355.18	349.22	187.02	220.51	375.49	530.05	538.89	230.35	570.34	344.82	1256.67	426.69	484.97	1987.35
Ppp2r5b	1.73	2.39	3.32	2.91	3.58	2.71	1.48	4.16	4.94	5.15	5.18	2.46	2.98	3.87	7.68	4.77	7.45	3.78
Ndrg1	1.85	1.91	2.23	2.59	3.93	2.87	3.65	5.89	4.3	2.94	9.16	1.47	2.71	1.54	10.49	10.95	10.26	1.66
Adcy6	1.08	1.13	1.05	1.57	1.27	2.12	1.18	1.48	1.33	1.98	2.02	1.33	1.92	2	2.95	1.1	3.17	3.51
Gm7497	0	0.07	0	0.09	0	0.1	0	0.03	0.13	0.05	0.35	0.05	0.05	0.05	0.12	4.17	1.54	0
Fgd6	1.41	1.16	1.03	1.35	1.47	1.29	1.12	1.41	1.91	2.09	1.63	1.19	1.67	1.3	2.11	3.75	2.49	3.28
Plin3	8.35	5.55	5.62	8.72	7.99	9.53	6.35	19.81	23.49	12.61	17.03	7.84	10.68	7.96	25.5	13.86	25.86	9.63
F13a1	1.42	1.7	1.14	2.92	2.02	1.51	2.19	2.04	2.86	1.48	1.06	0.81	1.3	0.81	0.9	0.69	0.85	1.15
C130074G19Rik	13.53	12.62	14.56	17.91	15.32	13.79	12.24	14.01	21.03	21.2	28.01	15.54	22.27	17.22	28.05	29.87	38.5	36.04
Ccng2	1.42	1.42	1.67	1.72	1.78	1.68	1.39	2.46	3.55	1.31	3.92	1.42	2.28	1.38	3.45	6.89	8.65	1.66
Fam214a	0.67	0.55	0.65	1.04	1.06	1.59	1.24	0.5	0.71	1.12	1.34	0.86	1.22	1.29	1.25	0.92	1.59	4.01
Neu1	5.19	3.97	4.29	5.78	5.1	5.31	4.92	11.4	15.29	9.03	16.16	3.68	6.62	3.83	19.67	7.34	17.04	9.75
Ccdc22	0.66	0.53	1.39	1.65	1.04	1.09	1.22	2.08	3.08	1.97	3.62	1.01	1.63	1.18	4.1	1.8	3.55	3.22
As3mt	4.79	5.38	6.08	7.75	4.93	9.81	5.05	5.71	7.71	13.3	12.52	6.65	9.25	11.76	14.38	4.8	12.01	28.13
Cplx3	0.39	0.49	0.39	0.07	0.51	0.05	0.18	0.46	0.03	0.1	0.11	0.39	0.16	0.17	0	0.02	0.03	0.01
Lims2	2.97	2.88	3.52	3.37	6.12	4.21	2.94	1.88	3.21	2.05	4.52	2.9	3.68	4.71	4.7	7.94	5.1	9.55
Sptbn2	0.5	0.84	0.83	0.83	0.88	1.06	0.67	0.46	0.46	0.99	0.8	1.11	0.99	1.32	1.38	0.98	1.22	5.71
Hic1	0.27	0.15	0.19	0.47	0.59	0.6	0.72	0.22	0.55	0.53	0.38	0.36	0.45	0.15	0.78	1.5	1.08	1.14
Tanc2	0.33	0.24	0.25	0.51	0.23	0.6	0.33	0.39	0.5	0.56	0.74	0.39	0.43	0.62	1.12	0.24	1.24	0.77
Tceal1	0.21	0.17	0.21	0.37	0.14	0.39	0.22	0.17	0.33	0.4	0.49	0.14	0.53	0.54	0.97	0.49	0.85	0.58
Lime1	1.28	1.7	2.23	0.78	0.6	1.5	0.76	0.84	1.08	0.7	1.02	1.26	1	0.51	0.37	0.7	0.58	0.69
5930430L01Rik	0.06	0.02	0.02	0.1	0.02	0.12	0.02	0	0.02	0.16	0.06	0.04	0.09	0.23	0.11	0.09	0.13	0.56
Map1lc3b	42.3	38.92	38.72	18	42.56	19.9	21.9	20.58	16.58	13.79	24.61	21.77	17.64	19.25	17.05	15.38	18.64	13.78
Tpi-rs11	4.88	3.62	3.72	6.07	6.89	8.43	3.76	4.39	6.01	8.63	14.19	2.37	6.6	6.95	13.99	9.29	14.62	11.27
Fen1	9.82	7.42	8.33	7.17	11.61	6.86	10.53	9.38	8.56	5.95	4.46	6.16	5.39	4.24	3.05	3.88	0.26	2.29
Zfyve1	2.15	1.33	1.66	3.04	1.99	2.7	2.73	4.33	4.9	3.23	4.29	2.45	3.56	2.74	5.93	1.85	6.69	5.05
Gtf2i	0.63	0.51	0.68	1.21	0.52	1.32	0.81	0.79	1.23	1.86	2.03	0.65	1.29	0.89	1.93	0.65	1.92	4.44
Cblc	2.98	3.96	3.59	3.23	4.3	2.96	2.23	3.6	3.8	3.09	5.08	2.53	4.99	3.56	8.18	6.52	10.23	6.55
4930402H24Rik	0.31	0.41	0.5	0.84	0.59	0.99	0.35	0.67	0.64	1.25	0.96	0.61	0.96	0.98	1.57	0.35	1.28	2.22
Depp1	11.81	12.7	15.55	8.82	21.15	5.88	9.12	5.14	67.37	3.54	67.02	7.88	7.69	11.4	5.47	304.4	127.33	4
Gm11695	0	0.16	0	0.21	0	0.37	0	0.14	0	0	0.28	0	0.34	0.12	2.27	0	1.62	2.75
Eda2r	0.23	0.18	0.16	0.39	0.18	0.1	0.22	0.12	0.92	0.34	0.09	0.54	0.32	0.1	0.04	0.1	0.02	0.06
Lingo4	2.04	0.38	0.26	0.41	1.03	0.44	0.68	0.3	0.26	0.11	0.18	1.25	0.39	0.29	0.16	0.1	0.14	0.38
Exph5	0.02	0.07	0.08	0.24	0.05	0.1	0.04	0.06	0.1	0.12	0.12	0.21	0.17	0.3	0.25	0.37	0.42	0.25
Jag1	1.97	2.46	1.8	1.4	4.14	1.25	1.77	1.33	0.71	0.7	0.65	2	0.91	0.89	0.52	1.46	0.57	0.77
Gm8990	0.22	0.33	0.09	0.28	0.24	0.37	0.37	0.58	0.86	0.59	0.75	0.29	0.29	0.58	0.59	1.07	1.51	0.36
Zc3h13	55.59	51.87	53.97	26.28	49.69	23.47	36.57	42.9	41.52	35.64	38	38.89	42.31	23.22	22.42	27.89	22.57	9.9
Xkr9	0.42	0.72	0.5	1.67	0.3	1.19	0.81	1.01	1.82	1.19	1.59	1.07	1.16	0.95	1.91	2.76	2.72	2.81
Lima1	1.09	1.72	0.92	1.4	2.19	1.92	1.42	1.7	1.27	1.55	1.21	1.27	1.64	1.24	3.6	3.42	1.6	4.37
Klhl25	1.94	2.03	2.87	4.4	2.25	2.59	3.12	2.19	4.15	4.41	7.81	1.73	5.17	2.79	5.1	8.71	9.22	4.5
Npepps	1.96	1.85	2.04	2.63	2.22	2.08	1.7	3.55	6.83	4.69	4.64	1.57	2.79	1.91	5.06	7.35	7.96	2.32
Nudt18	0.7	1.08	0.84	1.65	1.08	1.46	1.14	1.11	1.57	2.27	2.22	1.11	2.11	1.75	1.74	1.74	2.07	4.38
Rgs7	0	0.01	0.03	0.03	0.03	0.05	0.03	0.01	0.06	0.14	0.13	0.04	0.05	0.09	0.12	0	0.25	0.23
Gpr17	0.05	0.03	0.08	0.12	0.12	0.17	0.09	0.08	0.1	0.05	0.12	0.04	0.16	0.17	0.2	0.37	0.18	0.22
Tceal5	0.05	0	0.09	0.24	0.21	0.71	0.26	0.35	0	0.63	0.52	0.04	0.4	0.14	0.96	0.04	0.33	3.12
Scpep1	7.64	9.84	9.82	11.3	12.68	16.35	9.97	20.4	17.84	12.9	20.61	8.62	13.36	12.88	32.06	10.43	27.27	17.42
S100a6	17.79	8.78	8.84	10.56	8.21	4.72	14.72	5.88	5.9	5.59	7.52	6.48	5.46	3.79	4.35	9.31	3.98	5.17
Gm43660	0.59	0.64	0.55	0.29	0.6	0.35	0.29	0.61	0.35	0.31	0.17	0.45	0.32	0.31	0.27	0.15	0.06	0.13
Sulf2	1.29	1.09	0.59	0.59	0.59	0.43	0.91	0.49	0.61	0.4	0.32	0.85	0.46	0.35	0.42	0.49	0.21	0.4
Mxi1	1.19	0.78	1.33	1.23	1.37	1.5	0.96	1.03	1.03	1.5	2.64	0.91	1.84	1.13	2.31	3.1	3.44	1.88
Ccdc141	0.04	0.1	0.09	0.25	0.1	0.28	0.18	0.03	0.08	0.21	0.21	0.11	0.23	0.27	0.4	0.11	0.5	0.53
Mycn	0.02	0	0.03	0.08	0.02	0.01	0.05	0.15	0.07	0.03	0.04	0	0.03	0	0.2	0.29	0.18	1.07
Cyb561a3	5.79	3.15	2.38	3.35	5.57	2.5	4.18	1.54	1.21	1.87	2.1	4.73	2.08	2.28	1.32	0.83	2.27	2.26
Irf6	1.57	1.33	2.52	2.41	2.56	2.65	1.22	2.99	4.37	4.25	3.99	2.14	4.45	2.41	8.54	1.44	6.83	4.68
Hook2	1.26	2.7	2	2.45	2.44	2.69	1.84	2.37	3.89	3.33	6.12	1.86	3.06	2.01	5.05	3.01	5.77	6.62
G0s2	2.85	1.21	2.4	22.11	1.24	64.42	3.59	5.37	3.01	4.58	7.76	4.35	6.16	22.99	52.83	4.91	9.64	67.09
Atrip	3.08	2.1	6.12	1.89	2.55	1.8	2.81	2.21	2.34	1.79	1.53	2.31	2.9	2.39	1.47	1.23	1.41	1.42
Runx1	1.39	1.45	1.85	1.02	1.97	0.75	0.99	0.74	0.7	0.87	0.56	1.21	1.23	0.85	0.27	1.08	0.41	0.42
Hykk	0.35	0.22	0.22	0.98	0.09	1.34	0.34	0.51	0.48	0.93	0.63	0.84	0.72	1.3	2.63	0.06	1.33	3.34
Rabep2	0.62	0.65	0.52	1.23	0.83	0.95	0.94	1.47	1.22	1.72	1.66	1.15	1.15	1.06	1.68	1.05	1.98	2.01
Gm7536	18.68	30.82	33.11	24.25	40.96	38.79	32.76	32.04	35.03	26.76	28.25	36.83	21.09	72.01	64.94	61.14	46.9	27.63
Mettl7b	31.55	48.92	56.95	49	41.58	94.35	39.08	40.32	49.1	95.94	141.67	44.98	59.7	50.72	131.01	66.53	75.27	255.89
Dcaf10	2.45	2.01	6.58	1.95	2.11	1.83	2.13	2.24	1.91	1.67	1.03	5.97	1.98	1.67	1.57	1.67	1.62	1.28
Gm16170	0.08	0.07	0.13	0.13	0.07	0.28	0.17	0	0.03	0.11	0.13	0.15	0.32	0.47	0.14	0.28	0.16	0.9
Otud1	0.48	0.56	0.57	0.56	0.27	0.6	0.7	0.21	0.81	0.66	0.97	0.23	0.89	0.85	0.64	6.11	0.85	1.12
Cldn3	6.11	8.31	7.26	13.1	6.02	14.9	7.25	6.62	8.18	20.84	16.57	8.05	16.38	16.38	17.81	7.16	14.3	42.84
Slc3a1	15.19	9.06	9.82	7.36	15.85	17.45	12.15	15.06	10.92	10.39	15.01	5.77	9.26	9.66	34.48	9.42	29.76	56.27
Wnt9a	0	0	0.03	0.08	0.03	0.06	0	0.04	0.16	0.06	0.26	0	0.03	0.1	0.41	0.01	0.27	0.29
Cyp4f15	4.45	4.72	4.79	3.99	5.29	4.04	4.75	3.54	2.93	4.22	10.57	2.21	4.56	3.61	8.77	12.02	8.37	14.09
Lrrc3	0.65	0.83	1.02	2.29	0.77	2.75	0.71	0.85	1.07	2.71	2.92	1.29	2.65	2.84	3.52	0.6	1.71	11.03
Ap5b1	0.64	0.07	0.67	0.46	0.08	1.12	0.85	0.8	1.08	1.19	0.1	0.65	0.87	0.75	1.3	1.59	1.36	1.9
Fyttd1	1.21	1.32	1.43	1.47	1.82	1.39	1.54	1.43	2.1	1.89	1.36	1.31	1.73	1.92	5.24	2.82	2.18	1.7
Slc9a3r2	0.48	0.18	0.29	0.33	0.38	0.76	1.2	0.35	0.58	0.85	0.35	0.3	0.42	0.75	1.3	0.36	0.44	2.61
Mmd2	0.01	0.04	0.04	0.05	0.1	0.12	0.05	0.13	0.18	0.2	0.15	0.08	0.04	0.08	0.25	0	0.1	1.44
Foxo3	3.07	2.77	3.46	3.63	4.11	2.95	3.73	6.2	10.09	4.28	12.27	2.53	4.6	3.44	7.09	10.6	13.3	3.14
Angptl8	2.08	1.22	1.07	1.93	2.84	1.83	1.77	0.96	0.43	4.15	1.21	0.74	1.26	1.16	1.37	24.16	0.92	11.61
Myom1	0.04	0.11	0.08	0.1	0.04	0.3	0.04	0.1	0.12	0.05	0.2	0.14	0.08	0.2	0.86	0.08	0.19	0.18
Gm10605	0.07	0	0.08	0.08	0.15	0.03	0.13	0.06	0.26	0.04	0.21	0.1	0.09	0.22	0.58	0.06	0.34	0.17
Prmt2	0.02	0.1	0.07	0.16	0.12	0.11	0.23	0.26	0.22	0.3	0.23	0.09	0.11	0.18	0.33	0.35	0.27	0.35
Fgd4	0.12	0.06	0.09	0.19	0.08	0.15	0.1	0.18	0.2	0.25	0.28	0.07	0.25	0.17	0.45	0.12	0.38	0.35
Arhgap11a	0.45	0.63	0.76	0.69	1.53	0.85	0.84	0.51	0.38	0.49	0.14	0.27	0.46	0.28	0.22	0.35	0.1	0.32
Plk1	0.21	0.4	0.7	0.36	0.77	0.45	0.5	0.37	0.12	0.14	0.23	0.21	0.38	0.08	0.21	0.17	0.05	0.14
4930458D05Rik	0.02	0	0.03	0.18	0	0.26	0.04	0.06	0.05	0.15	0.29	0.21	0.11	0.34	0.21	0.05	0.42	0.63
Ptch1	0.26	0.4	0.33	0.72	0.61	0.67	0.32	0.25	0.61	0.87	0.94	0.37	1.14	0.77	0.54	0.68	1.27	1.05
Gm4240	7.03	8.57	4.86	3.22	6.18	2.15	2.9	3.04	3.01	2.48	3.52	3.61	2.93	2.79	1.03	3.21	1.66	2.58
Trim12c	2.26	4.26	2.86	3.03	1.27	1.28	3.96	1.41	2.28	1.2	0.71	2.32	2.66	1.99	0.76	2.02	1.03	1.47
Reg3a	0.07	0	0.19	0.61	0	0.73	0	0.03	0.05	0.62	1.18	0.47	0.06	0.87	1.01	0.06	1.29	5.3
Gpat3	1.02	1.46	0.85	2.77	0.42	2.64	1.04	1.76	1.93	1.1	2.21	2.18	1.18	2.77	3.99	1.94	2.21	5.65
Megf9	1.45	1.06	1.44	1.96	1.62	1.92	1.24	2.29	2.42	2.81	1.97	1.09	2	1.83	4.59	1.04	5.29	3.39
Derl3	48.27	14.03	12.81	9.93	5.3	11.1	55.51	20.24	23.19	19.21	16.71	23.23	29.1	8.99	9.28	0.23	8.17	4.9
Fpgs	9.56	6.4	8.5	23.31	9.62	21.05	14.88	10.45	12.41	19.63	32.47	14.25	17.23	20.1	22.53	16.49	27.45	33.94
Phldb2	0.74	0.87	0.71	1.59	0.79	1.25	1.15	0.78	0.74	1.93	1.32	0.99	1.16	1.48	1.05	2.72	1.28	4.36
Slc25a34	0.25	0.41	0.76	2.44	0.39	2.81	0.69	2	1.75	0.64	4.43	1.04	1.62	3.59	8.44	0.19	5.18	2.49
Inhbe	1.09	0.15	0.7	1.33	0.08	6.44	0.7	0.87	0.19	1.68	0.36	2.46	0.94	4.02	4.92	0.08	0.48	15.88
Gucy2c	1.7	1.78	1.01	1.13	2.39	1.13	1.93	2.56	1.45	1.62	0.65	0.85	1.58	1.25	9.44	1.54	2.32	5
Rab11fip4	0.26	0.13	0.2	0.66	0.19	0.81	0.33	0.41	0.56	0.62	0.72	0.35	0.58	0.62	1.17	0.18	0.66	2.33
Zbtb14	0.68	0.29	0.5	1.37	0.68	1	0.6	0.69	0.98	1.52	1.55	0.73	1.7	1.56	2.05	0.62	2.08	2.14
Arl2	0.65	0.61	0.99	1.27	0.99	1.24	1.27	1.09	1.37	1.45	1.94	1.03	1.15	1.38	2.94	0.99	2.37	2.13
Map4	0.98	0.93	0.77	1.24	0.91	1.52	0.93	1.47	2.37	1.58	2.87	1.09	1.14	1.09	2.95	0.9	3.11	1.92
Gm42928	0.15	0.17	5.25	0.25	0.15	0.21	0.05	0.12	0.19	0.22	0.17	0.1	0.23	0.29	0.28	0.49	0.12	0.23
Ifi213	0.53	1.25	0.89	0.8	0.98	0.37	1.22	1.14	0.56	0.48	0.31	0.73	0.65	0.32	0.25	0.64	0.18	0.4
Dusp6	3.54	4.19	2.81	4.38	3.87	4.07	4.01	6.3	13.83	5.74	8.54	3.08	5.89	3.32	8.43	30.36	5.45	4.58
Atg9b	0.3	0.12	0.17	0.24	0.2	0.45	0.45	0.2	0.18	0.37	0.56	0.16	0.24	0.42	0.76	0.76	0.3	0.53
Ocln	0.36	0.83	1.08	1.2	0.8	1.1	0.93	0.84	0.96	1.5	1.23	0.92	0.85	1.67	1.9	1.49	2.33	1.83
Limk1	0.26	0.26	0.3	0.6	0.54	0.56	0.6	0.39	0.81	0.77	0.66	0.24	0.57	0.31	0.92	0.96	1.03	0.85
Tpcn1	0.44	0.4	0.59	0.66	0.44	0.73	0.42	0.45	0.61	1.32	0.99	0.4	0.85	0.73	1.47	0.39	1.03	3.02
Als2	1.32	0.79	0.99	2.02	1.8	2.32	1.61	2.56	3.77	2.93	2.34	1.36	2.15	1.92	3.99	0.8	2.83	4.47
Golt1a	1.21	1.31	1.77	3	1.39	5.59	1.74	2.73	2.05	1.58	4.96	2.99	3.65	4.14	5.97	1.29	2.87	8
2500002B13Rik	0.06	0	0	0.02	0.12	0.17	0	0.09	0.29	0.22	0.3	0.03	0.05	0	0.37	0.13	0.59	0.1
Ptdss2	0.48	0.58	0.72	1	0.77	1.06	0.9	1.31	1.32	1.55	1.56	0.77	1.21	1.14	1.96	0.65	1.71	1.88
Tuft1	0.64	0.87	1.01	1.31	1.06	2.01	1.05	0.92	0.85	1.67	1.39	1.35	1.47	2.59	0.97	4.89	1.23	2.19
Brip1os	0.53	0.43	0.4	1.33	0.4	1.07	0.94	1.1	1.6	1.77	1.77	0.63	0.94	1.01	1.79	0.64	1.68	2.43
Igdcc4	0.12	0.02	0.11	0.2	0.08	0.71	0.13	0.03	0.01	0.16	0.05	0.22	0.23	0.31	0.82	0.02	0.08	1.93
Cirbp	20.32	20.3	16.96	16.76	17.79	14.06	16.82	5.37	6.75	8.56	6.18	17.7	15.29	13.84	4.53	11.76	4.92	10.24
Nr2f2	0.55	0.38	0.41	0.84	0.59	0.89	0.84	0.87	0.71	1.38	0.67	0.42	0.84	0.86	1.18	0.5	0.95	2.93
Gm8186	15.52	21.74	12.03	33.18	17.93	12.7	9.56	7.44	16.66	12.93	12.86	11.4	8.7	10.61	9.44	8.18	10.11	9.88
Dhdh	1.25	1.18	1.27	1.57	0.98	1.46	1.44	1.26	1.63	2.75	3.06	1.19	1.71	1.11	2.44	2.12	2.64	4.88
Carmil1	13.01	14.44	12.82	5.01	11.93	6.51	14.37	10.82	6.77	3.8	6.63	10.49	7.19	6.91	3.82	6.98	4.75	1.69
Wdr7	0.68	0.51	0.73	1.12	0.81	1.25	0.76	1.72	1.33	1.45	1.2	0.71	1.27	1.4	2.33	0.49	1.8	1.89
Msantd1	0.17	0.42	0.56	0.13	0.24	0.06	0.23	0.26	0.17	0.16	0.16	0.23	0.17	0.03	0.1	0.15	0.12	0.08
Zbtb8b	0.04	0	0	0	0.01	0.03	0.06	0.03	0.04	0.04	0.19	0.01	0.03	0	0.14	0.13	0.35	0.1
Taf7	2.66	2.47	1.91	1.11	2.47	1.21	1.72	1.29	0.85	1.06	0.44	1.66	0.97	0.85	0.94	1.45	0.7	0.75
Xylb	7.11	6.38	7.97	11.55	9.21	15.77	10.91	13.34	19.16	16.76	22.41	9.2	12.12	10.77	22.83	6.77	21.04	23.03
Inpp5e	0.34	0.38	0.36	0.22	0.69	0.71	0.4	0.34	0.43	0.76	0.34	0.51	0.51	0.71	1.13	0.26	0.73	1.58
Tmem150a	5.6	11.25	10.29	6.54	13.09	7.34	6.67	11.76	9.51	12.04	20.05	4.93	7.34	5.88	28.41	13.96	16.69	31.46
CT010467	444.52	280.34	423.34	399.97	275.49	444.585	424.655	386.805	339.195	296.055	633.87	682.485	383.57	1288.51	398.805	2062.8	495.66	218.37
Nlrp6	17.78	19.29	17.58	10.31	18.28	8.73	12.04	8.57	7.34	11.69	5.61	14.89	12.58	9.68	3.36	9.74	5.96	11.07
C2cd3	0.29	0.21	0.36	0.44	0.22	0.39	0.49	0.5	0.69	0.61	0.64	0.35	0.72	0.48	0.72	0.38	1.31	0.6
Nt5e	0.36	0.22	0.25	0.3	0.52	0.6	0.28	0.6	0.23	0.25	0.19	0.17	0.26	0.27	0.79	0.33	0.69	1.48
Prkab2	0.59	0.51	0.72	0.94	0.49	0.76	0.7	0.77	1.32	1.39	1.13	0.86	1.09	0.7	1.14	2.12	3.1	0.93
Nr2f6	4.43	4.58	3	8.46	3.82	9.64	5.78	5.17	9.53	10.64	8.53	5.17	10.43	8.13	11.73	3.27	10.02	24.57
4732496C06Rik	4.05	1.56	0.85	0.74	1.29	1.35	4.1	3.31	0.92	1.08	0.68	1.65	0.98	0.73	1.01	0.24	0.34	0.98
Fzd7	0.71	0.91	0.77	1.32	1.09	2.04	1.08	2.07	1.88	0.93	1.48	0.94	0.84	1.16	1.21	2.76	1.54	2.91
Sebox	6.44	6.56	6.19	3.45	8.21	5.01	4.95	3.11	1.5	3.24	1.38	5.46	3.75	5.32	1.72	0.52	1.36	2.12
Rgs4	0.93	0.97	0.94	0.59	0.84	0.86	1.77	0.96	0.66	1.08	0.56	0.5	1.19	0.75	3.89	1.68	2.67	1.54
Rora	0.29	1.85	2.14	2.55	1.8	2.26	1.63	0.85	5.07	3.73	4.53	1.89	3.18	2.57	3.34	5.1	5.33	3.88
Bhmt2	9.29	12.11	12.98	9.79	13.91	16.31	10.4	9.48	8.11	16.95	16.88	10.94	13.54	12.78	22.7	15.41	18.75	40.86
Gm24270	21.85	8.78	16.95	20.65	10.2	27.53	25.78	13.63	14.18	9.86	44.75	48.88	28.95	114.71	18.81	146.6	33.08	6.7
Ccnf	0.5	0.5	0.46	0.56	0.52	0.62	0.66	0.66	0.89	0.98	1.17	0.54	0.63	0.74	1.24	0.44	0.65	3.73
Rassf3	6.81	5.17	5.86	9.05	7.61	9.95	8.42	12.67	17.38	13.39	14.87	9.97	10.81	10.32	21.24	4.62	17.03	14.42
Bhlha15	9.82	4.53	3.76	7.73	5.73	10.24	14.37	11.07	7.79	10.57	5.22	8.1	6.95	4.4	4.18	0.97	3.02	3.57
Rnf214	0.47	0.53	0.58	1.14	0.47	0.59	0.71	1.04	1.36	1.08	1.73	0.64	1.22	0.85	2.15	0.49	2.33	1.96
Esrra	1.73	1.69	1.42	3.03	2.34	2.56	1.94	3	4.02	3.93	4.38	1.96	3.01	1.97	5	1.76	4.43	6.85
Rnf152	0.28	0.37	0.36	0.61	0.2	0.5	0.28	0.27	0.34	0.72	0.61	0.49	0.67	0.76	0.58	1.61	0.86	0.52
Nprl2	1.1	0.69	0.97	2.67	1.26	1.8	1.56	2.55	2.25	3.29	3.76	1.3	2.05	2	4.47	1	4.54	4.61
Ube2c	0.29	0.48	0.83	0.32	1.41	0.52	0.49	0.31	0.27	0.18	0.29	0.33	0.35	0.16	0.29	0.18	0.16	0.11
Tnfrsf23	6.23	6.11	4.05	7.28	5.6	4.47	5.19	3.75	3.78	4.95	2.61	10.63	3.93	4.36	1.29	2.8	4.17	1
Gm5970	11.93	35.84	23.52	10.76	12.89	9.4	13.29	14.92	17.47	7.29	12.03	14.62	9.44	8.96	6.69	15.51	10.69	4.48
Dixdc1	0.08	0.06	0.16	0.04	0.08	0.13	0.07	0.14	0.15	0.25	0.17	0.05	0.23	0.18	0.27	0.06	0.29	0.75
Tnks1bp1	31.52	38.57	31.74	20.31	32.29	18.6	27.97	12.88	8.89	9.35	5.95	30.26	17.52	21.54	5.82	21.38	10.35	5.77
Slc10a5	0.35	0.44	0.4	0.8	0.4	0.55	0.32	0.85	0.64	1.44	0.94	0.4	0.92	0.73	1.42	0.28	1.27	3.3
Gm16559	0.05	0.97	0	0.54	1.3	1.39	0	5.24	1.06	1.13	1.61	0.88	0.94	1.04	2.39	2.32	1.04	3.09
Ddit3	21.51	10.835	10.035	4.67	7.075	6.53	19	18.155	5.555	5.74	5.565	8.37	5.2	3.79	10.195	5.9	4.39	4.14
Capza1-ps1	1.25	3.71	4.87	1.92	2.09	3.11	1.02	1.18	2.05	2.68	1.91	1.01	2.97	1.85	1.99	0.88	1.1	0.66
Hunk	0.07	0.08	0.09	0.11	0.1	0.13	0.09	0.02	0.1	0.1	0.09	0.12	0.17	0.12	0.24	0.25	0.11	0.55
Deaf1	0.6	0.47	0.39	0.96	0.74	0.71	0.62	0.8	1.47	1.46	1.93	0.47	0.83	0.68	1.61	0.77	1.86	1.7
Depdc7	2.17	1.4	2.99	2.99	3.98	3.12	1.8	6.27	7.04	4.81	3.74	3.24	4.99	2.08	4.79	4.95	6.31	6.01
1810008I18Rik	0.89	2.83	1.06	1.36	2.22	1.25	1.57	0.76	3	1.9	1.61	1.04	1.51	1.5	2.71	4.29	3.05	7.1
Col15a1	0.22	0.19	0.2	0.56	0.61	0.9	0.3	0.57	0.16	0.6	0.16	0.57	0.46	0.65	0.6	0.1	0.45	3.59
Eps8l2	0.47	0.81	0.9	1.03	0.9	0.88	0.87	0.58	0.82	1.19	2.04	0.42	0.72	0.67	1.03	4.27	1.15	2.88
Bcorl1	0.22	0.21	0.16	0.52	0.21	0.47	0.25	0.55	0.64	0.68	0.63	0.47	0.37	0.25	0.93	0.34	0.89	0.83
Dip2a	0.11	0.05	0.08	0.19	0.19	0.21	0.25	0.14	0.11	0.22	0.24	0.16	0.2	0.24	0.4	0.15	0.15	0.48
Ero1l	10.76	7.49	7.17	12.5	10.5	7.88	13.34	13.4	18.54	14.85	22.61	7.62	14.39	7.54	16.91	65.59	32.43	6.35
Nicn1	0.58	0.67	0.54	0.9	0.33	0.72	0.55	0.73	0.38	1.01	0.86	0.53	1.05	0.78	1.94	0.59	1.65	3.52
Ly6c2	1.83	1.01	1.66	2.93	3.1	2.4	3.55	1.99	1.41	1.74	0.9	1.27	1.35	0.73	0.74	1.37	0.66	0.63
Trim62	0.44	0.34	0.33	0.68	0.35	0.45	0.27	0.2	0.21	0.3	0.13	0.44	0.46	0.27	0.1	0.12	0.06	0.28
Atm	0.12	0.06	0.04	0.14	0.08	0.1	0.11	0.06	0.13	0.18	0.17	0.12	0.17	0.11	0.3	0.24	0.18	0.3
Slc38a7	1.16	1.5	1.41	1.59	1.58	1.38	1	3.11	3.82	2.24	2.81	0.99	1.48	1.4	4.39	1.42	3.92	3.22
Sec14l2	14.03	7.38	10.93	21.79	7.91	31.64	20.9	18.03	19.47	31.58	27.67	16.97	31.76	29.52	35.91	6.75	26.48	56.43
Rubcn	0.52	0.29	0.39	0.84	0.42	0.73	0.71	1.04	1.29	1.35	1.3	0.53	0.82	0.55	1.62	0.5	1.48	1.38
Dffb	1.98	2.14	1.79	1.38	2.26	1.21	1.78	0.88	1.14	1.14	1.21	1.16	1.32	1.16	0.69	0.91	0.6	1.19
Clcn5	0.49	0.69	0.44	0.24	0.83	0.62	0.51	1.12	1.21	0.81	0.95	0.59	0.86	0.66	1.36	0.71	1.08	0.98
Hes6	1.78	2.34	2.79	4.63	3.4	3.1	2.09	2.39	3.35	5.13	5.42	1.76	5.27	3.91	5.93	4.53	3.2	13.62
Ctf1	0.26	0.33	0.1	0.27	0.16	0.62	0.21	0.18	0.48	0.5	0.76	0.22	0.54	0.39	0.76	0.36	0.63	1.54
Cldn1	0.43	0.57	0.55	3.75	0.5	3.31	1.17	1.15	2.3	1.97	3.13	0.86	2.14	1.64	3.32	1.4	4.75	6.73
Tomm40l	0.43	0.38	0.7	1.38	0.8	1.61	0.5	0.84	0.94	1.74	1.28	1.04	1.34	2.04	1.31	0.39	1.09	5.37
Tmem119	0.91	1.97	2.16	4.09	3.16	5.04	5.94	3.91	3.48	4.31	3.33	1.78	5.26	3.05	3.28	5.83	4.95	5.73
Elmod3	0.77	0.98	1.28	1.75	1.19	2.61	0.84	0.79	1.02	1.18	1.61	1.59	1.15	2.14	2.55	0.84	2.24	5.93
Rnasek	7.1	7.84	8.32	25.37	10.42	9.65	17.23	21.41	26.38	9.47	25	20.21	8.02	22.06	29.87	8.83	30.96	30.49
Clstn3	0	0	0.05	0.06	0.05	0.09	0.04	0.02	0	0.13	0.04	0.02	0.06	0.1	0.23	0.03	0.07	0.55
Stx2	0.49	0.24	0.2	0.55	0.37	0.68	0.38	0.38	0.63	0.81	0.51	0.33	0.72	0.41	1.35	0.37	0.7	2
Cd93	6.36	6.28	4.19	11.38	6.13	3.36	5.83	3.51	4.85	3.79	0.64	5.93	4.24	3.19	3.5	6.11	2.17	2.4
Ttc38	2.41	2.15	2.71	4.68	1.73	3.88	3.02	2.01	2.38	4.82	5.52	1.97	3.41	4.6	5.73	2.44	4.33	13.57
Ghdc	1.12	1.21	0.94	2.26	1.12	1.9	1.56	1.87	2.54	3.25	3.89	1.07	2.17	2.07	3.87	1.17	3.07	4.05
Gm38155	0.71	0.35	0.55	0.49	0.47	0.15	0.26	0.28	0.3	0.26	0.21	0.56	0.46	0.37	0.12	0.09	0.11	0.3
Slc2a12	0	0	0	0.03	0.06	0	0.4	0	0.01	0.01	0	0	0	0	0	0.23	0.27	0.09
Sec14l1	0.72	0.64	0.3	1.39	1.04	0.75	1.32	1.57	1.73	2.08	1.1	0.64	1.24	0.61	1.57	1.31	2.18	2.33
Eda	0.09	0.07	0.02	0.15	0.08	0.36	0.15	0.12	0.21	0.22	0.21	0.04	0.21	0.18	0.22	0.1	0.28	0.4
Abhd15	1.45	0.66	0.81	2.11	1.17	2.32	2.23	1.15	0.84	1.75	1.69	1.21	2.34	2.04	3.18	0.83	3.06	5.09
Pigc	0.7	0.53	0.63	1.53	0.86	1.35	1.51	1.7	2.49	2.04	2.58	0.42	1.58	1.26	2.38	0.59	3.24	1.98
Pdgfa	0.35	0.68	0.37	0.86	0.44	0.28	0.32	0.48	1.12	1.04	1.84	0.47	0.94	0.5	1.1	2.14	1.76	1.15
Cbx8	0.25	0.21	0.3	0.55	0.33	0.55	0.46	0.48	0.67	0.82	1.02	0.21	0.37	0.4	0.81	0.44	0.9	1.32
Tcaf1	0.23	0.17	0.18	0.2	0.23	0.32	0.3	0.37	0.48	0.39	0.42	0.16	0.5	0.23	0.85	0.19	0.56	0.44
Sigirr	0.81	0.98	0.94	1.77	1.15	2.69	1.32	0.96	1.13	2.3	1.97	0.64	1.2	1.36	2.86	1.26	1.7	5.33
Ttll1	0.1	0.02	0.04	0.15	0.19	0.14	0.09	0.06	0.24	0.39	0.19	0.02	0.21	0.16	0.48	0.03	0.12	0.98
Nol3	0.07	0.02	0.03	0.25	0.17	0.46	0.09	0.05	0.11	0.26	0.36	0.09	0.03	0.11	0.33	0.63	0.12	0.47
Pstpip1	1.35	1.12	1.07	1.18	1.41	0.96	1.29	0.59	1.12	0.61	0.6	0.61	0.73	0.52	0.57	0.89	0.42	0.52
Tppp	0.05	0.05	0.07	0.1	0.13	0.12	0.04	0.08	0.08	0.02	0.06	0.03	0.07	0.14	0.2	0.06	0.17	0.54
Tgif1	1.94	3.51	4.52	2.86	3.28	1.53	2.21	5.59	8.87	3.42	7.01	2.16	3.18	2.68	3.94	31.99	9.21	2.25
Socs2	13.72	14.36	17.22	6.89	18.09	10.5	11	11.32	5.9	6.68	4.68	16.19	12.74	10.71	2.95	6.27	5.92	1.22
Gm37691	0.09	0.05	0.14	0.09	0.19	0.06	0.21	0.24	0.37	0.36	0.09	0.17	0.11	0.11	0.24	0.36	0.29	0.44
Dlg4	0.03	0.01	0.03	0.03	0.03	0.05	0.07	0.05	0.07	0.06	0.02	0.03	0.07	0.02	0.13	0.06	0.08	0.11
Reep2	1.59	1.85	1.46	1.1	2.81	0.76	0.8	1.33	0.48	0.87	1.15	1.82	0.95	0.67	0.38	0.99	0.76	0.6
Flcn	6.95	4.12	4.37	5.43	5.89	5.61	7.75	8.97	14.91	9.62	16.81	5.2	6.54	3.29	15.58	10.47	20.61	6.27
Tlr12	0.04	0.15	0.09	0.41	0.12	1.02	0.2	0.04	0.03	0.28	0.31	0.15	0.5	1.09	0.5	0.07	0.09	2.22
Nr1i3	1.55	1.54	1.62	2.4	1.32	3.96	1.02	0.53	0.32	1.06	0.9	1.79	0.8	4.11	2.17	1.28	1.14	19.51
Tmem260	0.13	0.06	0.09	0.37	0.23	0.15	0.34	0.24	0.48	0.39	0.25	0.35	0.23	0.18	0.62	0.12	0.48	0.66
Mrgpre	0.02	0.02	0.03	0.07	0.04	0.09	0.04	0.04	0.04	0.08	0.02	0.05	0.05	0.03	0.28	0.01	0.12	0.34
Gm34047	2.84	2.65	2.66	3.51	2.98	3.67	5.4	6.31	4.95	2.5	8.17	2.03	2.45	2.42	19.81	4.26	11.2	2.76
Repin1	0.5	0.51	0.79	0.75	0.62	0.49	0.63	0.72	1.02	1.08	1.4	0.65	0.79	0.83	1.19	1.4	1.94	1.1
Cyp4a32	4.54	3.34	3.39	5.22	1.89	8.45	4.18	6.03	1.36	1.96	2.54	9.63	2.14	12.36	12.56	2	6.15	10.58
Acnat2	7.21	4.36	5.33	13.62	5.01	7.8	6.26	4.77	9.12	15.35	6.39	5.27	8.92	7.13	13.93	10.06	9.14	51.67
Gm11400	0.41	0.33	0.31	0.91	0.18	1.07	1.1	0.54	0.46	1.29	0.76	0.29	0.6	0.62	1.82	0.88	1.21	1.75
Fam20c	1.09	0.91	1.42	2.4	1.11	2.71	1.37	1.49	1.61	3.75	3.19	1.41	2.78	2.78	3.44	0.77	2.08	7.49
Nacc2	0.36	0.35	0.45	0.89	0.43	0.98	0.44	0.87	1.33	1.35	0.86	0.56	0.8	0.83	1.47	0.32	1.02	1.95
Zfp516	0.33	0.3	0.31	0.47	0.38	0.49	0.38	0.72	0.83	0.51	0.78	0.39	0.37	0.34	0.71	0.67	1.49	0.53
Slc34a1	0.4	0.38	0.76	0.22	0.33	0.17	0.21	0.33	0.18	0.24	0.39	0.23	0.15	0.15	0.18	0.27	0.08	0.21
Cyren	0.12	0.29	0.85	0.18	1.16	0.21	0.16	0.49	1.49	0.39	2.13	0.12	0.14	1	1.74	0.28	1.29	1.23
Epm2a	0.68	0.58	0.54	0.79	0.61	0.69	0.66	0.48	0.87	1.27	1.49	0.52	1	0.71	1.16	1.99	2.1	0.89
Gm16548	0.42	1.05	0.99	0.71	0.58	0.43	0.59	0.58	1.42	1.29	2.3	0.46	1	1.13	2.88	0.88	2.39	2.91
Ephb4	1.4	1.22	1.29	1.79	1.98	2.03	1.77	1.49	1.91	2.34	1.41	1.28	2.22	1.88	2.32	1.28	2.54	6.41
Mtfp1	0.48	0.36	0.4	1.39	0.39	1.2	0.83	0.86	1.49	1.79	1.95	0.46	0.65	0.65	2.11	0.46	1.47	5.28
Gm43951	0.59	0.45	0.45	0.57	0.54	0.01	0.56	0.66	0.01	0	0	0.03	0.47	0.02	0.05	0.04	0.45	0
Rasl10b	0.19	0.28	0.09	0.42	0.25	0.79	0.67	0.25	0.21	0.55	0.34	0.52	0.3	0.71	0.51	0.1	0.38	2.42
Sfn	1.28	1.58	0.95	1.11	1.23	1.12	1.16	1.34	0.49	0.78	0.8	0.63	0.82	0.53	0.32	0.78	0.35	0.65
Smad6	0.57	0.51	0.46	0.71	0.97	0.87	1.16	0.99	0.45	0.82	0.33	0.48	0.62	0.93	0.96	1.32	0.56	2.57
Rhpn2	0.4	0.51	0.63	0.27	0.7	0.59	0.4	0.48	0.59	0.34	0.3	0.64	0.54	0.55	0.73	2.68	0.75	0.82
Egln1	4.76	5.08	3.97	6.56	5.31	3.37	5.54	4.45	10.09	8.14	13.89	2.49	7.34	3.7	10.55	15.99	16.13	4.85
Amigo1	0.28	0.24	0.22	0.41	0.1	0.43	0.36	0.39	0.72	0.82	0.52	0.28	0.48	0.3	0.88	0.25	0.68	1.4
AK157302	0.23	0.95	0.04	1.8	0.13	0.61	1.52	1.79	1.26	0.4	1.71	0.93	1.33	0.11	0.21	0.21	0.33	0.14
St3gal6	0.36	0.51	0.4	0.4	0.51	0.4	0.33	0.39	0.24	0.17	0.44	0.25	0.2	0.17	0.09	0.3	0.18	0.2
Gm8355	6.39	4.01	6.87	8.63	8.62	2.89	5.53	5.8	7.18	8.7	3.61	4.36	6.08	5.99	3.68	2.62	2.42	1.39
Adra1a	0.06	0.05	0.09	0.12	0.13	0.29	0.12	0.08	0.03	0.08	0.07	0.2	0.22	0.33	0.11	0.04	0.1	0.85
Zfp14	0.05	0.1	0.05	0.11	0.03	0.15	0.11	0.05	0.15	0.16	0.36	0.08	0.21	0.17	0.37	0.08	0.2	0.32
Jchain	2.15	1.23	0.96	1.63	0.25	0.2	4.2	0.1	0.88	0.93	1.21	0.79	1.13	0.64	0.58	0.97	0.59	0.88
Glul	425.52	576.31	519.73	264.33	416.93	347.17	392.56	225.26	102.89	78.1	43.73	585.23	186.35	271.49	65.55	380.71	95.77	61.4
Fmo2	0.54	0.31	0.28	0.62	0.48	1.24	0.99	0.42	0.35	0.53	0.58	0.14	0.73	0.93	0.37	0.67	0.7	2.58
2700038G22Rik	2.37	1.28	0.81	0.71	1.8	0.88	2.55	1.03	0.87	1.16	0.42	0.97	0.37	0.39	0.43	0.73	0.73	0.21
Kif3c	0.02	0.08	0.03	0.08	0.15	0.08	0.07	0.03	0.07	0.08	0.03	0.06	0.05	0.07	0.11	0.02	0.42	0.4
Aldoa	15.51	16.54	16.715	25.385	24.68	20.825	22.845	43.065	47.285	34.665	57.47	12.44	25.94	15.98	51.18	40.56	65.92	16.56
Pafah1b3	0.47	0.65	0.59	1.21	0.79	0.91	0.74	0.47	0.99	1.19	2.61	0.44	1.09	0.52	2.2	1.34	2.62	1.79
Spsb4	0.03	0.07	0.02	0.01	0.06	0.06	0.04	0	0.03	0.03	0.02	0.04	0.01	0.05	0.27	0.06	0.01	0.49
Mir8114	316.56	391.5	375.67	239.13	333.01	255.9	338.65	220.05	83.22	68.43	33.19	470.71	156.66	251.53	57.05	267.1	84.52	59.15
Gm26982	6.4	6.81	3.7	3.38	3.78	3.48	4.19	2.37	2.23	2.95	2.22	3.91	2.45	3.47	2.01	3.28	2	1.63
Mid1-ps1	1.08	2.1	0.08	0	2.46	2.05	0.31	1.36	5.03	0.17	0.78	6.38	0.54	4.39	1.34	6.16	4.63	3.84
Pfkfb1	0.8	0.79	0.71	1.41	0.95	1.71	1.27	0.71	0.55	0.99	1.22	0.67	1.5	1.36	1.49	0.64	1.74	5.75
G530011O06Rik	0.19	0.03	0.33	0.53	0.29	0.2	0.36	0.18	0.85	0.11	0	0.7	0.3	0.88	0.5	0.66	1.09	0.63
B4galnt4	1.11	0.72	0.42	1.08	0.73	0.54	0.34	0.23	0.72	1.13	0.25	0.87	0.7	0.47	0.08	0.23	0.63	0.1
Fos	2.56	2.7	2.12	2.55	4.6	2.1	2.21	4.41	2.36	2.84	5	1.59	1.74	1.42	2.29	38.02	2.65	1.72
Mybl2	0.22	0.36	0.27	0.26	0.31	0.28	0.28	0.24	0.22	0.19	0.26	0.12	0.27	0.13	0.07	0.15	0.12	0.11
Fam83g	0.32	0.21	0.29	0.43	0.25	0.39	0.38	0.85	0.56	0.69	0.72	0.3	0.56	0.41	1.25	0.34	0.83	0.56
Tnfrsf22	0.8	0.33	0.47	0.79	0.5	0.16	0.49	0.16	0.3	0.6	0.22	0.91	0.41	0.19	0.17	0.49	0.13	0.17
Chek1	1.13	0.7	1.4	0.4	1.42	0.52	0.97	1.4	0.76	0.42	0.37	0.44	0.6	0.36	0.82	0.37	0.12	0.21
Zfp692	0.43	0.69	0.55	0.65	0.47	0.48	0.57	0.88	0.95	2.08	1.38	0.26	0.84	0.95	0.89	0.9	1.07	3.1
Gm29966	0.13	0.13	0.04	0.27	0.1	0.91	0.98	0.02	0.01	0.26	0.19	0.07	0.13	1	0.05	0.04	0.02	3.41
Dtl	0.05	0.07	0.09	0.05	0.08	0.03	0.04	0.05	0.01	0.01	0.01	0.07	0.03	0.02	0	0.04	0.01	0.02
Rnf227	0.14	0	0.05	0.04	0.14	0.07	0.03	0.13	0.72	0.17	0.78	0.08	0.3	0	1.54	0.02	1.22	0.17
Gm38366	0.57	1.15	0.58	0.24	0.58	0.28	0.39	0.17	0.37	0.23	0.25	0.74	0.33	0.43	0.03	0.3	0.07	0.12
Gdf10	0.47	0.2	0.24	0.5	0.51	1.1	0.82	0.15	0.19	0.58	0.12	0.1	0.18	0.3	0.6	0.4	0.36	4.14
Snx16	0.84	0.63	0.55	1.15	0.79	0.76	0.77	1.69	2.43	1.64	2.35	0.86	1.28	0.86	2.55	1.21	2.53	1.22
Bdnf	0.06	0.05	0.04	0.13	0.04	0.05	0.04	0.05	0.1	0.11	0.08	0.08	0.12	0.1	0.17	0.13	0.24	0.22
Ndor1	1.72333	2.76333	3.05333	2.40333	1.95	1.7	3.27667	0.67	2.48	2.64333	2.07	2.55	2.46333	0.793333	0.536667	0.943333	1.04	1.80667
Crb3	1.59	0.66	1.18	1.64	0.82	2.39	1.66	2.39	2.01	3.27	2.36	1.7	2.47	1.32	4.3	1.53	2.92	3.73
Col8a1	0.07	0.01	0.03	0.15	0.02	0.11	0.05	0.03	0.04	0.13	0.1	0.08	0.17	0.07	0.67	0.02	0.11	0.49
Ly6a2	2.13	1.17	1.26	1.37	2.29	1.44	1.53	0.72	0.73	0.72	1.04	0.7	0.54	0.63	0.5	0.92	0.25	0.65
Trim12a	3.02	4.06	3.23	3.27	1.3	1.41	3.72	1.15	3.19	1.65	0.72	3.51	2.77	2.02	0.96	3.39	0.71	0.83
Spon1	0.24	0.18	0.15	0.18	0.4	0.45	0.33	0.33	0.17	0.34	0.08	0.19	0.24	0.29	0.43	0.23	0.24	0.92
Jun	23.2	29.32	30.6	17.99	22.23	17.75	23.32	30.71	24.39	22.97	49.97	19.09	23.12	21.24	26.82	300.37	46.08	14.24
H2ac18	28.76	39.46	0	3.52	26.15	17.97	0	5.45	29.09	8.29	0	26.14	7.51	2.22	0	3.4	0	0
Cyp2d41-ps	0.08	0.34	0.4	0.5	0.76	0.56	0.5	0.11	0	0.13	0.29	0.36	0.25	1.19	0.26	0.24	0.24	5.62
Arhgef25	0.15	0.17	0.05	0.2	0.13	0.22	0.19	0.18	0.19	0.28	0.27	0.01	0.26	0.21	0.54	0.11	0.45	0.69
Nat8f4	0.37	1.38	1.03	0.97	0.54	2.39	0.81	0.82	2.69	1.12	0.82	0.62	2.76	0.94	0.87	2.78	2.7	3.63
Eif2ak2	9.85	16.78	13.27	10.04	6.33	4.97	15.91	6.09	8.87	4.88	3.84	12.86	8.29	7.92	4.1	11.63	3.45	3.44
Fam102a	0.53	0.61	0.49	0.94	0.58	0.79	0.5	0.68	0.51	0.87	1.16	0.52	0.73	0.61	0.85	1.17	1.1	2.8
Pik3c2g	0.07	0.11	0.07	0.13	0.06	0.15	0.13	0.08	0.12	0.19	0.22	0.11	0.17	0.14	0.21	0.18	0.17	0.29
L3hypdh	0.51	0.28	0.54	0.66	0.62	0.74	0.52	0.33	1.64	1.24	0.77	0.4	0.48	0.58	1.63	0.41	1.18	2.22
Mafb	3.57	2.97	2.78	8.18	7.05	12.97	5.44	9.75	3.3	4.99	5.84	4.09	5.55	7.27	16.24	1.67	11.09	9.97
Nol4l	0.06	0.07	0.04	0.1	0.13	0.11	0.06	0.07	0.05	0.12	0.08	0.1	0.1	0.17	0.1	0.1	0.15	0.32
Gm15567	3.61	7.29	6.58	4.27	3.22	3.2	6.11	5.68	2.84	4.88	4.63	4.67	6.02	3.97	3.96	2.99	1.6	0.94
Gm14057	0.46	0.14	0.39	0.78	0.89	0.69	0.63	0.53	0.72	0.99	1.19	0.67	0.83	0.41	2.66	0.86	2.64	0.57
Klrg2	0.78	0.71	0.63	0.1	0.83	0.3	0.29	0.63	0.4	0.3	0.16	0.22	0.46	0.15	0.55	0.05	0.06	0.09
Dapk1	0.51	0.76	0.39	1.04	1.41	0.99	0.93	0.74	0.6	0.83	0.58	0.4	0.71	0.47	0.87	1.77	1.06	2.74
Gm50012	1.02	0.56	1.01	0.46	0.96	0.64	0.66	1.6	2.4	0.69	1.68	0.6	0.79	0.9	3.06	1.77	4.27	0.41
Ttll8	0.08	0.05	0.04	0.24	0.02	0.35	0.17	0.08	0.19	0.27	0.44	0.09	0.16	0.32	0.84	0	0.52	0.63
D7Bwg0826e	0.46	0.75	0.77	0.26	1.3	0.55	0.38	0.32	0.43	0.38	0.35	0.42	0.62	0.38	0.39	0.11	0.18	0.13
Zer1	0.47	0.4	0.47	1.09	0.49	1.1	0.85	0.73	0.99	1.16	1.12	0.7	1.37	1.18	1.46	0.29	1.5	1.62
Mns1	0	0	0.04	0.03	0.01	0	0.07	0	0.03	0.26	0.04	0.01	0.03	0.19	0.08	0.02	0.01	0.23
Cdc14b	0.31	0.08	0.19	0.58	0.09	0.19	0.38	0.47	0.19	0.55	0.28	0.17	0.59	0.65	0.77	0.17	0.65	1.17
C1qtnf6	0.22	0.15	0.17	0.37	0.38	0.79	0.25	0.44	0.19	0.36	0.28	0.27	0.24	0.32	0.49	0.38	0.3	1.56
Rnd2	2.89	2.71	3.08	3.25	3.34	4.49	3.04	2.34	2.48	6.95	6.93	3.19	4.85	3.17	7.14	2.27	4.25	14.82
4930524O07Rik	1.38	1.94	1.44	0.7	0.86	0.62	1.66	1.41	0.43	0.57	0.67	1.23	0.57	0.69	0.69	0.18	0.36	1.22
Cyp2u1	0.13	0.09	0.05	0.31	0.09	0.37	0.21	0.08	0.06	0.34	0.33	0.03	0.28	0.29	0.36	0.02	0.18	2.01
Adal	0.39	0.19	0.21	0.58	0.26	0.53	0.39	0.89	0.58	0.45	0.53	0.4	0.55	0.45	1.57	0.18	0.84	1.05
S100a8	229.37	98.51	75.13	92.6	96.6	89.3	172.66	34.02	70.38	57.61	76.51	71	65.45	49.65	55.6	116.89	41.62	45.97
Ace	0.2	0.13	0.17	0.17	0.23	0.53	0.32	0.15	0.09	0.39	0.23	0.12	0.13	0.28	0.32	0.23	0.18	1.24
Rasgef1b	1.31	2.81	2.6	2.11	2.5	3.3	1.95	5.62	4.25	3.79	5.82	1.94	3.26	2.72	4.68	10.23	4.41	1.51
Cdc42ep5	1.78	1.69	2.28	2.09	0.95	2.81	1.16	3.25	6.97	1.11	6.88	3.8	3.06	3.16	8.9	3.06	6.18	1.09
Ccdc9b	0.38	0.27	0.52	0.45	0.66	1.08	1.16	0.24	0.34	0.6	0.3	0.52	0.57	0.79	0.88	0.45	0.45	1.89
Gm10233	0.03	0.61	0.14	0.12	0.06	0.11	0.14	3.86	0.05	0.63	0.07	0.02	0.53	0.16	4.62	0.04	3.55	0.07
Tmem254b	3.69	4.73	3.28	9.28	5.9	12.45	9.96	7.28	6.07	15.57	8.25	7.37	9.34	13.05	6.94	2.32	6.21	34.75
Fahd1	3.54	4.24	4.09	5.74	2.16	5.82	6.01	2.47	5.09	6.67	8.84	4.38	5.04	3.66	11.17	3.35	6.67	22.39
Pvr	2.48	2.8	2.98	3.26	3.34	2.72	3.07	4.57	6.36	2.73	4.35	2.51	2.99	2.65	4.19	14.98	7.8	1.71
Trim47	2.2	2.26	1.87	2.76	4.19	2.17	1.22	2.05	4.76	4.2	6.68	2.47	2.08	1.49	2.76	9.43	7.08	2.68
N4bp2l1	1.49	0.76	1.32	2.07	1.29	1.83	1.88	1.25	3.69	2.47	3.07	1.08	2.36	1.17	2.99	0.88	4.72	5.55
Klhl3	0.11	0.18	0.2	0.1	0.13	0.26	0.15	0.15	0.06	0.23	0.13	0.05	0.19	0.12	0.4	0.15	0.42	0.86
B330016D10Rik	0.14	0	0.15	0.39	0.16	0.48	0.27	0.31	0.58	0.71	0.71	0.18	0.3	0.34	0.85	0.19	0.93	0.6
Cbfa2t3	0.08	0.08	0.03	0.15	0.09	0.31	0.13	0.04	0.06	0.08	0.1	0.2	0.05	0.66	0.2	0.05	0.04	0.42
Tbc1d30	0.09	0.04	0.04	0.13	0.12	0.13	0.15	0.08	0.08	0.11	0.09	0.06	0.14	0.13	0.07	0.19	0.16	0.37
Btg2	57.79	86.63	81.47	76.02	47.19	45.05	83.02	155.19	149	113.33	223.91	37.49	104.95	65.26	109.91	531.62	255.4	26.2
Abhd1	0.04	0.22	0.26	0.88	0.17	0.8	0.65	0.3	0.26	0.58	1.09	0.46	0.61	1.24	1	0.23	0.92	2
Kank3	0.23	0.16	0.05	0.33	0.31	0.47	0.6	0.2	0.19	0.42	0.33	0.21	0.28	0.19	0.48	0.17	0.34	2.07
Dusp8	1.35	2.69	2.64	1.84	2.17	1.38	0.97	6.14	5.31	3.25	3.79	1.98	3.13	2.48	5.67	6.21	8.01	0.89
Snhg4	0.375	0.535	0.595	0.35	0.25	0.135	0.555	0.25	0.34	0.245	0.13	0.61	0.32	0.275	0.155	0.275	0.13	0.21
Serpine1	78.51	80.59	148.28	236.57	95.11	106.32	136.33	432.77	525.29	289.11	404.53	31.76	201.87	60.1	234.99	1005.26	714.21	35.39
Isyna1	6.71	3.6	4.7	4.87	5	8.82	5.55	4.91	5.03	7.49	7.84	4.12	9.03	4.51	14.74	3.21	6.57	25.72
Ifitm5	3.97	4.1	3.72	1.66	4.04	0.95	2.54	2.86	1.9	1.61	1.92	2.12	1.89	1.28	0.74	3.05	1.16	0.76
Lat2	0.84	0.73	0.77	0.56	0.69	0.39	0.5	0.12	0.31	0.39	0.46	0.59	0.26	0.36	0.27	0.57	0.21	0.23
Fut8	0.16	0.15	0.17	0.31	0.2	0.3	0.3	0.24	0.26	0.39	0.32	0.2	0.26	0.29	0.41	0.21	0.45	0.69
Robo1	0.07	0.07	0.01	0.13	0.09	0.04	0.04	0.02	0.04	0.11	0.3	0.05	0.11	0.03	0.22	0.11	0.23	0.38
Pck1	80.09	244.54	375.4	181.65	56.41	378.86	279.37	466.15	323.03	316.32	672.55	239.81	493.42	490.52	631.1	125.95	693.69	530.85
Gm44502	6.55	6.66	4.76	1.52	6.96	5.64	5.68	1.44	6.04	4.3	3.21	5.03	2.22	0.61	2.57	0.25	4.97	2.04
Cep68	0.24	0.27	0.2	0.59	0.17	0.43	0.3	0.42	0.41	0.68	0.87	0.24	0.43	0.54	0.69	0.34	0.54	1.22
Adam23	0.06	0.11	0.05	0.09	0.16	0.07	0.29	0.06	0.05	0.09	0.09	0.13	0.11	0.15	0.13	0.05	0.08	0.67
Tox	0.24	0.36	0.23	0.92	0.18	0.6	0.35	0.59	0.65	0.96	1.38	0.42	0.66	0.6	1.48	0.3	1.2	1.01
Hcar2	2.99	6.98	8.01	3.61	2.91	1.92	3.26	17.07	22.98	13.93	17.2	2.54	6.91	2.6	14.12	38.73	21.08	1.6
Maff	5.94	7.19	6.29	5.29	6.62	3.03	5.59	15.04	26.33	7.22	16.48	4.14	7.78	2.92	8.2	48.33	29.03	1.71
Cbx7	0.23	0.49	0.37	0.81	0.38	0.62	0.43	0.43	0.6	0.8	0.96	0.22	0.74	0.75	0.98	0.35	1.29	1.36
Gm20708	8.23	11.04	6.25	6.08	9.5	5.43	6.31	4.48	2.68	3.13	2.2	8.2	3.25	5.03	0.92	7.37	2.37	2.75
Sacs	0.04	0.03	0.04	0.1	0.06	0.08	0.04	0.05	0.08	0.1	0.09	0.04	0.09	0.04	0.29	0.03	0.17	0.13
Slc46a3	1.35	1.13	2.01	1.4	1.48	1.86	1.77	1.11	1.27	1.8	2.44	1.7	2.19	2.17	2.48	1.3	2.34	7.15
Pnkd	0.54	0.7	0.85	0.95	1.14	1	0.59	0.64	0.65	0.91	1.14	0.73	0.68	0.57	1.12	1.14	0.96	4.37
Tfap4	0.14	0.13	0.29	0.66	0.34	0.43	0.19	0.2	1.02	0.59	1.16	0.33	0.43	0.46	0.46	0.79	1.13	0.71
Gm43566	0.15	0.08	0.07	0.99	0.33	0.11	0.06	0.42	0.41	0.73	1.69	0.43	1.08	0.41	1.75	0.41	1.21	1.26
Rph3al	0.04	0.07	0.01	0.19	0.1	0.22	0.17	0.05	0.13	0.18	0.21	0.08	0.07	0.14	0.34	0.09	0.16	0.42
Dnhd1	0.34	0.13	0.2	0.19	0.29	0.23	0.15	0.31	0.56	0.45	0.48	0.18	0.52	0.22	0.44	0.21	0.61	0.71
Gm16573	1.18	0.92	1.09	2.33	1.08	2.78	2.64	0.94	0.51	2.58	2.92	1.01	1.78	2.4	2.07	0.39	1.78	14.79
Ier2	16.49	20.94	21.43	28.63	17.89	18.4	18.2	30.6	30.75	26.86	50.41	18.22	24.81	19.68	24.7	171.85	35.1	13.63
Chrna2	0.03	0.14	0.12	0.19	0.06	0.41	0.13	0.03	0	0.01	0.1	0.25	0.03	0.48	0.31	0.1	0.18	0.59
Tmem267	0.24	0.76	0.52	0.16	1.32	0.47	0.69	0.59	0.7	0.76	0.67	0.6	0.69	0.44	1.13	0.48	1.33	1.84
Trim46	0.6	0.32	0.37	0.56	0.49	0.44	0.56	0.6	0.63	0.62	0.17	0.37	0.24	0.33	0.19	0.14	0.23	0.22
Gm5898	1.85	1.52	2.47	0.43	1.44	0.51	2.45	0.37	0.43	2.36	0.16	0.37	0.29	0.41	0.37	0.35	0.31	1.92
Shld2	0.74	0.79	0.84	3.46	1.04	4.2	2.86	1.02	0.95	2.55	2.31	0.78	2.51	2.21	4.26	0.45	2.81	7.36
Gm10074	8.42	8.86	7.94	5.82	5.64	4.58	6.99	5.85	3.61	4.17	3.92	4.43	11.56	6.25	4.37	2.37	3.27	2.43
Paqr7	0.2	0.12	0.16	0.68	0.38	0.62	0.36	0.17	0.42	0.17	0.47	0.25	0.25	0.56	0.85	0.13	0.46	1.92
Ss18l1	0.19	0.22	0.25	0.45	0.41	0.43	0.24	0.43	0.59	0.57	0.6	0.15	0.28	0.33	0.37	0.73	0.69	0.69
Tchh	0.34	0.24	0.24	0.44	0.33	0.28	0.35	1.41	0.74	0.68	0.92	0.39	0.5	0.43	0.63	0.45	1.54	0.31
Zfp444	0.35	0.37	0.26	0.87	0.5	0.86	0.47	0.59	0.78	0.85	0.88	0.52	0.81	0.59	1.14	0.23	0.96	2.25
Zmat1	0.1	0.06	0.13	0.11	0.08	0.1	0.07	0.11	0.23	0.25	0.23	0.12	0.14	0.1	0.32	0.08	0.3	0.54
Zfp971	0.13	0.16	0.16	0.14	0.05	0.23	0.07	0	0.26	0.29	0.4	0	0.21	0.32	0.71	0.09	0.2	0.83
Des	0.28	0.29	0.44	0.41	0.41	0.71	0.46	0.32	0.23	0.66	0.19	0.12	0.12	0.3	0.75	0.69	0.49	1.79
AI504432	0.09	0.18	0.14	0.17	0.29	0.09	0.11	0.17	0.13	0.05	0.07	0.06	0.13	0.02	0.03	0.13	0.05	0.04
Gm44888	0.05	0.04	0	0.14	0.04	0.14	0.08	0.16	0.28	0.57	0.21	0.07	0.2	0.11	0.38	0.06	0.43	0.07
Snai2	0.43	0.11	0.59	0.59	0.57	0.37	0.08	0.17	0.58	0.45	0.69	0.3	0.35	0.59	0.18	3.31	1.14	0.88
Kcne3	0.05	0.22	0.08	0.1	0.27	0.32	0.15	0.47	0.08	0.12	0.31	0.05	0.3	0.07	0.14	0.52	0.73	0.3
Mus81	0.53	0.28	0.49	0.95	0.4	0.73	0.56	0.74	1.24	1.33	1.38	0.63	0.81	0.64	1.72	0.45	1.57	1.5
Rasd2	0.08	0.35	0.15	0.11	0.68	0.04	0.11	0.27	0.24	0.27	0.27	0.22	0.22	0.24	0.09	4.37	0.36	0
Ube2u	0.04	0.04	0.2	0.53	0.16	0.66	0.23	0.29	0.03	0.2	0.24	0.15	0.13	0.54	0.81	0.18	0.43	1.12
Zfp160	1.38	0.61	0.47	1.34	0.7	1.27	1.74	1.27	0.14	0.97	0.7	1.12	0.19	0.18	0.71	0.22	0.22	0.95
Zc2hc1c	0.06	0.2	0.12	0.18	0.25	0.14	0.14	0.22	0.35	0.34	0.27	0.17	0.18	0.27	0.36	0.13	0.58	0.38
Nudt7	8.39	14.62	43.75	12.14	27.96	42.24	28.91	69.89	16.89	16.07	51.25	36.64	37.47	40.91	63.9	23.1	39.3	43.72
Eln	0.04	0.05	0.02	0.02	0.09	0.11	0.07	0.19	0.02	0	0	0.03	0.02	0.06	0.01	0.16	0.07	0.28
Zswim5	0.16	0.14	0.19	0.51	0.18	0.38	0.16	0.31	0.45	0.64	0.51	0.15	0.35	0.4	0.62	0.17	0.75	0.76
Ccnd1	6.53	12.31	9.66	13.82	9.87	7.11	7.86	3.41	4.11	6.98	2.67	10.06	4.91	7.91	1.22	8.99	3.28	1.25
Aldh8a1	5.42	4.14	6.24	13.51	5.14	12.87	8.32	6.45	8.15	17.88	14.31	7.9	14.2	11.82	15.21	2.72	16.11	30.45
Npr1	0.14	0.19	0.09	0.13	0.23	0.33	0.29	0.15	0.07	0.23	0.06	0.13	0.11	0.11	0.15	0.31	0.13	1.47
Nat8f5	0.94	0.43	1.15	2.97	2.27	2.81	1.65	1.4	0.64	2.65	1.3	1.66	2.08	2.23	2.02	3.36	0.66	9.86
Eml1	0.19	0.11	0.17	0.36	0.28	0.47	0.29	0.54	0.38	0.36	0.22	0.13	0.28	0.3	0.55	0.16	0.56	0.6
Gm13991	1.2	1	0.73	2.14	2.39	1.15	1.47	2.15	1.63	2.44	0.87	1.97	1.36	3.31	4.04	1.04	2.35	3.13
Dcaf4	0.19	0.1	0.09	0.26	0.06	0.33	0.36	0.33	0.19	0.36	0.62	0.16	0.27	0.25	0.33	0.1	0.32	1.22
4933404O12Rik	0.04	0.05	0.13	0.09	0.14	0.12	0.1	0.01	0.15	0.41	0.13	0.05	0.08	0.11	0.22	0.07	0.23	0.46
Rps2-ps10	4.68	6.62	6.06	2.87	8.76	4.05	4.56	1.06	4.81	3.92	4.41	3.79	0.71	3.48	4.48	0.63	0.62	2.58
Chka	2.49	3.18	2.64	1.78	2.78	1.85	1.87	3.43	3.68	2.03	4.51	1.14	1.76	1.94	4.9	14.42	5.77	1.37
Hacl1	5.9	5.59	8.81	5.89	3.8	16.47	6.18	6.41	4.79	7.2	6.37	14.92	7.64	13.57	7.88	6.15	5.9	36.45
Sbsn	0.37	0.57	0.43	0.2	0.56	0.22	0.16	0.1	0.13	0.25	0.15	0.48	0.26	0.25	0.03	0.28	0.1	0.12
Tmem45a	0.08	0.13	0.07	0.1	0.31	0.23	0.15	0.1	0	0.05	0.15	0.05	0.25	0.09	0.1	0.39	0.34	0.3
Gm37660	1.04	1.24	1.37	0.84	1.16	1.02	0.66	0.97	0.5	0.5	0.35	0.82	0.85	1.04	0.51	0.41	0.39	0.32
Gm49759	2.33	1.99	2.78	4.46	3.34	2.23	3.18	3.12	5.89	4.34	6.37	1.44	3.18	1.83	3.54	15.43	8.55	1.77
Tcim	8.47	8.92	10.98	5.74	8.79	6.73	7.64	9.37	13.61	7.06	9.44	6.57	9.94	6.4	8.45	65.55	7.9	13.19
Capn8	0.02	0	0.13	0.22	0.04	0.21	0.13	0.1	0.12	0.24	0.24	0.13	0.43	0.29	0.19	0.02	0.13	1.7
Gm16209	0.96	1.51	1	1.46	0.9	1.11	0.64	0.32	0.73	1.12	0.55	1.12	0.94	0.33	0.4	0.71	0.44	0.87
Gadd45b	7.1	9.23	6.84	8.8	10.94	2.79	5.66	8.97	10.13	5.93	6.23	4.77	5.97	3.23	1.92	134.67	9.71	2.41
Gjc3	0.04	0.03	0.1	0.1	0	0.17	0.06	0.07	0.04	0.22	0.05	0.06	0.1	0.25	0.1	0	0.07	1.39
Spink1	1.16	1.07	1.8	1.49	1.91	2.75	1.78	1.06	0.39	1.49	3.79	0	1.43	0.73	7.83	1.08	2.2	6.68
Hes1	1.75	0.63	0.87	1.8	1.4	1.73	1.84	1.21	1.33	1.77	0.84	1.25	1.3	1.99	1.36	8.52	0.41	3.26
Gm23935	732.51	393.85	673.31	401.76	333.5	790.06	607.76	499.15	526.84	337.7	879.04	1162.46	561.11	2099.24	454.97	2867.07	744.42	228.36
Slc25a45	0.64	1.04	1.24	2	1.64	2.18	1.65	1.49	0.88	2.49	2.1	0.83	1.97	1.6	4.04	0.34	2.46	5.98
Gm42436	0.24	0.36	0.37	0.08	0.19	0.19	0.16	0.15	0.19	0.1	0.04	0.21	0.27	0.13	0.12	0.14	0.11	0.1
Gm42796	0.13	0.09	0.27	0.88	0.12	0.59	0.68	1.23	0.76	1.28	0.87	0.53	0.51	0.36	1.46	0.25	2.76	0.48
Gm38345	0.07	0.19	0.12	0.31	0.06	0.48	0.13	0.16	0.19	0.51	0.67	0.11	0.23	0.25	0.56	0	0.23	3.21
Haus8	0.2	0.38	0.33	0.34	0.37	0.41	0.29	0.32	0.43	0.58	0.47	0.22	0.45	0.31	0.44	1.43	0.45	0.66
Gm43909	0.22	0.07	0.46	0.51	0.67	0.08	0.24	0.25	0.12	0.15	0.25	0.46	0.23	0.27	0.1	5.09	0.41	0.2
Wee1	0.36	0.64	0.24	0.45	0.42	0.52	0.45	0.27	0.15	0.14	0.31	0.45	0.25	0.42	0.18	3.76	0.58	0.77
Lipe	0.51	0.31	0.37	1.05	0.55	1.45	1.02	0.91	0.83	1.15	1.37	0.84	1.09	0.88	1.12	0.29	1.12	2.35
Myo16	0.13	0.34	0.44	0.49	0.28	0.69	0.3	1	0.37	0.45	0.79	0.31	0.5	0.45	1.54	0.28	1.13	0.43
Plk-ps1	0.52	0.37	0.94	0.33	0.57	0.34	0.57	0.73	0.3	0.32	0.19	0.16	0.5	0.26	0.46	0.08	0.22	0.17
Serpina3h	1.58	1.88	1.95	1.69	1.57	0.72	1.56	0.82	0.67	0.88	0.43	1.6	1.39	1.41	0.45	1.35	0.46	0.31
Gm10382	1.26	2.24	3.07	1.71	1.07	1.03	1.14	3.33	3.43	2	5.5	1.75	2.47	2.09	4.41	11.58	4.62	1.08
Gm27505	0.22	0.25	0.2	163.72	0.21	0.18	0.2	0.25	129.69	329.65	619.81	0.17	163.73	0.18	175.8	426.11	793.6	276.14
H2-Bl	1.02	2.65	1.57	1.69	1.33	1.36	1.52	0.89	0.55	1.22	0.47	0.83	2.58	1.52	0.35	0.86	0.97	0.3
Gm7652	0.02	0.13	0.17	0.73	0.15	0.71	0.41	0.92	1.17	0.99	1.1	0.17	0.59	0.35	2.09	0.08	1.36	0.63
Trmt10b	0.3	0.19	0.27	0.54	0.36	0.59	0.77	0.21	0.32	0.7	0.7	0.71	0.47	0.65	0.79	0.38	0.4	1.32
Gm12168	2.01	1.12	1.22	2.31	2.35	1.17	1.39	2.19	1.05	1.88	2.37	3.02	2.21	3.24	2.6	4.99	3.95	2.41
Mn1	0.28	0.26	0.25	0.61	0.22	0.68	0.22	0.19	0.38	0.7	0.59	0.64	0.56	0.76	0.55	0.16	0.39	2.19
Mtmr7	0.14	0.2	0.24	0.11	0.27	0.15	0.1	0.21	0.25	0.18	0.67	0.12	0.36	0.28	0.73	0.06	0.57	0.59
Gm35570	0.04	0.18	0.4	1.39	0.14	1.61	0.42	0.83	1.02	1.21	1.4	0.67	1.06	1.23	1.93	0.15	2.37	2.14
Cpox	4.49	2.94	2.8	6.37	2.78	9.69	6.5	5.15	4.11	6.04	4.08	5.34	5.9	7.93	5.21	2.12	5.21	21.57
Txnip	59.54	53.53	25.45	17.07	53.53	28.36	24.29	4.98	5.23	7.2	4.72	55.86	8.08	18.59	4.93	41.52	14.07	9.58
Slc18a1	0.16	0.16	0.09	0.25	0.27	0.36	0.32	0.33	0.25	0.19	0.17	0.27	0.32	0.18	0.72	0.17	0.21	0.54
Gm10651	1.7	0.99	0.99	1.55	1.31	2.71	2.25	1.41	2.55	2.15	1.7	1.69	2.21	2.14	2.85	1.15	4.14	3.45
Trim7	0.15	0.46	0.33	0.4	0.35	0.7	0.43	0.09	0.11	0.19	0.14	0.49	0.58	0.95	0.34	0.39	0.32	1.66
1700008J07Rik	0.26	0.12	0.25	0.07	0.13	0.26	0.32	0.06	0.27	0.53	0.38	0.24	0.16	0.18	0.43	0.3	0.32	1.13
Inhbc	2.64	2.84	4.98	4.34	1.99	6.87	3	1.83	1.65	4.67	2.67	5.01	3.49	6.84	4.61	3.05	1.77	27.77
Ugt1a2	5.43	0.08	0	0	11.7	4.26	0.07	0.82	0.02	0.02	0	0.01	0	31.23	17.62	44.56	0	1.87
Col20a1	2.58	2.04	1.71	0.78	1.95	0.6	2.15	1.62	3.15	1.52	2.32	1.96	1.48	1.29	0.37	0.91	1.45	0.15
Fhl1	0.28	0.12	0.19	0.2	0.26	0.38	0.21	0.3	0.12	0.14	0.13	0.19	0.15	0.23	0.31	0.63	0.22	0.78
Sinhcaf	0.13	0.22	0.12	0.41	0.26	0.17	0.31	0.09	0.11	0.24	0.31	0.15	0.15	0.26	0.36	1.13	0.46	0.21
E030022I16Rik	0.34	0.27	0.43	0.15	0.34	0.17	0.31	0.09	0.1	0.09	0.22	0.27	0.09	0.16	0.11	0.18	0.02	0.15
Rhobtb2	0.12	0.07	0.08	0.33	0.1	0.3	0.21	0.09	0.28	0.34	0.34	0.17	0.24	0.29	0.37	0.08	0.33	0.54
Ccdc163	0.38	0.16	0.28	0.49	0.28	0.43	0.46	0.52	0.66	0.39	1.03	0.37	0.46	0.4	0.68	0.45	1.11	0.77
Dnah2os	0.38	0.31	0.19	0.82	0.83	0.51	0.93	1.89	0.9	1.32	0.51	0.7	1.07	0.64	1.4	0.74	1.37	0.63
A930033H14Rik	0.04	0.09	0.22	0.41	0.08	0.34	0.3	0.13	0.27	0.54	0.35	0.1	0.28	0.24	0.2	0.31	0.4	1.47
Rab26os	7.03	3.39	0.86	5.97	3.41	2.16	6.95	6.39	3.81	6.13	2.76	3.7	2.69	1.84	2.51	1.49	1.91	2.39
Selenbp2	6.74	54.54	223.78	9.51	105.75	38.07	45.44	46	9.46	13.52	32.69	44.72	49.47	37.86	18.43	52.7	9.08	9.62
4833422C13Rik	0.08	0.08	0	0.21	0.06	0.15	0.12	0.17	0.29	0.16	0.13	0.15	0.23	0.16	0.36	0.13	0.25	0.44
Dubr	0.19	0.11	0.11	0.38	0.25	0.2	0.31	0.33	0.4	0.49	0.77	0.09	0.43	0.14	0.57	0.41	0.69	0.31
Ift122	0.1	0.1	0.09	0.15	0.07	0.14	0.19	0.08	0.17	0.27	0.18	0.04	0.16	0.19	0.24	0.06	0.28	0.37
Impg2	0.07	0.05	0.08	0.18	0.01	0.14	0.07	0.04	0.23	0.25	0.17	0.1	0.09	0.18	0.46	0.05	0.14	0.25
Trp53inp2	6.76	8.42	13.03	7.48	9.34	12.02	10.01	11.99	8.36	9.53	8.03	9.57	16.03	12.92	11.62	7.2	10.94	49.29
Taf6l	0.19	0.06	0.17	0.27	0.13	0.25	0.17	0.25	0.55	0.61	0.4	0.1	0.43	0.13	0.81	0.08	0.41	0.78
Gpr155	1.37	1.11	1.48	1.08	1.11	1.73	0.87	0.97	0.79	2.23	1.2	0.87	1.21	1.71	2.1	0.9	0.54	10.19
Sorcs2	0.45	0.17	0.02	0.41	0.39	0.14	0.15	0.08	0.42	0.01	0.28	0.22	0.04	0	0.04	0.04	0.24	0
Gm15429	0.93	2.27	1.36	1.48	1.59	0.28	2.02	1.23	0.37	3.35	1.99	2.21	1.81	0.45	0.63	0.55	1.55	0.29
P2ry4	0.03	0	0.04	0.1	0	0.05	0.01	0.03	0.03	0.18	0.05	0	0.11	0.11	0.28	0	0.08	0.43
Gm30648	0.5	0.47	0.47	0.54	0.48	0.34	0.38	0.29	0.08	0.32	0.03	0.61	0.41	0.45	0.28	0.06	0.19	0.16
Cep70	0.11	0.16	0.21	0.13	0.26	0.31	0.17	0.23	0.2	0.14	0.33	0.03	0.3	0.16	0.36	0.12	0.67	0.48
Ak3l2-ps	0.8	0.86	1.03	1.52	0.6	0.92	0.93	1.88	2.06	2.09	1.7	0.78	1.32	0.91	2.11	2.96	3.68	1.4
