# Supplementary material for: Dose-specific efficacy of adipose-derived mesenchymal stem cells in septic mice
Source: Stem Cell Res Ther. 2023 Feb 19;14:32. doi: 10.1186/s13287-023-03253-3 (PMC9940377; doi:10.1186/s13287-023-03253-3)
Supplement: Supplementary file 5 — Additional file 5: Table S4. List of hub genes in correlated modules in PBMCs. [file 13287_2023_3253_MOESM5_ESM.xlsx]

## Sheet: PBMCs hub genes
Turquoise	Brown	Blue	Green
1110028F11Rik	Aass	1700109H08Rik	Ahsg
1110032A03Rik	Adamts4	2010016I18Rik	Aldh1a2
1110046J04Rik	Adcy4	4932442E05Rik	Aldob
1200007C13Rik	Adgrf1	4933434E20Rik	Ang
1500026H17Rik	Adh1	6720427I07Rik	Apoa1
1700037H04Rik	Agt	9830144P21Rik	Apoa5
1810058I24Rik	AI661453	9930022D16Rik	Apob
2310034O05Rik	Alb	A930004J17Rik	Apoh
2610528J11Rik	Alpl	Abcg1	Asgr1
2810030D12Rik	Angptl3	Acp5	Ces1c
4930598N05Rik	Ankk1	Acvr2a	Ces3a
5033406O09Rik	Apoa2	Adgb	Cpb2
5430401H09Rik	Apoc1	Aldh7a1	Cps1
5830408C22Rik	Apoc3	Arg1	Cyp2d9
6330403L08Rik	Apoc4	Art2a	Egln3
9330182L06Rik	Apold1	Asph	Emp1
A730089K16Rik	Azgp1	AU020206	F2
A930003A15Rik	Baat	BC043934	Fcna
Ache	Bcl6b	C1qa	Fga
Adcy5	Bgn	C1qb	Fgb
Adcy9	Bhmt	C1qc	Fgg
Adgrg1	Cacnb3	C230085N15Rik	Fgl1
Afap1l1	Calml3	Calr	Foxj1
AI463229	Car4	Car6	Gata6
AI480526	Cdo1	Cbr2	Gm31718
Aldh2	Cgnl1	Ccdc171	Gm47287
Alox12	Chac1	Ccl6	Gm47305
Angpt1	Cldn23	Cd244a	Gm5451
Ankrd35	Commd1b	Cd80	Gm7476
Arhgap10	Crp	Clec2i	Hpx
Arhgap18	Csta1	Cyp2d22	Igfbp1
Arhgap28	Cxcr6	Dennd6b	Itih2
Arhgap6	Cyp2c29	Dpp7	Itih3
Arhgef17	Cyp2c50	E430014B02Rik	Itih4
Asb1	Cyp2c70	Ednrb	Kap
Atp2a3	Cyp2e1	Eef1akmt4	Kng1
BC064078	Cyp2j5	Eif4a2	Ldhd
Bean1	Cyp3a11	Epha2	Mat1a
Bicd2	Cyp4b1	Fam124a	Mup20
Bin1	Dbn1	Fam162a	Mup7
C530008M17Rik	Depp1	Fam20a	Nat8f2
Cald1	Dll4	Far2	Orm2
Cap2	Dnah2	Fcgrt	Pck1
Capn3	Dpysl3	Folr2	Plg
Cat	Dst	Fzd7	Pzp
Cavin2	Egfr	Gcdh	Rdh7
Cc2d2b	Elf3	Gm12940	Saa1
Ccdc92	Elovl2	Gm15283	Saa2
Cd151	Eml1	Gm15337	Serpina10
Cd226	Ephx2	Gm15751	Serpina1e
Cd59b	Epn3	Gm15987	Serpina3k
Cd81	Eps8l2	Gm16015	Serpina3m
Cd9	Fabp1	Gm16185	Serpina3n
Cdc42ep5	Fbln2	Gm17083	Serpinc1
Cdhr4	Fbp1	Gm17491	Slc34a1
Cela1	Fscn1	Gm19221	Slc38a3
Cfap97d2	Gc	Gm19951	Socs2
Clca3a1	Gdf15	Gm22357	Vdr
Clec1b	Gm36043	Gm24201	Vtn
Clec3b	Gm38431	Gm25082
Clu	Gm9573	Gm25745
Cnst	Gnmt	Gm26813
Cox6b2	Gsta3	Gm27505
Cpe	Gsta4	Gm37689
Creg1	Gsto1	Gm38220
Cryzl2	Hbegf	Gm38357
Csgalnact1	Hmgcs2	Gm42748
Csrp1	Hnf4a	Gm43181
Ctla2a	Hpd	Gm43182
Ctla2b	Igfbp7	Gm43203
Ctxn1	Krt13	Gm43300
Cyp2b10	Krt18	Gm43328
D130058E05Rik	Krt23	Gm43844
Dap	Krt6a	Gm44164
Dcstamp	Krt6b	Gm44667
Dhcr24	Krt7	Gm45221
Diras2	Krt8	Gm45838
Dlg2	Lamb1	Gm47015
Dpys	Lratd1	Gm4735
Draxin	Lyve1	Gm47483
Dusp23	Mab21l4	Gm48786
Dzip1	Mal	Gm49204
Epor	Map1b	Gm50012
Esam	Muc20	Gm5150
F2rl2	Muc4	Havcr2
F5	Mup3	Hic1
Fam131a	Myo1b	Hmgb1-ps8
Fam174b	Nccrp1	Hnrnph1
Fam57b	Nid2	Id3
Fbxl2	Npr1	Igfbp6
Fbxo2	Pah	Impact
Fhl1	Pcx	Itga9
Gabarapl1	Plat	Itgax
Gad1	Plekhs1	Itgb8
Gas2l1	Plet1	Ivns1abp
Gata1	Pon1	Lpar6
Gatad1	Ppl	Luc7l3
Gchfr	Procr	Malat1
Gcsam	Prss22	Marco
Gipc2	Prss27	Metap1d
Gm10244	Prss8	Mettl17
Gm10419	Psca	Mir17hg
Gm11274	Rbp4	Neat1
Gm12020	Reep6	Neil1
Gm12999	Rgn	Nek1
Gm13206	S100a14	Nnat
Gm13431	Saa4	Nrbp2
Gm13842	Sema7a	Paxbp1
Gm14597	Serpina1a	Plcl1
Gm15050	Serpina1b	Ptrh1
Gm1968	Serpina1c	Rapgef4
Gm20139	Serpina1d	Renbp
Gm27761	Slc25a47	Rgs11
Gm28417	Slc5a1	Rnf217
Gm28609	Slc6a14	Sbf2
Gm29397	Spns2	Sdf2l1
Gm30411	Synpo2	Slc28a2b
Gm30551	Tat	Slc38a9
Gm32031	Tdo2	Srek1
Gm32051	Tent5b	Stab1
Gm35657	Tmprss11g	Tardbp
Gm36279	Tspan1	Tha1
Gm36328	Ttr	Thoc1
Gm37416	Uox	Trmt13
Gm38317	Upk1b	Ttc14
Gm38414	Upk3bl	Tubb6
Gm43672		Vmn2r97
Gm44710		Xlr4b
Gm44729		Zdhhc23
Gm45620		Zfp619
Gm45705		Zfp692
Gm45706		Zfp773
Gm48249		Zfp955a
Gm48905		Zfp955b
Gm49392		Zfp971
Gm50020
Gm50340
Gm5069
Gm6652
Gm9821
Gmpr
Gnaz
Gng11
Gp1ba
Gp1bb
Gp5
Gp6
Gp9
Gpm6b
Gpx4
Gpx4-ps2
Gsn
Gucy1b1
H1f2
H2ac6
H2ac7
H2bc11
H2bc12
H2bc15
H2bc4
H2bc6
H2bc8
H2bc9
H3c11
H3c15
H3c4
H4c12
H4c3
H4c8
H4c9
Hacd4
Hist1h2ao
Hist1h2ap
Hist1h2bp
Hist1h2bq
Hist1h2br
Hist1h4m
Hist1h4n
Hk1os
Homer3
Hotairm1
Hpse
Hspd1-ps4
Ilk
Inf2
Ipo11
Itga2
Itga2b
Itga6
Itgb3
Itgb4
Itgb5
Kalrn
Kcng2
Kcnj5
Kif5a
Layn
Lgalsl
Lhfp
Loxl1
Loxl3
Lrrc70
Lrrn3
Ltbp1
Ltbp2
Ly6g6c
Ly6g6f
Maged2
Marchf2
Mast2
Mctp1
Mdga1
Med12l
Mest
Mfap3l
Mfsd2b
Mgmt
Mmd
Mmrn1
Mpig6b
Mpl
Mrvi1
mt-Rnr1
mt-Rnr2
Mtss2
Muc13
Mvb12b
Myct1
Myl9
Mylk
Myom1
Nbea
Nck2
Nckap1
Neurl1a
Nipal3
Nlrp6
Nomo1
Nptn
Nrgn
Nudt3
Nyx
Ociad2
Ooep
Ormdl3
P2rx1
Pard3b
Parvb
Pcp4l1
Pcyt1b
Pde3a
Pdgfa
Pdlim1
Peg10
Pf4
Pla2g12a
Plp1
Pls1
Plvap
Plxna4
Ppbp
Prkaa2
Prkab2
Prkar2b
Pros1
Ptgs1
Ptprn
Pttg1ip
Pygb
Pyroxd2
Rab13
Rab27b
Rab36
Rai2
Ramp1
Rasgrp2
Rasl10a
Rbfaos
Rbpms2
Reep2
Rgs10
Rgs18
Rhoj
Rida
Ripor3
Rtl8c
Rtn4ip1
S100a1
Samd14
Scamp5
Serpinb6a
Serpine2
Sgce
Sh3bgrl2
Sirt3
Slamf1
Slc14a2
Slc18a2
Slc22a23
Slc22a3
Slc24a3
Slc24a5
Slc6a4
Smtn
Snn
Sord
Spa17
Srxn1
Ssx2ip
Stard10
Stradb
Syt13
Sytl4
Tal1
Tesc
Tgfb1i1
Thsd4
Tlr12
Tmem14a
Tmem151b
Tmem158
Tmem246
Tmem40
Tmsb4x
Tnik
Tpm1
Tpm2
Trappc2
Treml1
Triqk
Trpc6
Tsc22d1
Tspan17
Tspan18
Tspan9
Ttll1
Ttll11
Tubb1
Txlnb
Ufsp1
Vsig2
Vwf
Wbp1
Wdpcp
Wdr13
Wnk4
Ywhah
Zfp114
Zfp652os
Zfp664
Zyx
