# Supplementary material for: Dose-specific efficacy of adipose-derived mesenchymal stem cells in septic mice
Source: Stem Cell Res Ther. 2023 Feb 19;14:32. doi: 10.1186/s13287-023-03253-3 (PMC9940377; doi:10.1186/s13287-023-03253-3)
Supplement: Supplementary file 6 — Additional file 6: Table S5. List of genes involved in the phagocytosis and hypoxia responses. [file 13287_2023_3253_MOESM6_ESM.xlsx]

## Sheet: Sheet1
Mouse-phagocytosis process (GO: 0006909)	Hypoxia-inducible genes conserved across 16 cell lines
Xkr8	GAPDH
Colec10	LDHA
Anxa3	RPS9
Ighv3-8	VEGFA
Gas6	SLC25A36
Ighg3	TPD52
Ighv1-58	BNIP3L
Ighv5-16	PGK1
Ighv4-1	HLA-E
Ighv11-1	SLC2A3
Ighv2-9-1	GADD45B
Ighv2-6	ZNF395
Ighv2-5	ERO1L
Ighv5-12	CCNG2
P01790	NDRG1
Ahsg	RPL22
Ighv16-1	EGLN1
Ighv9-2	DDR1
Mst1r	SCD
Abca1	IDS
Ighv1-62-2	RYBP
Iglc2	RIOK3
Iglc1	SERINC3
Fer1l5	PAM
Megf10	PLOD2
Pycard	INSIG1
Ighv12-3	SCAMP1
P01746	MXI1
P01750	P4HA1
Gsn	RORA
P01786	TIPARP
P01791	SLC25A37
P01792	CD44
P01793	CD46
Syt11	PFKP
Syt7	CCNI
Arhgap25	JUN
Ighv1-55	HLA-B
Ighv1-75	PDK3
Ighv1-78	DNAJB9
Ighv1-52	DARS
Ighv1-50	HLA-G
Ighv1-49	AK3L1
Ighv13-2	MGEA5
Ighv14-3	CACNB3
Ighv1-19	SLC6A8
Ighv1-18	KLF6
Ighv1-15	LOX
Ighv1-22	SLC2A1
Sirpb1b	BNIP3
Ighg2c	HIST2H2BE
Ighv5-15	OXR1
Ighv6-3	CUL4B
Ighv2-3	NFIL3
Ighv5-9	HLA-A
Ighv1-47	KIAA1715
Ighv5-2	PDK1
Ighv2-2	UGCG
Ighv2-4	RPLP0
Ighv9-1	MKRN1
Ighv14-1	CSRP2
Rhoh	FNBP1
Ccr7	CSNK1A1
Fgr	CNOT8
Fcgr3	ACBD5
Tusc2	PPME1
Ptk2	STC2
Dnm2	STC1
Atg7	FOXO3
Cebpe	IER3
Tmem175	PIGA
Clcn3	CLK1
Ighv1-62-3	INSIG2
Ighv1-9	KLF10
Ighv3-5	NR3C1
Ighe	TMF1
Gm5150	CARHSP1
Elmo2	CEP57
Elmo1	P4HA2
Mex3b	SERINC1
Rhog	VDAC1
Masp2	TNIP1
Syk	GBE1
Colec11	ING2
Trbc2	SAP30
Ighv2-7	JUNB
Ighv5-17	RNMT
Ighv3-1	MIF
P06330	TRPC1
P06329	STAG2
Ighv7-2	LGALS8
Ighv2-9	ATF4
Rab11fip2	CXCR4
Ighv1-69	NGLY1
Ighv1-74	RTN4
Ighv1-26	ITM2B
Ighv1-34	ACTB
Ighv1-77	PCGF5
Klrh1	TNNT1
Psg19	BTG1
Psg18	MEF2A
Psg17	SMAD7
Psg16	TTC3
Ceacam10	PFKL
Axl	ATF2
Gata2	SERTAD2
Xkr6	TPM2
Washc5	FBXO42
Tub	CD99
Sod1	CD99
Ighv11-2	RCOR1
Ighv15-2	RAB11FIP5
Tnf	FN1
Trex1	MORF4L2
Xkr9	ITGB1
Lep	RSBN1
Il15ra	GLG1
Ptx3	IGFBP5
Rab34	RP11-529I10.4
Sh3bp1	PARP16
Cd36	PHF21A
Appl2	ENO1
Abr	DDIT4
Myh9	HK1
Elane	MPI
Ifng	ENO2
Sirpb1a	ING1
Met	KIAA2013
Mertk	YPEL5
Mbl2	RRAGD
Mbl1	SMS
Siglece	OXSR1
Ighv1-16	AVPI1
Lrp1	PFKFB3
Anxa1	PKM2
Ighv1-23	FGFR1OP2
4932438A13Rik	MBD6
Cln3	SF3B1
Ighv1-31	GABARAPL1
Ighv1-39	KIAA1128
Elmo3	PIM2
Ighv3-6	GOLGA8A
Ighv1-66	PHF3
Ighv1-61	ANPEP
Ighv5-6	CEP350
Ighv2-6-8	TMEM66
Ighv5-9-1	CDKN1B
BC053393	KLHL24
Atg3	ASCC1
Lyst	ARHGEF7
Rhobtb2	MUT
Ighv1-64	CHSY1
Tulp1	UGP2
Ighv7-3	ADD3
Ighv14-4	SERPINE1
Ighv7-4	KLF7
Ighv1-80	PTPRF
Ighv1-76	SAV1
Ighv8-13	PPP3CC
Trbc1	CCDC52
Ighv1-56	CDC2L6
Igkc	ATRN
Igh-VX24	RASSF7
Igh-J	ADM
Igh-8	GYS1
Ighm	HMGCS1
Ighd	MLH3
Ighg1	FAM63B
Ighg2b	DNAJC5
Igha	AP3S1
Ighg2a	SYF2
Gm12169	FEM1C
Ighv8-8	SEC61G
Irf8	HS2ST1
Ighv8-2	CA12
Spg11	PLEKHA2
Rapgef1	SLC6A6
Ptprj	BCKDK
Myo7a	WASF3
Ldlr	LMAN1
Tafa4	HIVEP2
Ighv1-24	JUND
Hck	ABCB6
Rab14	PTGS1
Iglc3	TSC22D3
Ighv1-82	PLEKHA1
Ighv1-37	FXR1
Ighv1-36	RPL29
Ighv1-81	DDB2
Ighv1-72	EIF4B
Ighv10-1	UBC
Ighv1-4	STARD4
Ighv14-2	CLK3
Ighv3-3	PLOD1
Igh-VJ558	PNRC1
Cd300a	NUPL1
Eif2ak1	GOLGA5
P18532	MAFF
P18530	IRS2
P18529	NR4A3
P18528	SLC35E1
P18527	SH3GLB1
P18526	HSP90B1
P18525	LGALS1
P18524	RICTOR
Srpx	RAPGEF6
Ptprc	ATG12
Dysf	HBP1
Psg29	OS9
Psg28	RAP2B
Psg27	ATF3
Psg26	PTPRR
Psg25	ARPC2
Psg23	SC4MOL
Psg22	RPS18
Psg21	DAPK2
Psg20	BBS1
Pparg	IKIP
Plcg2	DNAJC1
Pecam1	MTMR3
Ighv5-4	EGLN3
Ighv7-1	YEATS2
Appl1	FAM62B
P01852	PLDN
P01851	VKORC1
P01843	IDH2
P01823	CHD2
P01822	CLK4
P01820	PCOLCE2
P01819	SFXN3
P01812	ANKRD12
P01811	LMBRD1
P01810	PFKFB4
P01807	CCNL1
P01804	RAB20
P01803	IQGAP1
P01802	OFD1
P01801	VIM
P01800	TBC1D22A
Ighv1-85	CTDSPL2
P01799	MTP18
P01798	GAB2
P01797	PSD3
P01795	ZNF292
P01794	IL1RAP
P01789	SDCBP
P01788	FDFT1
P01787	FNIP1
Pot1b	BCOR
P01759	MAP1LC3B
P01757	ISG20
P01756	TMEM9
P01753	PTTG1IP
P01748	RPS6
P01747	MAP4
P01745	IL2RA
P01741	ZNF160
Tlr2	DUSP1
Cd300lf	TUFT1
Xkr5
Rab7b
Sphk1
Adgrb1
Abl2
Abl1
Timd4
Gulp1
Rab5a
Tyrobp
Ighv1-53
Marco
Rab39
Ncf4
Ighv8-6
Atg5
Ighv1-12
Lyar
Becn1
Alox15
Ighv6-6
Hspa8
Trdv4
Ighv10-3
Rara
Rap1a
Rac2
Rac1
Mesd
Camk1d
P2rx7
Myo1g
Rab27a
Clec7a
Trdc
Ighv5-12-4
Vav1
Pip5k1c
Ighv6-4
Ceacam14
Adipoq
Ceacam11
Ighv6-5
Ighv8-5
Ighv1-11
Ighv8-4
Rab31
Nr1h3
Sirpb1c
Ceacam12
Arl8b
Ighv1-67
Csk
Cryba1
Iglc4
Cdc42
Tm9sf4
Thbs1
Tgm2
Tgfb1
Masp1
Ccr2
Timd2
Havcr1
Ighv8-12
P01809
P03980
Colec12
Treml4
Dock2
Il15
Apoa2
Apoa1
Jmjd6
Ighv1-43
Ighv1-42
Ighv1-7
Ighv1-5
Rap1gap
Ano6
Vamp7
Ighv9-3
Pear1
Ighv1-63
Pten
Sftpa1
Sftpd
Bin2
Dock1
Cd302
Calr
C3
C2
Xkr7
Bcr
Unc13d
Ccl2
Msr1
Ager
Prtn3
Scarb1
Aif1
Fcer1g
Fcgr1
Fcgr2b
Trem2
Cyba
Rab20
Mfge8
Nod2
Pros1
Icam5
Ceacam13
Lman2
4933434E20Rik
Slc11a1
Gm9733
Ighv6-7
Ighv8-9
Ighv1-59
Pip4p2
Ighv1-84
Cdc42se1
Ticam2
Tlr4
F2rl1
Pla2g5
Myo18a
Rack1
Sirpa
Stap1
Ighv8-11
P01796
Pld4
Nckap1l
Lbp
Lepr
Ighv1-54
Xkr4
P2ry6
Tyro3
Rhobtb1
Cd209b
Pik3ca
Ncf2
Cnn2
Rab7
Prkcg
Anxa11
Ighg
Myd88
Pikfyve
Cdc42se2
Ighv1-20
Slamf1
Hmgb1
Ighv3-4
Cd47
Itgb3
Itgb2
Itgb1
Itgav
Itgam
Itgal
Itga2
Abca7
Dppa1
Ighv9-4
Il2rg
Il2rb
Il1b
Igll1
Coro1a
Coro1c
Arhgap12
Snx3
